# Supplementary material for: Transcriptional changes in the peripheral blood leukocytes from Brangus cattle before and after tick challenge with Rhipicephalus australis
Source: BMC Genomics. 2022 Jun 20;23:454. doi: 10.1186/s12864-022-08686-3 (PMC9208207; doi:10.1186/s12864-022-08686-3)
Supplement: Supplementary file 3 — Additional file 3. [file 12864_2022_8686_MOESM3_ESM.xlsx]

## Sheet: Sheet1
Additional File 3: RNA-Seq mapping statistics results. Summary table of RNA-Seq mapping statistics for the peripheral blood leukocyte samples (n=28) sequenced in this study.
Sample ID	No. of raw reads	% trimmed	No. of clean reads	% mapped reads	No. of uniquely aligned reads	% uniquely mapped	No. of multi-mapped reads	% multi-mapped	No. of unmapped reads	% unmapped	No. reads assigned	% assigned
B11_12	32455860	0.296273	32359702	97.7	30377532	93.9	1233037	3.8	749133	2.31502	21526049	70.8617
B11_3	33650114	0.28205	33555204	97.7	31459418	93.8	1324363	3.9	771423	2.29897	22316997	70.939
B12_0	31057617	0.345912	30950185	97.4	28898546	93.4	1238366	4	813273	2.62768	19584685	67.7705
B12_12	37265935	0.283991	37160103	97.4	34639185	93.2	1554129	4.2	966789	2.60169	23621434	68.1928
B12_3	39512831	0.270904	39405789	97.5	36813550	93.4	1609236	4.1	983003	2.49456	26038429	70.7306
B17_0	33856404	0.316233	33749339	97.3	31455464	93.2	1394221	4.1	899654	2.66569	20410063	64.8856
B17_12	32598579	0.279788	32507372	97.5	30223253	93	1464515	4.5	819604	2.52129	21227624	70.2361
B17_3	36714677	0.286084	36609642	97.4	34053766	93	1617061	4.4	938815	2.56439	23461881	68.8966
B20_0	41853293	0.270877	41739922	97.7	39071768	93.6	1692402	4.1	975752	2.33769	26043958	66.6567
B20_12	35497128	0.268225	35401916	97.6	33057431	93.4	1495002	4.2	849483	2.39954	22996105	69.5641
B20_3	41002987	0.277943	40889022	97.7	38184328	93.4	1760833	4.3	943861	2.30835	27118697	71.0205
B22_0	32116032	0.304757	32018156	98	29918548	93.4	1447936	4.5	651672	2.03532	21542589	72.0041
B22_12	37953590	0.298525	37840289	97.8	35275699	93.2	1741552	4.6	823038	2.17503	24293654	68.868
B22_3	33459534	0.280297	33365748	98	31336103	93.9	1346630	4	683015	2.04705	21816472	69.6209
B25_0	32090848	0.275549	32002422	97.5	29805590	93.1	1392312	4.4	804520	2.51393	19142294	64.2238
B25_12	32005687	0.278072	31916688	97.5	29896713	93.7	1220090	3.8	799885	2.50617	20619784	68.9701
B25_3	31007177	0.293319	30916227	97.6	28893985	93.5	1264036	4.1	758206	2.45245	20038202	69.3508
B29_0	35844603	0.264129	35749927	97.8	33509661	93.7	1434643	4	805623	2.2535	22607234	67.4648
B29_12	45200159	0.280052	45073575	97.7	42268409	93.8	1753681	3.9	1051485	2.33282	29583786	69.9903
B29_3	38870728	0.302225	38753251	97.6	36253936	93.6	1559030	4	940285	2.42634	25576656	70.5486
B4_0	39589245	0.275646	39480119	97.7	36910610	93.5	1672749	4.2	896760	2.27142	26465203	71.7008
B4_12	33570587	0.296754	33470965	97.5	31016202	92.7	1632387	4.9	822376	2.45698	21438118	69.1191
B4_3	40976270	0.277226	40862673	97.7	38200460	93.5	1733098	4.2	929115	2.27375	26842711	70.268
B5_12	39125608	0.293207	39010889	98	36716562	94.1	1526392	3.9	767935	1.96851	25673392	69.9232
B5_3	32822495	0.259273	32737395	98.1	30694157	93.8	1409157	4.3	634081	1.93687	21214345	69.1153
B7_0	37663665	0.309593	37547061	97.3	34505746	91.9	2041755	5.4	999560	2.66215	26990697	78.2209
B7_12	36398288	0.295096	36290878	97.3	33660040	92.8	1646101	4.5	984737	2.71346	23619223	70.1699
B7_3	38625207	0.318877	38502040	97.4	35977822	93.4	1504579	3.9	1019639	2.64827	25084590	69.7224
Average	3.61709e+07	0.288603	3.60667e+07	97.6214	3.36812e+07	93.3893	1.52533e+06	4.22143	860097	2.38603	2.34605e+07	69.6084
