# Supplementary material for: Transcriptional changes in the peripheral blood leukocytes from Brangus cattle before and after tick challenge with Rhipicephalus australis
Source: BMC Genomics. 2022 Jun 20;23:454. doi: 10.1186/s12864-022-08686-3 (PMC9208207; doi:10.1186/s12864-022-08686-3)
Supplement: Supplementary file 5 — Additional file 5. [file 12864_2022_8686_MOESM5_ESM.xlsx]

## Sheet: Supp_File4_DEGs_T3-vs-T0
Additional File 5: Significant DEGs from the comparison between 3-week tick-exposed and tick-naive steers. List of significant DEGs (n= 3065; FDR < 0.05) detected in the comparison between 3-week tick-exposed (n=10) and tick-naive steers (n=8), also abbreviated as T3-vs-T0. Table includes Gene symbol and associated Entrez ID, Ensembl ID, Gene name, Uniprot ID, together with the corresponding edge…
Geneid	Entrezid	Ensemblid	Name	Protein	logFC	logCPM	F	PValue	FDR
PROCR	282005	ENSBTAG00000008291	protein C receptor	Q28105	3.57169	0.381023	22.3756	0.000223272	0.00434247
LOC104972252	104972252	NA	uncharacterized LOC104972252	NA	3.24067	0.00646181	16.6088	0.000868519	0.00969303
ESYT3	530157	ENSBTAG00000008111	extended synaptotagmin 3	F1MFH9	3.22095	-0.0202453	27.648	7.56242e-05	0.0023926
PDLIM1	614675	ENSBTAG00000011182	PDZ and LIM domain 1	Q5E9E1	3.09069	3.34373	41.6219	8.30876e-06	0.000736005
SMPD3	514201	ENSBTAG00000009639	sphingomyelin phosphodiesterase 3	E1BFH4	3.02284	-0.218997	15.1199	0.00130268	0.0122014
ALOX15	282139	ENSBTAG00000011990	arachidonate 15-lipoxygenase	P27479	2.97488	3.03618	8.58336	0.0098782	0.0466836
LOC112449387	112449387	NA	uncharacterized LOC112449387	NA	2.93988	-0.445116	23.7574	0.000164327	0.00369446
TAC3	281513	ENSBTAG00000021807	tachykinin precursor 3	P08858	2.90219	2.6878	10.1867	0.00572165	0.032354
CCR3	408018	ENSBTAG00000001338	C-C motif chemokine receptor 3	D9ZDE0	2.83826	2.47697	25.3123	0.000125806	0.00322942
HBB	280813	ENSBTAG00000037644	hemoglobin, beta	D4QBB4	2.73392	4.98331	25.6651	0.00011732	0.00310133
LOC112444864	112444864	NA	uncharacterized LOC112444864	NA	2.69894	2.4486	8.56251	0.00995138	0.0469501
PRKG1	282004	ENSBTAG00000018404	protein kinase cGMP-dependent 1	P00516	2.69446	-0.614903	27.9432	7.15112e-05	0.0023095
LOC101907567	101907567	NA	uncharacterized LOC101907567	NA	2.62241	0.6874	17.7174	0.0006555	0.00815032
PPBP	613723	ENSBTAG00000011961	pro-platelet basic protein	E1BIK4	2.5926	3.56881	23.1569	0.000195643	0.00406115
PDE3A	536636	ENSBTAG00000017260	phosphodiesterase 3A	NA	2.54121	0.415694	15.9411	0.00103025	0.0105701
TRIM58	525584	ENSBTAG00000007470	tripartite motif containing 58	NA	2.54024	0.96527	35.1962	2.02157e-05	0.00116336
MPIG6B	617577	ENSBTAG00000013525	megakaryocyte and platelet inhibitory receptor G6b	Q0P5G6	2.4823	5.75432	23.8896	0.000167906	0.00372698
SYNPO2	540340	ENSBTAG00000006434	synaptopodin 2	A4IFK4	2.42118	1.31117	16.3137	0.000938927	0.0100922
LOC104972045	104972045	NA	uncharacterized LOC104972045	NA	2.41581	-0.314368	15.6611	0.00110988	0.0110547
LOC104969122	104969122	ENSBTAG00000050573	uncharacterized LOC104969122	U5Y250	2.35026	-0.304173	9.25289	0.00773743	0.0397065
ILDR1	538495	ENSBTAG00000004705	immunoglobulin like domain containing receptor 1	A6QNQ9	2.33496	0.490004	20.0192	0.000374913	0.00599175
GATA1	516066	ENSBTAG00000003184	GATA binding protein 1	NA	2.28811	0.463938	18.5132	0.000536461	0.00733255
LOC104974750	104974750	NA	uncharacterized LOC104974750	NA	2.27629	3.41092	50.5672	2.33511e-06	0.000424079
CYB5R2	536960	ENSBTAG00000016142	cytochrome b5 reductase 2	NA	2.26633	0.121838	8.29569	0.0109041	0.0498472
TUBB1	541271	ENSBTAG00000018785	tubulin beta 1 class VI	E1BJK2	2.26389	7.38329	25.6091	0.000118625	0.00310774
MYLK	338037	ENSBTAG00000014567	myosin light chain kinase	Q28824	2.24289	0.855948	22.5524	0.000212401	0.00422506
CEMIP	519047	ENSBTAG00000007431	cell migration inducing hyaluronidase 1	E1BKX1	2.22835	-0.624444	9.84549	0.00629703	0.0343908
XK	539621	NA	X-linked Kx blood group	NA	2.20365	0.735088	16.7409	0.000836102	0.00950573
LY6G6F	539920	ENSBTAG00000000580	lymphocyte antigen 6 family member G6F	Q0V881	2.1813	0.752327	17.7103	0.000653884	0.00815032
LOC404103	404103	ENSBTAG00000049782	spleen trypsin inhibitor	P04815	2.18116	5.41444	22.2398	0.000237931	0.00452683
DYRK3	505149	ENSBTAG00000013294	dual specificity tyrosine phosphorylation regulated kinase 3	A6QQN9	2.17915	0.238508	39.6318	1.01946e-05	0.000783306
PTI	404172	ENSBTAG00000017328	pancreatic trypsin inhibitor	A6QPK7	2.14976	2.32267	15.3715	0.00122596	0.0117715
FXYD4	100295639	ENSBTAG00000051295	FXYD domain containing ion transport regulator 4	NA	2.10586	4.19163	10.8784	0.00457556	0.0279775
PF4	507790	NA	platelet factor 4	A6QPP9	2.07235	5.96836	16.917	0.000826291	0.00944257
SELP	281486	ENSBTAG00000020755	selectin P	P42201	2.06974	1.85654	13.9085	0.00182413	0.0153205
GPAT2	526739	ENSBTAG00000011558	glycerol-3-phosphate acyltransferase 2, mitochondrial	NA	2.06135	-0.717949	10.496	0.00507824	0.02983
VWF	280958	ENSBTAG00000012265	von Willebrand factor	P80012	2.01615	2.52292	12.5979	0.00269512	0.0198675
GP6	100336616	NA	glycoprotein VI platelet	NA	2.00273	1.26971	14.8095	0.00139818	0.0128043
LOC515600	515600	NA	cationic amino acid transporter 3-like	NA	1.97799	-0.0358164	16.2661	0.000945799	0.0101271
LOC112444860	112444860	NA	uncharacterized LOC112444860	NA	1.9726	-0.27072	9.03429	0.00830915	0.0415817
LOC112441651	112441651	NA	uncharacterized LOC112441651	NA	1.94429	-0.383301	17.1671	0.000749735	0.00881774
S100A1	528735	ENSBTAG00000005163	S100 calcium binding protein A1	P02639	1.94286	1.69138	18.8923	0.000489437	0.00697684
SEC14L5	790103	ENSBTAG00000007890	SEC14 like lipid binding 5	E1BJN6	1.89582	0.355622	8.36353	0.0105364	0.0489992
NPL	507597	ENSBTAG00000002266	N-acetylneuraminate pyruvate lyase	Q29RY9	1.88923	2.51061	15.3733	0.00121798	0.0117707
LOC104972052	104972052	NA	uncharacterized LOC104972052	NA	1.87013	1.39477	9.58867	0.00691725	0.0368038
LY6G6C	505805	ENSBTAG00000000585	lymphocyte antigen 6 family member G6C	A0JNL5	1.86315	1.94573	11.2882	0.00398391	0.025557
FA2H	516891	ENSBTAG00000012222	fatty acid 2-hydroxylase	E1BGC2	1.84945	1.21896	24.6127	0.000137637	0.00339457
RGS20	614441	ENSBTAG00000003454	regulator of G protein signaling 20	Q1LZG3	1.84637	1.72684	9.38314	0.00743	0.0385676
TOP2A	787696	ENSBTAG00000019262	DNA topoisomerase II alpha	NA	1.841	5.39294	35.0951	2.20901e-05	0.00121091
ART3	407147	ENSBTAG00000010954	ADP-ribosyltransferase 3	Q3T074	1.82837	-0.00160391	13.8867	0.00181014	0.0152387
GNG11	511812	ENSBTAG00000000820	G protein subunit gamma 11	Q5E9F0	1.80124	5.87775	28.1733	7.25988e-05	0.00233384
CXCL10	615107	ENSBTAG00000001725	C-X-C motif chemokine ligand 10	Q2KIQ8	1.78518	3.35659	24.8338	0.000135151	0.0033561
H4	280691	ENSBTAG00000040277	histone H4	P62803	1.72029	2.33741	37.4298	1.42166e-05	0.000960414
TGM2	281528	ENSBTAG00000016208	transglutaminase 2	P51176	1.71748	2.67084	10.0474	0.00596749	0.0332335
IL5RA	615848	ENSBTAG00000000273	interleukin 5 receptor subunit alpha	NA	1.67044	2.86023	59.8842	7.98949e-07	0.000248278
SLC6A4	282365	ENSBTAG00000019349	solute carrier family 6 member 4	Q9XT49	1.64286	2.23221	23.6442	0.000168276	0.00372928
B3GALT2	539815	ENSBTAG00000019859	beta-1,3-galactosyltransferase 2	Q3T0R9	1.49622	4.22584	19.242	0.000467942	0.00682346
HS6ST2	517768	ENSBTAG00000049807	heparan sulfate 6-O-sulfotransferase 2	NA	1.47961	0.961712	18.5957	0.000525816	0.00728737
CD180	539518	ENSBTAG00000006360	CD180 molecule	Q0V8G5	1.46547	6.45955	59.4966	8.51803e-07	0.000253439
LOC533307	533307	ENSBTAG00000048426	tubulin beta-7 chain	E1B953	1.45977	2.42156	30.953	4.13117e-05	0.00165391
KLF5	535702	ENSBTAG00000002129	Kruppel like factor 5	A4IFB2	1.44677	5.14266	32.9232	3.08424e-05	0.00145297
FLT1	503620	ENSBTAG00000016915	fms related tyrosine kinase 1	NA	1.41605	0.164017	8.86286	0.00882262	0.0432139
DTL	539953	ENSBTAG00000018142	denticleless E3 ubiquitin protein ligase homolog	E1BJV8	1.41477	1.69854	21.1808	0.000287449	0.00508821
SLC9B2	616320	ENSBTAG00000040088	solute carrier family 9 member B2	E1BFC4	1.41411	6.74843	22.3091	0.000234393	0.00450051
GPR18	540038	ENSBTAG00000002240	G protein-coupled receptor 18	Q3T0E9	1.40208	5.22843	96.5695	3.2019e-08	4.39468e-05
EMP2	507667	ENSBTAG00000007177	epithelial membrane protein 2	Q2NKU9	1.4013	2.06171	11.7718	0.00338797	0.022891
CSTF2T	783569	ENSBTAG00000018406	cleavage stimulation factor subunit 2 tau variant	NA	1.36549	5.3632	40.3761	9.30287e-06	0.000760768
LGALSL	516629	ENSBTAG00000055296	galectin like	E1BKC9	1.35627	5.84429	23.1653	0.000195295	0.00406115
ERCC6L	782916	ENSBTAG00000005607	ERCC excision repair 6 like, spindle assembly checkpoint helicase	A6QQR4	1.34896	1.85368	27.7176	7.4631e-05	0.00237035
DENND2A	512632	ENSBTAG00000004799	DENN domain containing 2A	NA	1.33853	0.0712597	8.32119	0.0106983	0.0493419
GPR15	538740	ENSBTAG00000020997	G protein-coupled receptor 15	NA	1.32915	1.69125	9.55943	0.00693565	0.0368577
LBH	616148	ENSBTAG00000026111	LBH regulator of WNT signaling pathway	A5PJU8	1.32356	9.12814	47.9476	3.35957e-06	0.000496821
CD226	615496	NA	CD226 molecule	E1BI17	1.31579	2.50548	13.1305	0.00225169	0.0176797
FAM98B	532711	ENSBTAG00000021870	family with sequence similarity 98 member B	NA	1.28963	3.93171	45.7956	4.29821e-06	0.000562935
ADRA2A	282135	ENSBTAG00000039292	adrenoceptor alpha 2A	Q28838	1.28893	5.98403	92.1034	4.45191e-08	4.78889e-05
LOC112449353	112449353	NA	uncharacterized LOC112449353	NA	1.27976	1.18633	10.4836	0.00509889	0.0298964
SLFN11	521795	ENSBTAG00000019437	schlafen family member 11	NA	1.25161	6.94074	148.652	1.45563e-09	1.01778e-05
KBTBD6	538461	ENSBTAG00000008656	kelch repeat and BTB domain containing 6	NA	1.24865	0.283033	23.6588	0.000167761	0.00372698
EGLN3	535578	ENSBTAG00000008172	egl-9 family hypoxia inducible factor 3	A7MBA0	1.24008	4.16208	21.8503	0.000247971	0.00462968
FAM83D	508561	ENSBTAG00000000660	family with sequence similarity 83 member D	A3KN19	1.23651	0.173128	11.1254	0.00414778	0.0262623
NUSAP1	616028	ENSBTAG00000010774	nucleolar and spindle associated protein 1	Q2YDJ0	1.23199	3.31041	21.2162	0.000285174	0.00505434
LOC104974758	104974758	NA	uncharacterized LOC104974758	NA	1.22669	2.23084	21.1109	0.000292007	0.00513639
DLGAP5	509161	ENSBTAG00000002331	DLG associated protein 5	Q08DQ9	1.22097	3.07975	12.4627	0.0027449	0.0200651
ITGB3	282642	ENSBTAG00000009987	integrin subunit beta 3	F1MTN1	1.21691	5.77581	23.8404	0.000169531	0.0037393
GPR183	540287	ENSBTAG00000032084	G protein-coupled receptor 183	Q1RMI1	1.2108	6.80699	69.2248	3.09431e-07	0.000166426
KPNA2	513592	ENSBTAG00000012225	karyopherin subunit alpha 2	Q3SYV6	1.20537	5.2887	39.1854	1.08936e-05	0.000816916
LOC100847695	100847695	NA	uncharacterized LOC100847695	NA	1.19977	1.84393	10.9805	0.00434357	0.0270438
CKAP2L	507498	ENSBTAG00000002298	cytoskeleton associated protein 2 like	A5PK21	1.1997	2.45973	23.196	0.000185005	0.00395583
H1F0	617975	NA	H1 histone family, member 0	Q0IIJ2	1.18646	3.73307	26.4884	9.45628e-05	0.0027435
NEK2	523998	ENSBTAG00000009618	NIMA related kinase 2	Q2KIQ0	1.17573	2.41039	18.6898	0.000513944	0.00719419
EIF4E	281751	ENSBTAG00000009522	eukaryotic translation initiation factor 4E	Q9N0T5	1.17269	5.15371	59.425	8.3961e-07	0.000253439
ASPM	534849	ENSBTAG00000007860	abnormal spindle microtubule assembly	NA	1.1663	3.94315	22.4735	0.000216061	0.0042675
PRKACB	282323	ENSBTAG00000011953	protein kinase cAMP-activated catalytic subunit beta	P05131	1.16182	6.81229	104.654	1.82094e-08	3.63771e-05
VKORC1L1	506318	ENSBTAG00000014448	vitamin K epoxide reductase complex subunit 1 like 1	NA	1.15379	4.91663	177.722	3.89101e-10	5.44119e-06
SUPT16H	514989	ENSBTAG00000020421	SPT16 homolog, facilitates chromatin remodeling subunit	E1BNP8	1.12503	7.01561	79.4773	1.22476e-07	8.56352e-05
CCNE2	538436	ENSBTAG00000004906	cyclin E2	Q5E9K7	1.12312	2.17138	17.4467	0.000698556	0.00842848
TLR10	539791	ENSBTAG00000014042	toll like receptor 10	Q6GV17	1.12301	6.38591	17.335	0.000743661	0.00879228
TBCC	515354	ENSBTAG00000000940	tubulin folding cofactor C	Q3SZE9	1.1069	6.42435	51.9463	1.97388e-06	0.000386502
PSAT1	533044	ENSBTAG00000013960	phosphoserine aminotransferase 1	A6QR28	1.09789	3.87605	38.2744	1.24938e-05	0.000886173
SOX5	533829	ENSBTAG00000022360	SRY-box transcription factor 5	A4FUB3	1.09764	6.21995	30.6453	4.50964e-05	0.00173958
MINDY3	538509	ENSBTAG00000010387	MINDY lysine 48 deubiquitinase 3	Q0IIH8	1.09491	6.10207	23.1192	0.000194775	0.00406115
HMGCS1	407767	ENSBTAG00000011839	3-hydroxy-3-methylglutaryl-CoA synthase 1	NA	1.09099	6.01473	26.6474	9.41497e-05	0.00274289
PABPC1L2A	521086	NA	poly(A) binding protein, cytoplasmic 1-like 2A	G3MZ94	1.08719	4.02919	25.7132	0.000110195	0.00299916
ORC5	519409	ENSBTAG00000040058	origin recognition complex subunit 5	A5PJS5	1.0841	2.91829	20.2577	0.00035475	0.0058515
LOC112442392	112442392	ENSBTAG00000049011	uncharacterized protein C12orf31 homolog pseudogene	NA	1.07028	0.580873	13.268	0.00216312	0.0171772
LOC101904622	101904622	NA	uncharacterized LOC101904622	NA	1.06986	4.17231	21.3177	0.000278751	0.00498197
E2F8	786629	ENSBTAG00000017446	E2F transcription factor 8	E1BKK0	1.0667	3.01286	16.3151	0.000933766	0.0100599
MIS12	767858	ENSBTAG00000020432	MIS12 kinetochore complex component	Q5EA49	1.05865	3.44313	23.1844	0.000185462	0.00395953
VCL	783645	ENSBTAG00000021879	vinculin	F1N789	1.05667	6.99463	30.4955	4.6343e-05	0.00175626
SHCBP1	523367	ENSBTAG00000033441	SHC binding and spindle associated 1	E1B738	1.04597	2.62357	10.3598	0.0053095	0.0307989
BARD1	530961	ENSBTAG00000033690	BRCA1 associated RING domain 1	NA	1.04392	2.40104	27.5931	7.64173e-05	0.00240537
DEPDC1B	540874	ENSBTAG00000017026	DEP domain containing 1B	E1BLB3	1.03877	1.36727	13.9244	0.00179085	0.0151331
TEFM	534204	ENSBTAG00000018386	transcription elongation factor, mitochondrial	F1MDZ0	1.03744	2.5409	20.0925	0.000368586	0.00596558
PHF13	540889	ENSBTAG00000015384	PHD finger protein 13	NA	1.0349	2.38872	39.7016	1.009e-05	0.000781887
PEX12	506007	ENSBTAG00000019723	peroxisomal biogenesis factor 12	A4FUD4	1.03469	3.73969	48.567	2.9988e-06	0.000488895
MIR29C	791043	ENSBTAG00000052678	microRNA mir-29c	NA	1.03017	-0.371694	9.65058	0.00672448	0.036015
DAPK2	529131	ENSBTAG00000011820	death associated protein kinase 2	NA	1.02909	3.04257	11.2263	0.00401747	0.0257
TTK	524925	ENSBTAG00000005456	TTK protein kinase	NA	1.02877	2.53585	11.6424	0.00352654	0.0235394
TTBK1	786439	ENSBTAG00000046107	tau tubulin kinase 1	NA	1.02475	0.840437	11.7698	0.00339011	0.022891
BHLHE41	613907	ENSBTAG00000030575	basic helix-loop-helix family member e41	Q0VCT6	1.02148	6.08375	60.5396	7.44694e-07	0.00024772
COMMD2	511081	ENSBTAG00000005068	COMM domain containing 2	A7YWP6	1.01792	3.86111	54.2789	1.49709e-06	0.000322081
ARHGEF3	782247	ENSBTAG00000014091	Rho guanine nucleotide exchange factor 3	F1MNV2	1.01033	7.00213	85.6371	7.35768e-08	6.05234e-05
GRAP2	522346	ENSBTAG00000015157	GRB2 related adaptor protein 2	E1BKA6	1.00679	3.78522	12.2799	0.00291474	0.0208489
SLC10A7	613859	ENSBTAG00000034522	solute carrier family 10 member 7	Q32LB4	1.00072	3.49614	60.0427	7.85431e-07	0.000248278
SPCS2	786732	ENSBTAG00000006644	signal peptidase complex subunit 2	NA	0.996423	5.96566	30.3485	4.59869e-05	0.0017475
PBK	534781	ENSBTAG00000021069	PDZ binding kinase	A6QQX0	0.992709	2.21849	12.5006	0.00271385	0.019932
ELP3	784720	ENSBTAG00000002730	elongator acetyltransferase complex subunit 3	Q2KJ61	0.992314	3.81394	38.3915	1.22739e-05	0.000886173
KIF20A	527854	ENSBTAG00000008758	kinesin family member 20A	Q29RT6	0.991079	2.91409	19.5724	0.000416257	0.00638372
C16H1orf21	781721	ENSBTAG00000038079	chromosome 16 C1orf21 homolog	A2VDV3	0.988853	2.2863	11.1931	0.00405975	0.0259191
KBTBD4	617482	ENSBTAG00000018482	kelch repeat and BTB domain containing 4	Q0P577	0.987678	3.37389	36.7881	1.57051e-05	0.00102626
IFNLR1	616826	ENSBTAG00000001101	interferon lambda receptor 1	NA	0.987044	2.25139	17.9633	0.000614016	0.00787527
CDCA8	508022	ENSBTAG00000014326	cell division cycle associated 8	A4IFM5	0.983647	3.13003	16.0376	0.00100433	0.0104298
TTC30A	510160	ENSBTAG00000027694	tetratricopeptide repeat domain 30A	A2VE45	0.979496	1.30428	12.8966	0.00241207	0.0184418
AGPAT5	530414	ENSBTAG00000004922	1-acylglycerol-3-phosphate O-acyltransferase 5	Q0IID8	0.975345	4.2161	13.2726	0.00216889	0.0171943
LOC104974812	104974812	ENSBTAG00000049507	uncharacterized LOC104974812	NA	0.975224	5.98656	16.8142	0.000842096	0.00952596
SMC2	539217	ENSBTAG00000008772	structural maintenance of chromosomes 2	F1MY41	0.971392	4.90376	24.6016	0.000137952	0.00339634
PRR11	615857	ENSBTAG00000021681	proline rich 11	A5D7V0	0.969586	1.74915	19.8516	0.000389851	0.00613237
POLA1	534848	ENSBTAG00000008170	DNA polymerase alpha 1, catalytic subunit	NA	0.969338	5.19759	64.4729	4.94398e-07	0.000223021
KIF11	508467	ENSBTAG00000009383	kinesin family member 11	NA	0.968045	4.25431	12.6417	0.00263393	0.0195919
CMTM3	787512	ENSBTAG00000054188	CKLF like MARVEL transmembrane domain containing 3	A5D7T8	0.966824	9.47266	18.8779	0.00050489	0.0071317
MOB1A	614611	ENSBTAG00000006259	MOB kinase activator 1A	Q0VCJ5	0.96534	7.91074	61.2167	6.92948e-07	0.00024772
BCL2L1	282152	ENSBTAG00000006526	BCL2 like 1	Q05KJ0	0.961849	3.74433	21.6046	0.000261468	0.00479209
LLPH	510518	ENSBTAG00000002004	LLP homolog, long-term synaptic facilitation factor	Q2TBR9	0.957338	3.576	19.5987	0.000413683	0.00636408
TMEM267	780867	ENSBTAG00000001457	transmembrane protein 267	Q17QJ2	0.956645	2.08845	18.7318	0.00050875	0.0071501
HJURP	617456	ENSBTAG00000024726	Holliday junction recognition protein	NA	0.953416	3.94648	14.2004	0.0016564	0.014397
PDCD1LG2	539392	ENSBTAG00000033316	programmed cell death 1 ligand 2	A0A024FBV6	0.951204	4.27664	71.8951	2.4054e-07	0.000140155
BCAT1	505926	ENSBTAG00000013825	branched chain amino acid transaminase 1	A4IFQ7	0.950173	4.43125	23.5194	0.000172757	0.00377577
KIF4A	537127	ENSBTAG00000012861	kinesin family member 4A	NA	0.947744	3.2753	16.4067	0.000911713	0.00989865
KIAA0040	100335299	ENSBTAG00000017691	KIAA0040 ortholog	NA	0.947065	11.0076	32.3676	3.23209e-05	0.00147205
MKI67	513220	ENSBTAG00000002444	marker of proliferation Ki-67	NA	0.941468	7.58869	16.6072	0.000894234	0.00984041
CXCR5	497021	ENSBTAG00000046320	C-X-C motif chemokine receptor 5	Q5I5R0	0.940683	4.02863	12.8787	0.00243748	0.0185707
MIS18BP1	507661	ENSBTAG00000002613	MIS18 binding protein 1	NA	0.93643	2.95462	13.8816	0.00181278	0.0152435
MAB21L1	540081	ENSBTAG00000034069	mab-21 like 1	A4FV14	0.934914	-0.135383	10.3121	0.0053934	0.0311209
KNL1	787969	ENSBTAG00000053398	kinetochore scaffold 1	NA	0.932608	4.35719	16.0439	0.00100266	0.0104298
CAMK1D	526873	ENSBTAG00000008650	calcium/calmodulin dependent protein kinase ID	NA	0.931862	7.31456	21.0275	0.000306386	0.00528698
RGMB	540954	NA	repulsive guidance molecule BMP co-receptor b	NA	0.930676	1.60707	18.9525	0.000482409	0.0069119
HNRNPH2	534001	ENSBTAG00000007499	heterogeneous nuclear ribonucleoprotein H2	Q3SZF3	0.927078	6.04335	27.3721	7.97092e-05	0.00246605
SCD	280924	ENSBTAG00000055207	stearoyl-CoA desaturase	Q9TT94	0.926192	5.40573	40.9528	8.40467e-06	0.000736005
SRBD1	513877	ENSBTAG00000007508	S1 RNA binding domain 1	NA	0.922209	5.3381	41.6934	7.55742e-06	0.000709713
C5H12orf66	535460	ENSBTAG00000013486	chromosome 5 C12orf66 homolog	E1BBD0	0.919641	1.76877	28.831	6.0585e-05	0.00210228
SRP54	614017	ENSBTAG00000019085	signal recognition particle 54	Q2T9U1	0.919111	6.02865	51.7798	2.01397e-06	0.000386502
YWHAZ	287022	ENSBTAG00000000236	tyrosine 3-monooxygenase/tryptophan 5-monooxygenase activation protein zeta	P63103	0.917739	7.04607	39.6813	1.01202e-05	0.000781887
LIN7C	510125	ENSBTAG00000001460	lin-7 homolog C, crumbs cell polarity complex component	Q0P5F3	0.917729	5.13411	52.8249	1.77669e-06	0.000361473
BCORL1	540023	ENSBTAG00000004962	BCL6 corepressor like 1	F1MML3	0.916671	4.47025	66.0391	4.22362e-07	0.00021094
HMG20A	513719	ENSBTAG00000020441	high mobility group 20A	Q0VCL5	0.915461	5.5532	86.7043	6.75741e-08	5.90597e-05
DEPDC1	527397	ENSBTAG00000001343	DEP domain containing 1	NA	0.915374	1.52096	11.649	0.00351931	0.0235249
ZNF608	509992	ENSBTAG00000016137	zinc finger protein 608	NA	0.915026	4.7377	44.6786	4.99271e-06	0.000596736
AFF3	787488	ENSBTAG00000012449	AF4/FMR2 family member 3	NA	0.910797	6.7822	29.7847	5.08909e-05	0.00188269
BUB1B	537027	ENSBTAG00000007237	BUB1 mitotic checkpoint serine/threonine kinase B	F1MWP1	0.910662	3.77678	12.4856	0.00272613	0.019963
LOC112449533	112449533	NA	uncharacterized LOC112449533	NA	0.908797	1.77652	15.0443	0.00131102	0.0122635
LOC112449098	112449098	NA	uncharacterized LOC112449098	NA	0.908276	0.647391	8.48592	0.0100837	0.0474303
SLC19A1	617307	ENSBTAG00000024162	solute carrier family 19 member 1	Q17QC9	0.904416	3.68374	15.5138	0.00115456	0.0112679
FANCB	616549	ENSBTAG00000016433	FA complementation group B	NA	0.903259	0.589435	9.86748	0.00625076	0.0342518
LPAR3	532829	ENSBTAG00000003791	lysophosphatidic acid receptor 3	NA	0.902639	2.6321	10.8789	0.0044871	0.0276056
PRKAR2A	100139910	ENSBTAG00000014205	protein kinase cAMP-dependent type II regulatory subunit alpha	P00515	0.894043	7.37521	41.0924	8.23704e-06	0.000736005
TNFRSF21	537922	ENSBTAG00000020054	TNF receptor superfamily member 21	Q08DN1	0.893656	8.37028	15.7114	0.00112438	0.0111355
RRS1	510956	ENSBTAG00000016716	ribosome biogenesis regulator 1 homolog	Q2KIH4	0.892639	3.91309	14.2139	0.00165015	0.0143774
ATXN7L3B	777786	ENSBTAG00000035083	ataxin 7 like 3B	A0JNM0	0.891161	6.22446	58.4712	9.31731e-07	0.0002631
DIAPH3	525628	ENSBTAG00000012443	diaphanous related formin 3	NA	0.891021	1.83256	10.2381	0.00552622	0.0315295
RASGRP3	523745	ENSBTAG00000008006	RAS guanyl releasing protein 3	Q0VD52	0.890869	7.04011	69.5782	2.99152e-07	0.000166426
HPS6	511792	ENSBTAG00000021942	HPS6 biogenesis of lysosomal organelles complex 2 subunit 3	A2VDT8	0.88895	4.16342	22.9897	0.000193327	0.00406115
CCNB1	327679	ENSBTAG00000014239	cyclin B1	Q1LZG6	0.886585	3.24848	9.12975	0.00803801	0.0406387
MIS18A	510809	ENSBTAG00000016619	MIS18 kinetochore protein A	A5D7N9	0.883636	1.30776	10.0487	0.00588396	0.032952
LBR	509348	ENSBTAG00000008453	lamin B receptor	A6QQV8	0.880393	8.07996	88.5962	5.82374e-08	5.67681e-05
EXOC4	537690	ENSBTAG00000014112	exocyst complex component 4	A6QLD1	0.88024	5.48234	51.7648	2.01764e-06	0.000386502
NUP43	520174	ENSBTAG00000010196	nucleoporin 43	A3KMW1	0.879994	4.67714	35.7841	1.83988e-05	0.00112353
LCMT2	538825	ENSBTAG00000014472	leucine carboxyl methyltransferase 2	G3N0F1	0.879667	2.74981	17.1984	0.000743798	0.00879228
RIOX1	511031	ENSBTAG00000025372	ribosomal oxygenase 1	A5PK74	0.875332	3.25706	20.1129	0.000366843	0.00596558
SLC24A4	615739	ENSBTAG00000006620	solute carrier family 24 member 4	NA	0.874678	1.23091	12.9624	0.00236569	0.0182068
MED28	513972	ENSBTAG00000019441	mediator complex subunit 28	Q2TBN4	0.874397	3.93162	33.0404	2.88347e-05	0.00139524
RSU1	617534	ENSBTAG00000027446	Ras suppressor protein 1	Q5E9C0	0.8733	5.3987	19.1663	0.000458338	0.00676097
CCNB3	100301478	ENSBTAG00000046286	cyclin B3	NA	0.872929	1.60439	12.3096	0.00287452	0.0206435
LOC112442974	112442974	NA	uncharacterized LOC112442974	NA	0.871849	2.94683	18.96	0.000481536	0.0069119
BOLA-DRB2	538700	ENSBTAG00000038397	histocompatibility complex, class II, DR beta 2	NA	0.871767	5.38505	11.3203	0.00397626	0.025557
SDHD	281481	ENSBTAG00000016266	succinate dehydrogenase complex subunit D	Q95123	0.869682	6.27779	29.032	5.83806e-05	0.00205641
KNTC1	506353	ENSBTAG00000019278	kinetochore associated 1	NA	0.867592	3.32171	13.104	0.00226925	0.017717
MIR7-2	100313103	ENSBTAG00000029909	microRNA mir-7-2	NA	0.867407	0.893603	11.2424	0.00399702	0.0256161
SGO1	614056	ENSBTAG00000000752	shugoshin 1	A2VDT7	0.866055	2.08185	11.5799	0.00359571	0.0238418
HSPB8	539524	ENSBTAG00000001303	heat shock protein family B (small) member 8	Q5EAC9	0.86467	3.52281	9.27278	0.00765035	0.0394042
LOC112446365	112446365	NA	uncharacterized LOC112446365	NA	0.863036	2.44372	8.85903	0.00883451	0.0432347
TICRR	529868	ENSBTAG00000002418	TOPBP1 interacting checkpoint and replication regulator	NA	0.860974	2.97279	10.6812	0.00478201	0.0286904
ATP12A	530703	ENSBTAG00000014486	ATPase H+/K+ transporting non-gastric alpha2 subunit	NA	0.860689	3.79299	8.73052	0.00926533	0.0446319
EIF1B	513481	ENSBTAG00000019106	eukaryotic translation initiation factor 1B	Q32LJ9	0.860414	5.86176	18.081	0.000599885	0.00780353
RAB21	507488	ENSBTAG00000053598	RAB21, member RAS oncogene family	Q17R06	0.858934	4.70116	35.9817	1.78299e-05	0.00110815
TUBB	615087	ENSBTAG00000006969	tubulin beta class I	Q2KJD0	0.858293	7.53049	37.8042	1.34219e-05	0.000934022
CHI3L2	513513	ENSBTAG00000013578	chitinase 3 like 2	NA	0.856706	1.30877	8.54937	0.00985774	0.0466658
TTC39B	508428	ENSBTAG00000003943	tetratricopeptide repeat domain 39B	NA	0.854896	4.87836	12.959	0.00239834	0.0183571
UBL3	526950	ENSBTAG00000012170	ubiquitin like 3	Q2TA46	0.853976	6.31783	58.1202	9.68447e-07	0.0002631
GSTCD	526205	ENSBTAG00000013927	glutathione S-transferase C-terminal domain containing	A5PKL6	0.844337	3.15559	30.01	4.88634e-05	0.0018173
KIF2C	533161	ENSBTAG00000015280	kinesin family member 2C	A6QPE8	0.840388	2.66042	10.7041	0.00474676	0.0285965
MED18	540695	ENSBTAG00000002678	mediator complex subunit 18	Q0VCD4	0.839887	3.19886	17.0104	0.000780265	0.009025
FAM69A	NA	NA	NA	NA	0.836096	3.65907	18.7852	0.000502229	0.00711514
STIL	510012	ENSBTAG00000017844	STIL centriolar assembly protein	NA	0.835173	2.30297	21.9319	0.000243211	0.00456899
HAT1	509329	ENSBTAG00000010118	histone acetyltransferase 1	Q58DR1	0.833491	5.39244	16.5169	0.000893238	0.00984041
SMIM33	112447428	ENSBTAG00000030517	small integral membrane protein 33	NA	0.832662	3.37348	19.5568	0.000417786	0.00639204
SLC29A1	510932	ENSBTAG00000015131	solute carrier family 29 member 1	Q0V8K9	0.830978	2.9895	16.1885	0.000965245	0.010249
CDK1	281061	ENSBTAG00000010109	cyclin dependent kinase 1	P48734	0.830384	3.75513	9.18246	0.0078926	0.0402752
COA7	520518	ENSBTAG00000002050	cytochrome c oxidase assembly factor 7 (putative)	E1BPN8	0.829769	2.46298	18.23	0.000574928	0.00762504
UHRF1	530411	ENSBTAG00000002224	ubiquitin like with PHD and ring finger domains 1	A7E320	0.829643	4.72115	11.4394	0.00379945	0.0248278
SNAPC1	615539	ENSBTAG00000020937	small nuclear RNA activating complex polypeptide 1	A6QQX2	0.828281	3.95174	19.9464	0.000381319	0.00604238
ERAP2	513572	ENSBTAG00000039275	endoplasmic reticulum aminopeptidase 2	A6QPT7	0.828217	7.93015	36.3968	1.66984e-05	0.00106884
HIVEP3	509866	ENSBTAG00000020745	HIVEP zinc finger 3	NA	0.827877	6.32669	28.3325	6.64685e-05	0.00221836
TRIM59	540154	ENSBTAG00000008078	tripartite motif containing 59	Q2KIJ4	0.827759	4.21996	43.0329	6.258e-06	0.000657985
SLC6A12	514339	ENSBTAG00000038415	solute carrier family 6 member 12	A6QNR3	0.827556	1.37703	23.5973	0.000169946	0.0037393
NIP7	509981	ENSBTAG00000001666	nucleolar pre-rRNA processing protein NIP7	E1BC14	0.826593	2.45611	15.8262	0.00106211	0.0107177
PDP2	100299267	ENSBTAG00000046708	pyruvate dehyrogenase phosphatase catalytic subunit 2	G3N1T9	0.825357	4.12273	33.5857	2.63181e-05	0.00133345
GEMIN5	533444	ENSBTAG00000012095	gem nuclear organelle associated protein 5	NA	0.8253	4.12193	47.2921	3.53183e-06	0.000514469
NXT2	513043	ENSBTAG00000020739	nuclear transport factor 2 like export factor 2	A6QNX3	0.823962	4.25404	15.1789	0.00126383	0.0119657
LYPLAL1	533920	ENSBTAG00000015534	lysophospholipase like 1	A5PK90	0.820946	3.69427	27.3004	8.08106e-05	0.00248911
HSD17B12	789567	ENSBTAG00000000087	hydroxysteroid 17-beta dehydrogenase 12	A6H7H3	0.819317	5.24108	22.4112	0.000219005	0.00428931
LOC510362	510362	NA	zinc finger X-linked protein ZXDB	G3X6Q6	0.818791	3.22543	34.1531	2.39586e-05	0.00125001
ZNF830	539497	ENSBTAG00000020340	zinc finger protein 830	A3KN01	0.815851	4.24074	51.3354	2.12551e-06	0.000396308
SLFN14	523379	ENSBTAG00000039206	schlafen family member 14	NA	0.81521	4.39834	15.0708	0.00130157	0.0122001
KIF18A	537566	ENSBTAG00000002117	kinesin family member 18A	E1BDH4	0.814611	2.20868	15.1551	0.00127203	0.0120109
TJP1	407102	ENSBTAG00000015398	tight junction protein 1	NA	0.812149	3.07858	9.0538	0.00825292	0.0414543
CDCA4	527837	NA	cell division cycle associated 4	NA	0.811224	1.32543	10.5856	0.00493244	0.0292889
HIST1H1B	NA	NA	NA	NA	0.811151	2.31084	9.28606	0.00761543	0.0393608
FANCF	539681	ENSBTAG00000007230	FA complementation group F	A8E4Q9	0.8109	1.71226	14.7866	0.00140701	0.0128423
THUMPD1	524854	ENSBTAG00000047673	THUMP domain containing 1	Q24K03	0.810123	5.01558	78.5571	1.3254e-07	8.82588e-05
MELK	520088	ENSBTAG00000021686	maternal embryonic leucine zipper kinase	A9Q1J5	0.809292	2.40485	11.0567	0.00423933	0.0265723
FBXO5	515080	ENSBTAG00000021193	F-box protein 5	A2VEA6	0.808985	3.2064	28.0177	7.05138e-05	0.00229852
OXCT1	535804	ENSBTAG00000033186	3-oxoacid CoA-transferase 1	Q24JZ7	0.806384	5.77047	39.967	9.70287e-06	0.000770937
PAX5	538371	ENSBTAG00000012498	paired box 5	NA	0.806023	8.91152	33.413	2.70875e-05	0.00133882
MCM6	517812	ENSBTAG00000015172	minichromosome maintenance complex component 6	Q2KIZ8	0.805381	5.93974	26.3657	9.68621e-05	0.0027858
ANP32E	507203	ENSBTAG00000016730	acidic nuclear phosphoprotein 32 family member E	Q0VCH0	0.803811	5.55754	41.0169	8.32727e-06	0.000736005
MRPL44	532389	ENSBTAG00000011514	mitochondrial ribosomal protein L44	Q2KIS2	0.802928	3.80232	17.4608	0.000696077	0.00841308
RBBP4	767940	ENSBTAG00000005904	RB binding protein 4, chromatin remodeling factor	Q3MHL3	0.802408	6.74659	56.0318	1.22362e-06	0.000285186
AURKB	360192	ENSBTAG00000001717	aurora kinase B	Q08DN4	0.80191	3.75846	12.2516	0.00292545	0.0208935
CFDP2	286876	ENSBTAG00000009805	craniofacial development protein 2	O02751	0.800258	7.03213	43.2299	6.089e-06	0.000649989
HLTF	539633	ENSBTAG00000019704	helicase like transcription factor	NA	0.799309	7.88704	32.2324	3.30771e-05	0.00147253
COMMD10	538706	ENSBTAG00000019071	COMM domain containing 10	A4FUB5	0.799235	3.64859	9.90667	0.00616928	0.0339116
ALG11	540845	ENSBTAG00000010337	ALG11 alpha-1,2-mannosyltransferase	NA	0.798549	3.61058	51.0364	2.20448e-06	0.000405625
CCDC71L	112446372	ENSBTAG00000053836	coiled-coil domain containing 71 like	NA	0.798234	4.06241	27.0863	8.42042e-05	0.00254322
ARHGAP19	526945	ENSBTAG00000040427	Rho GTPase activating protein 19	NA	0.79791	4.16299	28.4303	6.52647e-05	0.0021834
PEX11B	506527	ENSBTAG00000008372	peroxisomal biogenesis factor 11 beta	Q148K5	0.797813	3.93457	56.0757	1.21754e-06	0.000285186
SCIMP	100848290	ENSBTAG00000055017	SLP adaptor and CSK interacting membrane protein	NA	0.795372	7.43136	27.8866	7.22801e-05	0.00232895
LANCL1	540559	ENSBTAG00000015066	LanC like 1	Q1LZH8	0.795328	4.91876	18.5114	0.0005367	0.00733255
CBX6	513830	ENSBTAG00000046724	chromobox 6	A3KMW6	0.792863	5.19861	39.9175	9.77382e-06	0.000772187
CKAP5	533980	ENSBTAG00000004448	cytoskeleton associated protein 5	E1B7K5	0.789711	6.80303	84.0925	8.33554e-08	6.47579e-05
FAM72A	616965	ENSBTAG00000020227	family with sequence similarity 72 member A	A6QL50	0.788714	1.37406	11.0629	0.00423103	0.0265515
DLAT	512723	ENSBTAG00000010709	dihydrolipoamide S-acetyltransferase	F1N690	0.788162	4.47453	43.9958	5.47902e-06	0.00062441
NCOA7	541071	ENSBTAG00000046503	nuclear receptor coactivator 7	A6QNZ3	0.788065	6.90431	48.6226	2.97771e-06	0.000488895
TSPYL1	538541	ENSBTAG00000010885	TSPY like 1	Q0P5N2	0.787901	5.64233	60.958	7.12228e-07	0.00024772
ACTR6	613596	ENSBTAG00000013842	actin related protein 6	A6H7G6	0.786744	4.4086	24.0169	0.000155659	0.0036265
RPRD1B	529700	ENSBTAG00000005086	regulation of nuclear pre-mRNA domain containing 1B	A6QLW3	0.786613	4.9287	60.7681	7.2676e-07	0.00024772
TMEM64	536822	ENSBTAG00000011268	transmembrane protein 64	NA	0.786253	4.58278	26.4953	9.44356e-05	0.0027435
FAM43A	539374	ENSBTAG00000008462	family with sequence similarity 43 member A	E1BFN0	0.786192	5.33449	24.1144	0.000152535	0.00359496
G3BP2	539249	ENSBTAG00000014041	G3BP stress granule assembly factor 2	Q2KJ17	0.784501	6.93262	42.5904	6.65726e-06	0.000674603
NDUFAF1	541232	ENSBTAG00000010778	NADH:ubiquinone oxidoreductase complex assembly factor 1	E1BAZ2	0.783764	4.25748	22.0956	0.000234616	0.00450051
LOC112447183	112447183	ENSBTAG00000049607	small nucleolar RNA SNORA70	NA	0.783384	-0.487117	9.2756	0.00764291	0.0394017
SPC25	505011	ENSBTAG00000010048	SPC25 component of NDC80 kinetochore complex	Q3ZBK3	0.783076	3.28073	15.1926	0.00125914	0.0119537
NDC80	538789	ENSBTAG00000021673	NDC80 kinetochore complex component	E1BF82	0.777508	3.0919	9.85439	0.00627826	0.0343756
IMP3	511560	NA	IMP U3 small nucleolar ribonucleoprotein 3	Q3T0M3	0.776558	4.09512	24.8261	0.000131766	0.00332602
BOLA-DRB3	282530	ENSBTAG00000013919	major histocompatibility complex, class II, DRB3	P79465	0.773292	9.95028	14.4681	0.0015501	0.0137804
AQR	537445	ENSBTAG00000012712	aquarius intron-binding spliceosomal factor	A5D7E4	0.769616	6.01083	96.8631	3.13472e-08	4.39468e-05
TLR9	282602	ENSBTAG00000018198	toll like receptor 9	Q866B2	0.769464	2.72818	24.254	0.000148188	0.00355448
WDHD1	540681	ENSBTAG00000019120	WD repeat and HMG-box DNA binding protein 1	E1B7F5	0.769378	4.16499	36.9431	1.53301e-05	0.00100646
FBXO32	513776	ENSBTAG00000016194	F-box protein 32	Q2KHT6	0.769133	2.23529	17.4909	0.000690822	0.00839233
RBM28	507132	ENSBTAG00000017001	RNA binding motif protein 28	G3MZL2	0.768744	4.4772	37.8034	1.34236e-05	0.000934022
ZNF280B	517697	ENSBTAG00000001005	zinc finger protein 280B	Q3T0N8	0.767858	4.09933	26.7127	9.0518e-05	0.00268179
RALGPS2	789713	ENSBTAG00000010718	Ral GEF with PH domain and SH3 binding motif 2	E1BNN3	0.766614	8.1841	41.4548	7.81944e-06	0.000718309
SPAG5	504585	ENSBTAG00000013100	sperm associated antigen 5	NA	0.766462	3.9	10.4331	0.00518357	0.0302787
ESPL1	506740	ENSBTAG00000008934	extra spindle pole bodies like 1, separase	F1MW01	0.76578	4.02645	11.1283	0.00414396	0.0262623
EBF1	537712	ENSBTAG00000037508	EBF transcription factor 1	E1BPV4	0.763204	6.57358	28.9785	5.8958e-05	0.00207153
LOC101904520	101904520	NA	uncharacterized LOC101904520	NA	0.762984	3.97766	33.4766	2.68011e-05	0.00133882
CMTR2	781914	ENSBTAG00000047367	cap methyltransferase 2	G3MZP6	0.761472	4.48203	25.9929	0.000104243	0.00290384
SLC16A1	505775	ENSBTAG00000015107	solute carrier family 16 member 1	Q3MHW6	0.761471	4.2626	29.7997	5.07524e-05	0.00188255
PARS2	508907	ENSBTAG00000040313	prolyl-tRNA synthetase 2, mitochondrial	F1MHD4	0.758692	3.85005	39.8415	9.88389e-06	0.000773174
PACSIN1	520488	ENSBTAG00000016124	protein kinase C and casein kinase substrate in neurons 1	A7MBI0	0.758687	5.70888	13.2616	0.00219333	0.0173482
TNFAIP8L1	531850	ENSBTAG00000037765	TNF alpha induced protein 8 like 1	A5PK29	0.756595	1.44202	8.62949	0.00958063	0.0458036
SIAH2	785659	ENSBTAG00000023445	siah E3 ubiquitin protein ligase 2	F1MBM6	0.755334	4.59103	35.5571	1.90778e-05	0.00114011
RRAS2	519269	ENSBTAG00000011905	RAS related 2	A5PKL2	0.75503	5.8539	43.9351	5.5248e-06	0.00062441
EHHADH	518852	ENSBTAG00000019625	enoyl-CoA hydratase and 3-hydroxyacyl CoA dehydrogenase	E1BMH4	0.754366	4.22918	22.3025	0.000224246	0.00435536
SPATA5	100297992	ENSBTAG00000000125	spermatogenesis associated 5	NA	0.754251	3.11267	26.5462	9.35022e-05	0.00273731
RTF1	518260	ENSBTAG00000001671	RTF1 homolog, Paf1/RNA polymerase II complex component	F1N6E9	0.75411	6.04691	40.1004	9.51475e-06	0.000763308
FAM200A	101904760	NA	family with sequence similarity 200 member A	NA	0.752542	2.72943	18.6033	0.000524843	0.00728115
SPOCK2	523846	ENSBTAG00000008827	SPARC (osteonectin), cwcv and kazal like domains proteoglycan 2	A7MB04	0.751474	9.99193	38.9925	1.12122e-05	0.000829698
TTC9C	786577	ENSBTAG00000000773	tetratricopeptide repeat domain 9C	A4IFF3	0.750601	4.65117	17.7118	0.000653631	0.00815032
ITPRIP	538685	ENSBTAG00000003990	inositol 1,4,5-trisphosphate receptor interacting protein	A7MB64	0.750204	7.15274	32.4964	3.16182e-05	0.00145924
BOLA-DRA	506214	ENSBTAG00000010645	major histocompatibility complex, class II, DR alpha	Q30309	0.750146	11.2168	17.7995	0.000639503	0.00805659
CETN3	532953	ENSBTAG00000014373	centrin 3	Q0VCG7	0.74921	4.56948	9.32359	0.00755587	0.0391049
MAPRE3	528839	ENSBTAG00000008884	microtubule associated protein RP/EB family member 3	Q0VC55	0.749031	2.62327	10.8831	0.004481	0.0275802
MYC	511077	ENSBTAG00000008409	MYC proto-oncogene, bHLH transcription factor	Q2HJ27	0.747881	7.61136	25.8975	0.000106231	0.00294166
SINHCAF	538649	ENSBTAG00000001161	SIN3-HDAC complex associated factor	Q0VCY5	0.742749	5.67736	42.6172	6.63229e-06	0.000674603
GTF2E1	540525	ENSBTAG00000016848	general transcription factor IIE subunit 1	A6QLI8	0.740399	4.79358	83.1929	8.97202e-08	6.6034e-05
PDSS2	521115	ENSBTAG00000021859	decaprenyl diphosphate synthase subunit 2	A6QR05	0.738009	2.61639	28.3015	6.68555e-05	0.00222068
LRRC1	506753	ENSBTAG00000017533	leucine rich repeat containing 1	NA	0.737022	4.86462	22.6727	0.00020695	0.00417604
TUBA1B	539882	ENSBTAG00000012244	tubulin, alpha 1b	P81947	0.736553	7.23756	23.8271	0.000161946	0.00368116
KLHL6	527363	ENSBTAG00000037951	kelch like family member 6	NA	0.735265	4.65902	45.4716	4.48779e-06	0.000562935
RAN	540457	ENSBTAG00000055033	RAN, member RAS oncogene family	B0JYN2	0.735165	6.12482	14.1531	0.00168422	0.0144669
CALM2	100297344	ENSBTAG00000001575	calmodulin 2	P62157	0.735123	8.24714	9.82329	0.00644121	0.0348988
KIF18B	511170	ENSBTAG00000008088	kinesin family member 18B	E1BC46	0.734877	3.01446	8.31138	0.0107362	0.0494029
ANKRD33B	518403	ENSBTAG00000011337	ankyrin repeat domain 33B	NA	0.734448	4.29782	18.2555	0.000571331	0.00760753
FCRLA	782871	ENSBTAG00000034159	Fc receptor like A	NA	0.734093	7.78849	9.54383	0.00708733	0.0373574
SHOC2	511417	ENSBTAG00000007709	SHOC2 leucine rich repeat scaffold protein	A6QLV3	0.734083	6.51168	46.6269	3.85172e-06	0.000549293
NEMP1	533988	ENSBTAG00000014659	nuclear envelope integral membrane protein 1	A7MBC7	0.733935	4.22645	19.2636	0.000447833	0.00663335
HMMR	281227	ENSBTAG00000014773	hyaluronan mediated motility receptor	Q8SPR5	0.733512	4.5232	23.9826	0.000156774	0.0036265
POU2AF1	528475	ENSBTAG00000006282	POU class 2 homeobox associating factor 1	Q2KJA4	0.733072	7.8608	46.21	4.06872e-06	0.000562935
SPIB	784460	ENSBTAG00000043953	Spi-B transcription factor	NA	0.732786	9.48176	19.1203	0.0004634	0.00679227
ACTR2	538486	ENSBTAG00000009761	actin related protein 2	A7MB62	0.732523	8.86928	34.7835	2.16118e-05	0.00119914
ARHGAP24	539902	ENSBTAG00000003959	Rho GTPase activating protein 24	A7MB96	0.732318	4.9761	22.6483	0.000208042	0.00418213
SMG8	522040	ENSBTAG00000003365	SMG8 nonsense mediated mRNA decay factor	A1A4J7	0.731114	4.04423	68.0099	3.4792e-07	0.000180197
PRNP	281427	ENSBTAG00000048903	prion protein	F7VJQ2	0.7304	4.3074	22.8664	0.000198499	0.00408208
ARL6IP1	777773	ENSBTAG00000049516	ADP ribosylation factor like GTPase 6 interacting protein 1	A0JN37	0.730198	6.82579	16.1547	0.000973841	0.0102856
ZNF852	101905790	ENSBTAG00000052626	zinc finger protein 852	NA	0.729973	3.27314	22.0388	0.00023756	0.00452683
RNF144A	618176	ENSBTAG00000044064	ring finger protein 144A	F1MME3	0.72896	6.94961	10.8007	0.00468584	0.0283788
SPDL1	515158	ENSBTAG00000008180	spindle apparatus coiled-coil protein 1	Q08DR9	0.727918	2.07834	10.521	0.0050371	0.029671
RAB27A	618035	ENSBTAG00000012408	RAB27A, member RAS oncogene family	A6QLB1	0.727894	6.88658	8.47646	0.01026	0.0479369
CWF19L2	522518	ENSBTAG00000018629	CWF19 like cell cycle control factor 2	NA	0.726892	5.01301	12.9416	0.00238024	0.0182685
TM9SF2	514455	ENSBTAG00000001589	transmembrane 9 superfamily member 2	NA	0.726679	6.79533	32.4512	3.1863e-05	0.00146089
RAB10	783373	ENSBTAG00000000985	RAB10, member RAS oncogene family	A6QLS9	0.72522	6.33621	23.0753	0.000189821	0.00402191
SMNDC1	520500	ENSBTAG00000000551	survival motor neuron domain containing 1	Q3T045	0.724378	4.8466	39.1666	1.09242e-05	0.000816916
PPP1R8	282319	ENSBTAG00000003866	protein phosphatase 1 regulatory subunit 8	Q28147	0.722969	5.81266	35.1261	2.04456e-05	0.00116698
GART	281183	ENSBTAG00000009188	phosphoribosylglycinamide formyltransferase, phosphoribosylglycinamide synthetase, phosphoribosylaminoimidazole synthetase	Q59A32	0.722497	6.32259	47.6431	3.37515e-06	0.000496821
USP14	505106	ENSBTAG00000019214	ubiquitin specific peptidase 14	Q0IIF7	0.721353	4.4049	38.7373	1.16499e-05	0.000850548
CAPZA1	534656	ENSBTAG00000014295	capping actin protein of muscle Z-line subunit alpha 1	A4FUA8	0.720815	8.4724	25.4628	0.000115851	0.0030683
RACGAP1	514618	ENSBTAG00000012784	Rac GTPase activating protein 1	NA	0.719361	4.30092	9.61009	0.00681737	0.036401
FCRL3	515085	ENSBTAG00000039702	Fc receptor like 3	NA	0.7178	6.67195	10.5836	0.00500318	0.0295833
TPX2	507226	ENSBTAG00000018775	TPX2 microtubule nucleation factor	A6H6Z7	0.717717	5.16731	14.7417	0.00142454	0.012944
ORC1	513523	ENSBTAG00000002719	origin recognition complex subunit 1	Q58DC8	0.716347	3.26919	8.47988	0.0101055	0.047512
ZBTB3	508118	ENSBTAG00000021329	zinc finger and BTB domain containing 3	NA	0.716145	2.664	17.9568	0.000614998	0.00787527
CDC20	515376	ENSBTAG00000009819	cell division cycle 20	A2VDZ7	0.716129	3.27679	8.68404	0.00939701	0.0450544
ADD3	505225	ENSBTAG00000003265	adducin 3	Q08E01	0.71608	8.93209	97.0263	3.09806e-08	4.39468e-05
LRBA	524279	ENSBTAG00000018546	LPS responsive beige-like anchor protein	NA	0.712974	6.03351	56.2558	1.19293e-06	0.000285186
ERO1B	514361	ENSBTAG00000034633	endoplasmic reticulum oxidoreductase 1 beta	NA	0.712954	7.29453	10.8104	0.00465732	0.0282551
RHNO1	513642	ENSBTAG00000015878	RAD9-HUS1-RAD1 interacting nuclear orphan 1	Q1LZE2	0.711847	3.37531	19.0463	0.000471672	0.00685138
CDKN2C	505691	ENSBTAG00000011059	cyclin dependent kinase inhibitor 2C	A7MBB9	0.71183	3.03129	16.9362	0.000795209	0.00917508
DCP1A	783258	ENSBTAG00000010863	decapping mRNA 1A	A7MAZ9	0.711734	6.05292	109.283	1.34064e-08	3.33865e-05
FANCI	522442	ENSBTAG00000009097	FA complementation group I	E1BDI4	0.710775	3.31267	10.751	0.00467537	0.0283277
RNF2	540090	ENSBTAG00000000023	ring finger protein 2	A6QLQ0	0.709443	5.26181	32.5791	3.11766e-05	0.00145297
API5	538968	ENSBTAG00000014474	apoptosis inhibitor 5	NA	0.708917	7.07275	56.7974	1.1222e-06	0.000279504
MXI1	614509	ENSBTAG00000017263	MAX interactor 1, dimerization protein	Q0VCQ3	0.706786	5.69718	21.4166	0.000272655	0.00495121
WAPL	534322	ENSBTAG00000012213	WAPL cohesin release factor	E1BGC3	0.706558	6.7807	95.5148	3.45691e-08	4.39468e-05
PPHLN1	532695	ENSBTAG00000008595	periphilin 1	Q0IIH2	0.706271	4.59427	22.0451	0.000237233	0.00452683
SESN3	515914	ENSBTAG00000004034	sestrin 3	NA	0.706009	8.20952	32.4292	3.19827e-05	0.00146159
CPT2	504502	ENSBTAG00000014649	carnitine palmitoyltransferase 2	Q2KJB7	0.705531	4.67544	24.1224	0.000152282	0.00359496
ARL15	534329	NA	ADP ribosylation factor like GTPase 15	Q5EA19	0.705065	1.89915	11.383	0.003824	0.0249184
PRC1	767818	ENSBTAG00000018643	protein regulator of cytokinesis 1	Q2T9P1	0.704718	3.74171	14.8983	0.00136448	0.0125863
MTPN	541099	ENSBTAG00000007806	myotrophin	Q3T0F7	0.704711	7.73727	41.7194	7.52955e-06	0.000709713
NAA50	517211	ENSBTAG00000007784	N(alpha)-acetyltransferase 50, NatE catalytic subunit	Q0IIJ0	0.704507	6.19468	23.9226	0.000158747	0.00364655
VRK1	618880	ENSBTAG00000014230	VRK serine/threonine kinase 1	Q32PI1	0.70421	4.35572	23.768	0.000163962	0.00369217
MSH6	540526	ENSBTAG00000001424	mutS homolog 6	E1B9Q4	0.703659	6.14104	45.4369	4.50863e-06	0.000562935
FBXO3	534287	ENSBTAG00000010071	F-box protein 3	A6H7H7	0.702995	5.22839	35.3098	1.98495e-05	0.00115177
CBX8	506458	ENSBTAG00000009107	chromobox 8	Q0P596	0.702517	2.58298	21.8067	0.000250019	0.00465548
DAAM1	513742	ENSBTAG00000005984	dishevelled associated activator of morphogenesis 1	A2VDK3	0.700586	5.66167	23.3033	0.000180836	0.0038845
FBXO34	539922	ENSBTAG00000020533	F-box protein 34	A2VDK7	0.700579	4.71654	24.6643	0.00013619	0.00336482
LOC508153	508153	ENSBTAG00000004339	uncharacterized LOC508153	A6QPM2	0.700164	6.03325	23.6195	0.000169152	0.0037393
NOLC1	513278	ENSBTAG00000007435	nucleolar and coiled-body phosphoprotein 1	Q0IIG0	0.698951	6.29277	30.4125	4.54646e-05	0.00174053
ZNF827	104974573	ENSBTAG00000012738	zinc finger protein 827	NA	0.698807	4.11527	14.508	0.00151982	0.0136238
CYB5B	506370	ENSBTAG00000002412	cytochrome b5 type B	Q0P5F6	0.698733	5.64942	31.1612	3.98269e-05	0.00161768
NOP16	506421	ENSBTAG00000010734	NOP16 nucleolar protein	Q5E996	0.698642	4.6273	9.40023	0.00732273	0.0381809
FHL1	509056	ENSBTAG00000018513	four and a half LIM domains 1	Q3T173	0.697876	5.85219	18.469	0.000542274	0.00737662
ZCCHC10	515542	ENSBTAG00000030616	zinc finger CCHC-type containing 10	Q2TBL3	0.697557	2.90108	29.4558	5.40211e-05	0.00196727
SYNCRIP	511763	ENSBTAG00000006672	synaptotagmin binding cytoplasmic RNA interacting protein	NA	0.697478	7.36792	39.4369	1.04934e-05	0.000801855
MEAF6	540599	ENSBTAG00000010506	MYST/Esa1 associated factor 6	A6H762	0.697177	5.52448	24.5573	0.000139212	0.00341533
CISD1	531444	ENSBTAG00000003634	CDGSH iron sulfur domain 1	Q3ZBU2	0.696742	3.74876	8.70403	0.00933074	0.0448543
BBS12	516376	ENSBTAG00000007564	Bardet-Biedl syndrome 12	A6QNT9	0.695911	1.71388	12.3729	0.00282016	0.0203936
USF3	789845	ENSBTAG00000021000	upstream transcription factor family member 3	NA	0.695807	6.12673	21.1402	0.000290091	0.0051091
ARHGAP11A	617811	ENSBTAG00000020100	Rho GTPase activating protein 11A	NA	0.695768	3.92771	11.8671	0.00328993	0.0224203
WDR36	514267	ENSBTAG00000053476	WD repeat domain 36	NA	0.69518	2.3547	13.0309	0.00231848	0.0179721
PJA2	511508	ENSBTAG00000021675	praja ring finger ubiquitin ligase 2	A6QR43	0.695073	6.75483	62.4801	6.06846e-07	0.00024772
OMA1	506223	ENSBTAG00000017326	OMA1 zinc metallopeptidase	Q3SZN3	0.694778	3.03078	24.4442	0.000142485	0.00346524
COPS2	101907531	ENSBTAG00000013425	COP9 signalosome subunit 2	G3X736	0.693938	4.11668	14.9906	0.00133042	0.0123963
SLC38A1	527491	ENSBTAG00000000859	solute carrier family 38 member 1	F1MTX9	0.693829	6.5683	21.5054	0.000267307	0.00487356
TMEM38B	615646	ENSBTAG00000034867	transmembrane protein 38B	Q0VC58	0.693777	0.585763	9.04537	0.00827717	0.0414891
UTP3	521106	ENSBTAG00000009310	UTP3, small subunit processome component	F1MSF6	0.691113	5.12801	19.3999	0.000433573	0.00652647
NSMCE3	617494	NA	NSE3 homolog, SMC5-SMC6 complex component	Q0D253	0.688147	4.23683	19.8122	0.000393464	0.00613492
TMOD3	533257	ENSBTAG00000048622	tropomodulin 3	Q2KJH0	0.687343	6.7045	26.7961	8.90629e-05	0.00266108
ASF1B	510538	ENSBTAG00000004085	anti-silencing function 1B histone chaperone	Q17QJ0	0.687227	3.75839	21.8965	0.000245115	0.0045877
SLC39A9	539399	ENSBTAG00000017811	solute carrier family 39 member 9	A6QLR6	0.686395	6.33284	42.1961	7.03722e-06	0.000683392
SEC22A	532730	ENSBTAG00000014797	SEC22 homolog A, vesicle trafficking protein	A4FUG1	0.685623	2.77713	25.3454	0.000118615	0.00310774
PLEKHF2	782597	ENSBTAG00000019581	pleckstrin homology and FYVE domain containing 2	A4IFN8	0.684794	7.28426	23.0162	0.000192236	0.00405463
RPP25	530688	ENSBTAG00000021693	ribonuclease P and MRP subunit p25	NA	0.68368	2.70242	9.47274	0.00714346	0.0375401
PYGO1	527394	ENSBTAG00000009151	pygopus family PHD finger 1	F1MHP8	0.683448	5.6816	9.77637	0.00650439	0.0351323
FBXO8	538528	ENSBTAG00000006715	F-box protein 8	Q5E9G6	0.683139	3.84896	28.0378	7.02477e-05	0.00229852
TRMT10C	532418	ENSBTAG00000024027	tRNA methyltransferase 10C, mitochondrial RNase P subunit	Q2KI45	0.682876	4.10765	14.202	0.00165568	0.014397
RASAL2	540692	ENSBTAG00000015537	RAS protein activator like 2	NA	0.678696	5.69335	16.4067	0.000911718	0.00989865
ACTL6A	100125416	ENSBTAG00000002460	actin like 6A	A4IFJ8	0.677279	5.1258	19.0179	0.000474899	0.00687474
BUB1	514777	ENSBTAG00000021181	BUB1 mitotic checkpoint serine/threonine kinase	A6QLW0	0.677222	4.62549	12.6396	0.00260334	0.0194057
ELP4	614139	ENSBTAG00000023831	elongator acetyltransferase complex subunit 4	Q2TBH6	0.676779	2.91345	17.6002	0.000672133	0.00822319
ZNF621	530346	ENSBTAG00000018057	zinc finger protein 621	Q1LZ98	0.676703	3.13067	20.9146	0.000305256	0.00528698
ESF1	533375	ENSBTAG00000007130	ESF1 nucleolar pre-rRNA processing protein homolog	E1BKI4	0.676556	4.60651	22.9248	0.000196029	0.00406115
SH3BP5	618056	ENSBTAG00000023377	SH3 domain binding protein 5	E1BIF7	0.676097	5.47652	23.7227	0.000165527	0.00370951
UMPS	281568	ENSBTAG00000013727	uridine monophosphate synthetase	P31754	0.675367	4.43153	17.5697	0.000677291	0.00827183
ZNF652	511703	ENSBTAG00000001919	zinc finger protein 652	F1N440	0.67526	6.09631	36.9443	1.53272e-05	0.00100646
ERBB2	505709	ENSBTAG00000021798	erb-b2 receptor tyrosine kinase 2	NA	0.673389	7.46023	15.766	0.00107925	0.0108499
SMARCC1	522045	ENSBTAG00000031567	SWI/SNF related, matrix associated, actin dependent regulator of chromatin subfamily c member 1	NA	0.673249	7.41613	51.645	2.0471e-06	0.000386847
MPP5	528109	ENSBTAG00000011767	membrane palmitoylated protein 5	E1BIQ8	0.673118	5.0301	32.747	3.03002e-05	0.00144902
B4GAT1	618055	ENSBTAG00000022238	beta-1,4-glucuronyltransferase 1	Q5EA01	0.67301	2.50165	10.168	0.00565564	0.0320501
CFAP97	508280	ENSBTAG00000013211	cilia and flagella associated protein 97	Q2KJH5	0.67204	5.65741	33.0741	2.86716e-05	0.00139217
MTREX	520256	ENSBTAG00000010518	Mtr4 exosome RNA helicase	A5PJZ8	0.671621	6.21961	42.2318	7.00183e-06	0.000683392
TBX21	538933	ENSBTAG00000014199	T-box transcription factor 21	E1BMW6	0.671484	7.8179	12.2116	0.00299505	0.0211636
RTCB	525106	ENSBTAG00000011070	RNA 2',3'-cyclic phosphate and 5'-OH ligase	Q5E9T9	0.670936	5.28421	31.2079	3.95023e-05	0.0016105
ZNF22	768051	ENSBTAG00000037913	zinc finger protein 22	Q1LZC0	0.670698	5.04902	25.3118	0.000119419	0.00311731
ACOT2	511033	ENSBTAG00000046814	acyl-CoA thioesterase 2	A6QQA9	0.66936	1.14341	10.5342	0.00501549	0.0296118
STK4	514886	ENSBTAG00000003257	serine/threonine kinase 4	Q5E9L6	0.668998	5.80236	42.9043	6.37117e-06	0.000662515
ELF1	505251	ENSBTAG00000007356	E74 like ETS transcription factor 1	A0JN51	0.668079	7.91478	115.904	8.81921e-09	3.08319e-05
KIAA1143	541014	ENSBTAG00000016725	KIAA1143	Q3MHJ0	0.666315	4.25711	19.1419	0.000461012	0.0067858
FBXO48	786890	ENSBTAG00000047772	F-box protein 48	G3N250	0.665702	2.03351	11.6594	0.00350801	0.0234605
SKA2	615847	ENSBTAG00000021680	spindle and kinetochore associated complex subunit 2	Q2TBY0	0.664327	3.75788	24.0864	0.000153425	0.00359981
MEX3C	529318	ENSBTAG00000014886	mex-3 RNA binding family member C	F1N0W7	0.663989	5.01205	41.6892	7.56202e-06	0.000709713
GNPDA2	508383	ENSBTAG00000000287	glucosamine-6-phosphate deaminase 2	Q17QL1	0.663365	4.28351	36.285	1.69949e-05	0.00107537
UMAD1	100137763	ENSBTAG00000047004	UBAP1-MVB12-associated (UMA) domain containing 1	NA	0.663216	3.96323	21.0106	0.000298692	0.00521855
PRMT3	523174	ENSBTAG00000013421	protein arginine methyltransferase 3	A6QL80	0.662842	4.094	28.5651	6.36468e-05	0.00216028
KIF2A	768014	ENSBTAG00000015022	kinesin family member 2A	Q2NL05	0.66223	5.55082	34.5486	2.24546e-05	0.00121091
KLF2	520939	ENSBTAG00000052504	Kruppel like factor 2	NA	0.661688	7.13572	21.9577	0.00024183	0.00456377
FYTTD1	407149	ENSBTAG00000014874	forty-two-three domain containing 1	Q17QU6	0.661536	5.06211	35.7876	1.83887e-05	0.00112353
MRPL1	504835	ENSBTAG00000018360	mitochondrial ribosomal protein L1	A6QPQ5	0.661372	3.50059	11.8422	0.0033152	0.0225485
HIBADH	512002	ENSBTAG00000001036	3-hydroxyisobutyrate dehydrogenase	Q2HJD7	0.661266	4.23252	20.2579	0.000354736	0.0058515
JAKMIP1	540970	ENSBTAG00000011170	janus kinase and microtubule interacting protein 1	A6QR54	0.660741	4.75872	11.1176	0.00415808	0.0262869
VPS18	518781	ENSBTAG00000011567	VPS18 core subunit of CORVET and HOPS complexes	A6QR33	0.660004	5.15314	14.2961	0.0016125	0.0141285
PSMD10	535414	ENSBTAG00000013721	proteasome 26S subunit, non-ATPase 10	Q2KI59	0.659856	4.01303	15.9358	0.0010317	0.0105772
POT1	511292	ENSBTAG00000013180	protection of telomeres 1	NA	0.658845	5.07256	25.5536	0.000113765	0.00305939
TCP11L2	541012	ENSBTAG00000002127	t-complex 11 like 2	A7Z033	0.658837	7.24685	30.3663	4.58409e-05	0.0017467
NDST1	514172	ENSBTAG00000001692	N-deacetylase and N-sulfotransferase 1	E1BCG5	0.658678	6.08523	10.034	0.00596683	0.0332335
MAGT1	100301169	ENSBTAG00000045931	magnesium transporter 1	NA	0.65826	6.27582	34.9475	2.10444e-05	0.00118663
CD53	505040	ENSBTAG00000006466	CD53 molecule	Q58DM3	0.657317	8.99853	20.7134	0.000319537	0.00546929
TRIQK	100848801	ENSBTAG00000047532	triple QxxK/R motif containing	G3MX33	0.656928	5.14495	27.8078	7.33659e-05	0.00235036
PRRC1	510272	ENSBTAG00000021977	proline rich coiled-coil 1	E1BLF0	0.656834	3.30385	16.5973	0.000867697	0.00969303
SDHC	327696	ENSBTAG00000015853	succinate dehydrogenase complex subunit C	P35720	0.655988	5.16992	10.2365	0.00552921	0.0315336
TSR1	510820	ENSBTAG00000004225	TSR1 ribosome maturation factor	A6QQN4	0.655265	5.73524	22.9819	0.000193648	0.00406115
BANF1	360196	ENSBTAG00000031875	barrier to autointegration factor 1	P61283	0.654707	6.44308	12.8016	0.00248084	0.0188033
LOC112447116	112447116	NA	uncharacterized LOC112447116	NA	0.654619	4.283	8.71002	0.00931099	0.0447901
SPATA13	785769	ENSBTAG00000019545	spermatogenesis associated 13	NA	0.654558	6.5435	10.887	0.00452357	0.0277568
UTRN	534358	ENSBTAG00000009665	utrophin	NA	0.654346	7.57489	12.63	0.00263991	0.0196204
SERTAD2	786476	ENSBTAG00000049341	SERTA domain containing 2	F1MQ34	0.652638	5.79039	57.8528	9.97511e-07	0.000263192
TMEM209	510567	ENSBTAG00000015588	transmembrane protein 209	E1BBC2	0.652555	4.71856	36.3814	1.67389e-05	0.00106884
DCAF13	100138632	ENSBTAG00000021449	DDB1 and CUL4 associated factor 13	NA	0.652338	5.19298	28.9564	5.91987e-05	0.00207477
AZIN1	532835	ENSBTAG00000007943	antizyme inhibitor 1	A3KMV9	0.651575	7.26062	93.9737	3.87161e-08	4.51171e-05
CPSF2	327689	ENSBTAG00000010227	cleavage and polyadenylation specific factor 2	Q10568	0.650898	5.52652	25.7113	0.000110238	0.00299916
NUDCD1	528425	ENSBTAG00000007386	NudC domain containing 1	E1BLF7	0.648969	4.17131	9.58823	0.00686812	0.0366146
RPAP3	510621	ENSBTAG00000018690	RNA polymerase II associated protein 3	A6QPF1	0.648873	4.43339	25.343	0.000118674	0.00310774
PIGK	508700	ENSBTAG00000031012	phosphatidylinositol glycan anchor biosynthesis class K	Q3MHZ7	0.647803	4.00475	11.2753	0.00395574	0.0255035
CYBB	281112	ENSBTAG00000019953	cytochrome b-245 beta chain	O46522	0.645219	9.55364	40.2944	9.24829e-06	0.000760768
FAM102A	615907	ENSBTAG00000023851	family with sequence similarity 102 member A	F1MIT7	0.64519	7.20013	22.2294	0.000227852	0.00441313
EVA1A	528994	NA	eva-1 homolog A, regulator of programmed cell death	NA	0.64502	2.60592	14.3574	0.00158504	0.0139541
MRPS28	535290	ENSBTAG00000001302	mitochondrial ribosomal protein S28	P82928	0.644975	2.40778	12.2107	0.00296198	0.0210392
CCDC25	507275	ENSBTAG00000006547	coiled-coil domain containing 25	Q3SZX8	0.644954	6.10695	52.0551	1.94818e-06	0.000386502
YTHDF2	541050	ENSBTAG00000015771	YTH N6-methyladenosine RNA binding protein 2	Q0VCZ3	0.644373	5.8692	119.821	6.95256e-09	3.08319e-05
NDUFAF4	615440	ENSBTAG00000003174	NADH:ubiquinone oxidoreductase complex assembly factor 4	A4FUH5	0.643764	2.19834	9.55117	0.00695514	0.0369111
FAM13B	540987	ENSBTAG00000020041	family with sequence similarity 13 member B	NA	0.643607	7.11369	61.1289	6.99427e-07	0.00024772
NDFIP2	512310	ENSBTAG00000014227	Nedd4 family interacting protein 2	F1ML71	0.642925	5.15798	21.7853	0.000251202	0.0046713
SKI	506127	ENSBTAG00000038716	SKI proto-oncogene	NA	0.641388	6.77497	52.8479	1.77182e-06	0.000361473
MAP3K1	523962	ENSBTAG00000013790	mitogen-activated protein kinase kinase kinase 1	NA	0.640827	8.64377	41.1969	8.1142e-06	0.000732058
PLRG1	533951	ENSBTAG00000007234	pleiotropic regulator 1	Q2KID6	0.64018	5.8598	28.5796	6.34749e-05	0.00215969
RNF26	539611	ENSBTAG00000012562	ring finger protein 26	F1MNL0	0.639585	4.51327	35.9463	1.79304e-05	0.00110946
GTPBP10	613957	ENSBTAG00000032166	GTP binding protein 10	Q3MHG6	0.63949	3.09319	14.1645	0.00167322	0.014463
NANP	516539	ENSBTAG00000000686	N-acetylneuraminic acid phosphatase	A7YWM8	0.637531	3.80475	16.1399	0.000977634	0.0103024
DDX21	781917	ENSBTAG00000014558	DExD-box helicase 21	A4FV23	0.637142	6.96015	40.2105	9.36239e-06	0.000761184
LIN9	534587	ENSBTAG00000033267	lin-9 DREAM MuvB core complex component	NA	0.636379	2.85119	19.045	0.000471816	0.00685138
HARBI1	514442	ENSBTAG00000004639	harbinger transposase derived 1	Q17QR8	0.636314	3.00075	16.0168	0.00100984	0.0104527
SUCLA2	511090	ENSBTAG00000006759	succinate-CoA ligase ADP-forming beta subunit	Q148D5	0.635784	4.95602	15.9432	0.00102968	0.0105701
HVCN1	616570	ENSBTAG00000009216	hydrogen voltage gated channel 1	NA	0.635769	8.51714	15.5936	0.0011301	0.0111605
NAPEPLD	541291	ENSBTAG00000014171	N-acyl phosphatidylethanolamine phospholipase D	Q58CN9	0.635694	4.42452	45.6764	4.36687e-06	0.000562935
CCNA2	281667	ENSBTAG00000004943	cyclin A2	P30274	0.635431	3.18637	9.37622	0.00738322	0.0384389
DDX18	519254	ENSBTAG00000015077	DEAD-box helicase 18	NA	0.635259	5.72192	30.72	4.3047e-05	0.00168148
FAM53B	104968470	ENSBTAG00000012970	family with sequence similarity 53 member B	NA	0.635104	7.5001	19.9292	0.000382856	0.00605639
SMIM14	614774	ENSBTAG00000014522	small integral membrane protein 14	Q2KIK3	0.634275	6.74839	21.2563	0.000282617	0.00503454
ZNF770	786537	ENSBTAG00000040206	zinc finger protein 770	F1MPW3	0.633831	3.33278	20.8949	0.000306618	0.00528698
BMI1	510666	ENSBTAG00000015584	BMI1 proto-oncogene, polycomb ring finger	Q32KX7	0.631497	5.08201	40.3973	9.11031e-06	0.000760768
PLEKHA2	530879	ENSBTAG00000003509	pleckstrin homology domain containing A2	Q3ZBA3	0.63074	9.20331	46.5539	3.88873e-06	0.000549293
MREG	613445	ENSBTAG00000013215	melanoregulin	G3X728	0.630107	5.12808	14.1641	0.00167343	0.014463
LEO1	507524	ENSBTAG00000013830	LEO1 homolog, Paf1/RNA polymerase II complex component	A4FUW5	0.629227	5.77146	45.301	4.59134e-06	0.000568188
TANGO6	534015	ENSBTAG00000013941	transport and golgi organization 6 homolog	NA	0.628	4.11748	11.2282	0.00401497	0.0256958
HDAC9	535415	ENSBTAG00000003808	histone deacetylase 9	NA	0.627107	5.17617	37.6252	1.37956e-05	0.000945674
MRFAP1L1	522338	ENSBTAG00000046936	Morf4 family associated protein 1-like 1	B0JYN5	0.626191	7.22805	20.6996	0.000320538	0.00547972
SGPP1	516881	ENSBTAG00000004430	sphingosine-1-phosphate phosphatase 1	A0JNA1	0.625987	5.49073	16.1168	0.000983594	0.0103364
RANBP6	526705	ENSBTAG00000012168	RAN binding protein 6	F1N074	0.624912	5.71219	33.4179	2.70651e-05	0.00133882
KIF23	515748	ENSBTAG00000009983	kinesin family member 23	A5D7N6	0.624724	4.07622	14.1781	0.00166686	0.0144311
EPHX4	524246	ENSBTAG00000005805	epoxide hydrolase 4	F1N3G0	0.624498	3.41139	12.662	0.00258596	0.019307
YWHAG	286862	ENSBTAG00000004077	tyrosine 3-monooxygenase/tryptophan 5-monooxygenase activation protein gamma	A7Z057	0.62431	6.56168	23.309	0.000180615	0.0038845
SUV39H2	536936	ENSBTAG00000010210	suppressor of variegation 3-9 homolog 2	Q32PH7	0.623704	2.5356	20.1587	0.000362965	0.00591574
FOXRED2	532871	ENSBTAG00000000015	FAD dependent oxidoreductase domain containing 2	NA	0.623682	5.19691	20.3341	0.000348552	0.00581642
LRP8	407179	ENSBTAG00000000736	LDL receptor related protein 8	A1A3Z1	0.622779	6.30744	10.0191	0.00599028	0.0333471
MMACHC	513433	ENSBTAG00000017027	metabolism of cobalamin associated C	Q2YDN7	0.621662	2.32398	12.5672	0.00266028	0.0197196
IKZF3	540676	ENSBTAG00000011003	IKAROS family zinc finger 3	A2VDW9	0.621482	9.21562	48.6726	2.95884e-06	0.000488895
AP1S3	540693	ENSBTAG00000011133	adaptor related protein complex 1 subunit sigma 3	A5PK31	0.621025	3.95136	9.53129	0.00700233	0.0370631
PUM2	540170	ENSBTAG00000011155	pumilio RNA binding family member 2	NA	0.621001	7.74153	60.3283	7.61724e-07	0.00024772
ELP1	505465	ENSBTAG00000004991	elongator complex protein 1	NA	0.620805	4.70801	27.1545	8.31057e-05	0.00253246
TCF4	534935	ENSBTAG00000016462	transcription factor 4	Q3ZBP9	0.620316	7.61807	31.8212	3.55032e-05	0.00154666
LPXN	513264	ENSBTAG00000036260	leupaxin	Q58DC1	0.620034	6.3237	39.2767	1.07463e-05	0.000812306
LRRC8B	517584	ENSBTAG00000020214	leucine rich repeat containing 8 VRAC subunit B	E1BDX2	0.619154	5.90463	19.3202	0.000441851	0.0065974
NCL	497013	ENSBTAG00000016174	nucleolin	E1B8K6	0.618846	8.45066	32.1603	3.34886e-05	0.00148198
FEN1	616242	ENSBTAG00000000064	flap structure-specific endonuclease 1	Q58DH8	0.617905	4.36007	10.9214	0.0044264	0.0274012
ELMO1	509821	ENSBTAG00000003490	engulfment and cell motility 1	Q5EAA6	0.617459	7.29187	73.8113	2.01723e-07	0.000122648
LOC507055	507055	ENSBTAG00000038233	guanylate-binding protein 4	NA	0.617104	6.89293	10.5099	0.00508926	0.0298775
SPPL2A	530325	ENSBTAG00000011831	signal peptide peptidase like 2A	NA	0.616957	6.36554	32.2611	3.29152e-05	0.00147253
ANKRD44	526800	ENSBTAG00000031696	ankyrin repeat domain 44	NA	0.616665	8.46303	56.6631	1.13928e-06	0.000279504
FASTKD2	528207	ENSBTAG00000016193	FAST kinase domains 2	A6QP42	0.616611	4.22147	18.9781	0.000479447	0.006905
SLC39A14	515437	ENSBTAG00000019225	solute carrier family 39 member 14	A5D7L5	0.616299	3.45668	10.4414	0.00516961	0.0302097
DNAJB1	538426	ENSBTAG00000016874	DnaJ heat shock protein family (Hsp40) member B1	Q3MI00	0.615401	5.54393	18.2599	0.000570716	0.00760753
MSN	540426	ENSBTAG00000003418	moesin	Q2HJ49	0.615298	9.53492	24.8285	0.000131701	0.00332602
GMPS	511200	ENSBTAG00000013013	guanine monophosphate synthase	Q2T9U0	0.614934	7.32277	12.4357	0.00276731	0.0201657
LCLAT1	520912	ENSBTAG00000054158	lysocardiolipin acyltransferase 1	NA	0.614641	5.77546	33.6263	2.6141e-05	0.00132929
MCCC2	783065	ENSBTAG00000044160	methylcrotonoyl-CoA carboxylase 2	NA	0.614619	4.13922	26.7807	8.93299e-05	0.00266108
LARP4	539286	ENSBTAG00000017164	La ribonucleoprotein 4	A7MB26	0.614525	5.79247	43.5707	5.80864e-06	0.000639591
NFATC3	541127	ENSBTAG00000004368	nuclear factor of activated T cells 3	F1MSU2	0.614121	6.40552	58.1009	9.70514e-07	0.0002631
VMA21	613674	ENSBTAG00000006296	vacuolar ATPase assembly factor VMA21	A2VDK9	0.613841	5.8323	22.2072	0.000228959	0.00442233
TMEM168	541075	ENSBTAG00000021967	transmembrane protein 168	A0JNG0	0.6138	4.65966	53.8587	1.57244e-06	0.000333167
MED13	524868	ENSBTAG00000011721	mediator complex subunit 13	NA	0.613554	7.85982	36.3245	1.68896e-05	0.00107356
ASCC3	538416	ENSBTAG00000020482	activating signal cointegrator 1 complex subunit 3	E1BNG3	0.612474	4.80449	55.5015	1.29992e-06	0.000293195
TUBA4A	777775	ENSBTAG00000030974	tubulin alpha 4a	P81948	0.611938	6.37328	19.2692	0.000447243	0.00663335
MOCS3	539728	ENSBTAG00000049509	molybdenum cofactor synthesis 3	A1A4L8	0.611449	4.05179	20.0875	0.000369009	0.00596558
LIX1L	788858	NA	limb and CNS expressed 1 like	A2VE91	0.61142	4.20834	33.3874	2.72033e-05	0.00133948
TCAM1	616168	ENSBTAG00000024947	testicular cell adhesion molecule 1	Q2T9N2	0.611277	3.39762	12.4393	0.00276434	0.0201546
G3BP1	534214	ENSBTAG00000020309	G3BP stress granule assembly factor 1	Q32LC7	0.611111	7.56748	43.7762	5.64657e-06	0.000628405
IL2RB	104968644	ENSBTAG00000016345	interleukin 2 receptor subunit beta	NA	0.608992	7.1867	8.57915	0.00982976	0.0465806
ELOVL6	533333	ENSBTAG00000010564	ELOVL fatty acid elongase 6	A6QNQ7	0.608792	4.08791	10.3737	0.00528532	0.0306935
FAM107B	535023	ENSBTAG00000010023	family with sequence similarity 107 member B	Q2KI00	0.608721	8.07022	11.4893	0.00371114	0.0243875
CAAP1	515858	ENSBTAG00000001223	caspase activity and apoptosis inhibitor 1	Q2T9W9	0.60851	3.08127	12.9984	0.00234076	0.0180846
CBX5	538885	ENSBTAG00000006246	chromobox 5	F2Z4J7	0.608412	7.47557	39.3828	1.05781e-05	0.000803932
ARHGAP15	616246	ENSBTAG00000032289	Rho GTPase activating protein 15	A4IF90	0.608291	6.78993	12.3973	0.00279948	0.0203155
SMC1A	282370	ENSBTAG00000017761	structural maintenance of chromosomes 1A	O97593	0.60755	6.00926	18.2702	0.000569287	0.00760354
METAP1	516540	ENSBTAG00000016004	methionyl aminopeptidase 1	A6QLA4	0.607167	4.28257	35.9075	1.80414e-05	0.00111141
NUCKS1	505585	ENSBTAG00000008001	nuclear casein kinase and cyclin dependent kinase substrate 1	Q29S11	0.605884	7.96028	65.687	4.37465e-07	0.000210948
NCAPG2	516644	ENSBTAG00000016131	non-SMC condensin II complex subunit G2	F1N535	0.605513	3.60368	9.14578	0.00799348	0.0405297
SSPN	613989	ENSBTAG00000000393	sarcospan	E1BKV5	0.604943	3.10105	13.9583	0.00177371	0.0150324
NFATC2	530401	ENSBTAG00000018270	nuclear factor of activated T cells 2	NA	0.604837	6.02375	33.9154	2.49168e-05	0.00128467
STXBP4	537963	ENSBTAG00000016078	syntaxin binding protein 4	NA	0.604792	3.5028	22.6597	0.000207531	0.00418173
RFWD3	540072	ENSBTAG00000004460	ring finger and WD repeat domain 3	NA	0.604151	5.02718	30.4934	4.48148e-05	0.00173598
METTL15	533987	ENSBTAG00000003361	methyltransferase like 15	A0JN95	0.604142	2.56313	17.7617	0.000645545	0.00809623
ZFHX2	539758	ENSBTAG00000007053	zinc finger homeobox 2	E1BD77	0.603926	3.60023	9.05097	0.00826105	0.0414654
FOCAD	506199	ENSBTAG00000038181	focadhesin	A7YWF5	0.603919	3.86883	18.9864	0.000478501	0.006905
TRIAP1	525164	ENSBTAG00000012790	TP53 regulated inhibitor of apoptosis 1	Q0P5E1	0.603918	4.69841	11.9164	0.00324041	0.0222345
LOC101903632	101903632	NA	uncharacterized LOC101903632	NA	0.603868	2.82195	8.32322	0.0106905	0.0493319
PMVK	513533	ENSBTAG00000017819	phosphomevalonate kinase	Q2KIU2	0.603621	4.25206	23.5256	0.000172531	0.00377577
CASP8	507481	ENSBTAG00000015718	caspase 8	Q2LGB8	0.601939	6.66936	55.6563	1.27712e-06	0.000292774
GPD1L	514456	ENSBTAG00000009826	glycerol-3-phosphate dehydrogenase 1 like	A6QQR7	0.601377	3.09748	12.2875	0.00289387	0.0207421
PPP6C	511058	ENSBTAG00000008033	protein phosphatase 6 catalytic subunit	Q2KIC7	0.600832	5.43012	24.2294	0.000148944	0.0035619
FZD5	538536	ENSBTAG00000020957	frizzled class receptor 5	F1MGM1	0.600103	7.06581	23.8448	0.000161348	0.00368116
MARCH1	537028	ENSBTAG00000047287	mitochondrial amidoxime reducing component 1	NA	0.597841	4.69759	8.99571	0.00842169	0.0419854
MATR3	505129	ENSBTAG00000006756	matrin 3	A4IF82	0.597675	8.5497	32.8782	2.96346e-05	0.00142409
TLR7	493686	ENSBTAG00000022161	toll like receptor 7	Q3MNF2	0.594849	6.21868	14.3561	0.0015856	0.0139541
RYK	781353	ENSBTAG00000016999	receptor like tyrosine kinase	NA	0.59459	3.45909	18.5579	0.000530664	0.00732556
IRF2	337916	ENSBTAG00000010002	interferon regulatory factor 2	F1MTI9	0.594386	6.67902	21.0907	0.000293344	0.00514695
ZNF350	515334	ENSBTAG00000010046	zinc finger protein 350	Q0VCB0	0.593976	3.22325	18.226	0.000575496	0.00762504
SLC7A1	539465	ENSBTAG00000018577	solute carrier family 7 member 1	F1N5P6	0.593683	8.78038	33.4114	2.70943e-05	0.00133882
KIF1BP	NA	NA	NA	NA	0.593547	4.42499	26.7759	8.94137e-05	0.00266108
MARF1	506615	ENSBTAG00000020387	meiosis regulator and mRNA stability factor 1	NA	0.593447	7.05083	49.1739	2.77731e-06	0.00047948
GSPT2	538724	ENSBTAG00000013311	G1 to S phase transition 2	NA	0.593043	4.38714	19.835	0.000391368	0.00613492
IPO8	523408	ENSBTAG00000014106	importin 8	NA	0.592757	7.00674	19.6766	0.000406176	0.00629011
SNW1	326578	ENSBTAG00000008136	SNW domain containing 1	Q1JQE0	0.590782	6.58097	14.8	0.00140183	0.0128142
HIVEP2	540396	ENSBTAG00000001146	HIVEP zinc finger 2	E1B842	0.590469	5.90873	13.7282	0.00189392	0.0157466
LYSMD3	613760	ENSBTAG00000027713	LysM domain containing 3	E1BGG0	0.590155	4.11399	24.0251	0.000155395	0.0036265
C1GALT1C1	531644	ENSBTAG00000021410	C1GALT1 specific chaperone 1	Q3SX46	0.590152	4.2306	8.44905	0.0102177	0.0478515
SEPT7	NA	NA	NA	NA	0.5897	8.1404	22.4354	0.000217855	0.00427876
KIF20B	514679	ENSBTAG00000005708	kinesin family member 20B	E1BAT8	0.589502	4.01236	20.3179	0.000349861	0.00581948
NDUFB5	338061	ENSBTAG00000002463	NADH:ubiquinone oxidoreductase subunit B5	Q02380	0.589476	6.3536	9.1788	0.00793761	0.0403546
CLSTN1	514447	ENSBTAG00000011823	calsyntenin 1	NA	0.588808	7.03606	18.4214	0.000548609	0.00739802
DEXI	782581	ENSBTAG00000046840	Dexi homolog	G3N1E0	0.587537	3.77215	13.6186	0.00195442	0.0160958
ATAD5	513059	ENSBTAG00000018383	ATPase family AAA domain containing 5	E1BCE1	0.586963	3.19084	14.6576	0.00145802	0.0132053
CYSLTR1	782045	ENSBTAG00000024675	cysteinyl leukotriene receptor 1	A5PKG3	0.586729	5.1247	11.8192	0.00333881	0.0226699
ASF1A	618099	ENSBTAG00000002058	anti-silencing function 1A histone chaperone	Q2KIG1	0.586636	3.52482	11.8443	0.00331305	0.0225485
TRAK2	523970	ENSBTAG00000014933	trafficking kinesin protein 2	E1BC84	0.586325	4.69856	22.7825	0.000202113	0.00412005
NUP153	513270	ENSBTAG00000017128	nucleoporin 153	NA	0.58604	6.57941	45.4948	4.47388e-06	0.000562935
PCGF5	528946	ENSBTAG00000004964	polycomb group ring finger 5	A0JN86	0.58604	7.67987	24.6857	0.000135598	0.0033561
POLR3B	540839	ENSBTAG00000004781	RNA polymerase III subunit B	E1BPX6	0.585937	5.10412	14.4331	0.00155186	0.0137828
RRM2B	528960	ENSBTAG00000021208	ribonucleotide reductase regulatory TP53 inducible subunit M2B	E1BFQ8	0.585776	5.69949	40.1014	9.51332e-06	0.000763308
SYPL1	615728	ENSBTAG00000019794	synaptophysin like 1	A8PVV5	0.585704	6.44996	14.4495	0.0015448	0.0137596
FAM98A	530070	ENSBTAG00000008548	family with sequence similarity 98 member A	A4FV11	0.584939	4.60713	42.3477	6.88829e-06	0.000683162
PHAX	507478	ENSBTAG00000009647	phosphorylated adaptor for RNA export	Q3MHI4	0.584109	4.7926	14.5929	0.00148442	0.0134183
METTL16	509278	ENSBTAG00000017440	methyltransferase like 16	E1BCU7	0.583956	5.57099	58.5872	9.19938e-07	0.0002631
TFAM	510059	ENSBTAG00000003546	transcription factor A, mitochondrial	Q0II87	0.58365	5.89595	48.1032	3.18145e-06	0.000488895
IKZF1	541154	ENSBTAG00000014016	IKAROS family zinc finger 1	E1BAW6	0.582435	9.09439	48.2998	3.10254e-06	0.000488895
RRM1	505537	ENSBTAG00000013111	ribonucleotide reductase catalytic subunit M1	Q32LP1	0.582133	6.40292	22.6364	0.000208578	0.00418213
GOLT1B	515866	ENSBTAG00000000379	golgi transport 1B	Q2YDE3	0.580709	3.02256	15.6912	0.00110099	0.0109973
TIFA	783855	ENSBTAG00000049422	TRAF interacting protein with forkhead associated domain	A2VDM0	0.580579	5.57503	15.5643	0.00113902	0.0112249
PLK4	514405	ENSBTAG00000039552	polo like kinase 4	A2VDZ4	0.580408	3.43623	8.29067	0.0108168	0.0496755
RAB2B	528574	ENSBTAG00000044207	RAB2B, member RAS oncogene family	E1BC58	0.580086	4.47671	34.8429	2.14042e-05	0.00119249
DDX10	528483	ENSBTAG00000002382	DEAD-box helicase 10	Q08DT0	0.579554	4.7464	12.391	0.00280478	0.0203212
CHM	519552	ENSBTAG00000009598	CHM Rab escort protein	NA	0.578951	4.09492	43.9192	5.53682e-06	0.00062441
SREK1IP1	614029	ENSBTAG00000009469	SREK1 interacting protein 1	Q17Q99	0.578773	5.33013	23.7997	0.000162877	0.00368554
LASP1	532851	ENSBTAG00000030587	LIM and SH3 protein 1	Q3B7M5	0.578639	8.18997	35.3813	1.96228e-05	0.00115177
VPS13C	783566	ENSBTAG00000038920	vacuolar protein sorting 13 homolog C	NA	0.57805	7.73278	32.6107	3.10094e-05	0.00145297
PDHA1	407109	ENSBTAG00000019852	pyruvate dehydrogenase E1 alpha 1 subunit	A7MB35	0.576778	6.13376	54.7826	1.41205e-06	0.000310791
PDE12	538860	ENSBTAG00000015563	phosphodiesterase 12	Q08DF7	0.576507	3.28625	11.0644	0.00422904	0.0265515
UBLCP1	508163	ENSBTAG00000009103	ubiquitin like domain containing CTD phosphatase 1	Q2KJD7	0.575441	5.7563	18.6084	0.000524198	0.00728115
PLA2G12A	527214	ENSBTAG00000015230	phospholipase A2 group XIIA	A5D7L0	0.574712	4.81617	29.3414	5.51611e-05	0.0019903
SMU1	540842	ENSBTAG00000019564	SMU1 DNA replication regulator and spliceosomal factor	Q2TBS9	0.574664	6.02647	15.8755	0.00104831	0.0106587
LOC100848991	100848991	ENSBTAG00000030470	zinc finger protein 160-like	NA	0.573552	3.55732	14.9431	0.00134783	0.0124904
WDR12	528209	ENSBTAG00000015424	WD repeat domain 12	Q0VC24	0.573194	5.54996	17.0267	0.00077701	0.00900995
EFR3A	535125	ENSBTAG00000047834	EFR3 homolog A	Q0PEU9	0.573043	6.98801	31.6392	3.66405e-05	0.00156645
VPS41	528654	ENSBTAG00000007305	VPS41 subunit of HOPS complex	A3KN15	0.572893	6.26129	20.2006	0.000359463	0.00589991
PPP1R2	532726	ENSBTAG00000006724	protein phosphatase 1 regulatory inhibitor subunit 2	Q3SZX2	0.572517	4.14682	24.83	0.000131661	0.00332602
GSKIP	616052	ENSBTAG00000019836	GSK3B interacting protein	Q0P5A3	0.572039	3.19787	12.6673	0.00258193	0.0192873
ZBTB38	539843	ENSBTAG00000040061	zinc finger and BTB domain containing 38	F1ME21	0.571425	6.15601	25.3091	0.000119485	0.00311731
ATP6V1A	282147	ENSBTAG00000002703	ATPase H+ transporting V1 subunit A	P31404	0.570989	6.12678	19.9015	0.000385332	0.00607756
APEX2	511790	ENSBTAG00000013177	apurinic/apyrimidinic endodeoxyribonuclease 2	Q5E9N9	0.570795	4.23807	28.778	6.11819e-05	0.00210789
ZHX2	515040	ENSBTAG00000026309	zinc fingers and homeoboxes 2	F1MTC3	0.570556	5.36555	21.2444	0.000283372	0.00503516
ZBTB7A	788491	ENSBTAG00000020117	zinc finger and BTB domain containing 7A	NA	0.570539	6.89005	40.7849	8.61122e-06	0.000736005
RCC1	534142	ENSBTAG00000003788	regulator of chromosome condensation 1	A7Z018	0.570344	4.94831	29.3388	5.51875e-05	0.0019903
SFXN1	511375	ENSBTAG00000014536	sideroflexin 1	A0A1P8NW48	0.569433	4.90202	11.0846	0.00420193	0.0264565
EXOC8	540237	ENSBTAG00000006111	exocyst complex component 8	A4IF89	0.568774	4.09085	17.4772	0.00069321	0.00839294
ORMDL3	615368	ENSBTAG00000013855	ORMDL sphingolipid biosynthesis regulator 3	Q0VD15	0.568725	6.93883	25.7664	0.000109034	0.00298383
RASL10B	522270	ENSBTAG00000018518	RAS like family 10 member B	E1BHS7	0.568407	3.48351	13.1338	0.00224951	0.0176726
BLOC1S4	518544	ENSBTAG00000003766	biogenesis of lysosomal organelles complex 1 subunit 4	Q0VCC3	0.567291	4.16011	12.6857	0.00256781	0.0192319
RAB29	539000	ENSBTAG00000003232	RAB29, member RAS oncogene family	A5PJV4	0.566949	6.41959	24.0945	0.000153167	0.00359981
MFAP1	510905	ENSBTAG00000017213	microfibril associated protein 1	Q5EA98	0.565528	5.32391	9.43437	0.00723769	0.0378362
XXYLT1	533703	ENSBTAG00000014564	xyloside xylosyltransferase 1	Q1RMU6	0.565481	2.98308	10.7866	0.0046221	0.0281391
EID3	507232	NA	EP300 interacting inhibitor of differentiation 3	A6QPC8	0.565256	2.69739	9.81429	0.00636332	0.034584
MSH2	533115	ENSBTAG00000002742	mutS homolog 2	Q3MHE4	0.565114	5.82941	21.6599	0.000258276	0.00476926
CLYBL	533186	NA	citrate lyase beta like	Q58D47	0.564908	2.71875	14.4052	0.001564	0.0138162
FARSB	788792	ENSBTAG00000011649	phenylalanyl-tRNA synthetase subunit beta	A8E4P2	0.564735	4.81205	8.87983	0.00877022	0.0430779
RAB8B	614242	ENSBTAG00000011146	RAB8B, member RAS oncogene family	Q2HJI8	0.563169	7.17907	15.2932	0.00122529	0.0117715
TMEM41B	616372	ENSBTAG00000001607	transmembrane protein 41B	A5PJR6	0.561308	4.61516	19.4313	0.000430368	0.00649921
PRIM2	514682	ENSBTAG00000007937	DNA primase subunit 2	A0JNF4	0.561076	3.09492	8.55216	0.00984796	0.0466352
PGM2	506980	ENSBTAG00000005773	phosphoglucomutase 2	A6QQ11	0.561024	5.08131	12.8354	0.00245609	0.0186695
LDAH	534992	ENSBTAG00000031014	lipid droplet associated hydrolase	Q3SZR7	0.560631	5.32845	31.2248	3.93853e-05	0.0016105
KPNA3	540719	ENSBTAG00000004850	karyopherin subunit alpha 3	NA	0.560602	5.31517	33.4355	2.69855e-05	0.00133882
RNF219	NA	NA	NA	NA	0.5602	1.68044	9.20794	0.0078234	0.0400595
WDR89	539045	ENSBTAG00000008815	WD repeat domain 89	Q3ZBK1	0.559954	3.71781	9.82786	0.00633439	0.0345207
PROKR1	281800	ENSBTAG00000050333	prokineticin receptor 1	Q8SPN2	0.559501	3.99412	12.2919	0.00288996	0.0207247
SEH1L	506509	ENSBTAG00000010792	SEH1 like nucleoporin	A7YY75	0.55918	6.52939	28.7971	6.09655e-05	0.00210789
SEPT11	NA	NA	NA	NA	0.558926	6.39517	17.9677	0.000613342	0.00787527
CFL2	539332	ENSBTAG00000015053	cofilin 2	Q148F1	0.558719	3.51038	16.5255	0.000883983	0.00979526
HIST1H2BB	525512	ENSBTAG00000048567	histone cluster 1, H2bb	NA	0.558357	5.33092	14.1763	0.00166767	0.0144311
LOC112444921	112444921	NA	uncharacterized LOC112444921	NA	0.558255	3.26541	16.7227	0.000840026	0.00952596
SLC35E3	509009	ENSBTAG00000031919	solute carrier family 35 member E3	A4IFK2	0.558106	4.74726	14.5769	0.00149102	0.0134606
C16H1orf74	511599	ENSBTAG00000002848	chromosome 16 C1orf74 homolog	A6QQA5	0.557606	2.36556	14.2533	0.00163196	0.0142633
MGAT4A	282276	ENSBTAG00000010388	alpha-1,3-mannosyl-glycoprotein 4-beta-N-acetylglucosaminyltransferase A	O77836	0.556868	7.32988	15.9079	0.00103934	0.0106096
TNFSF8	574056	ENSBTAG00000025782	TNF superfamily member 8	Q5EA47	0.55656	5.18308	20.2515	0.000355257	0.0058515
FAM122B	787049	ENSBTAG00000001886	family with sequence similarity 122B	A2VDS8	0.556501	5.81085	47.9351	3.25074e-06	0.000494113
MTF2	615211	ENSBTAG00000001393	metal response element binding transcription factor 2	Q2KHZ3	0.555574	5.35247	42.2326	7.00099e-06	0.000683392
TBL1XR1	614346	ENSBTAG00000021910	transducin beta like 1 X-linked receptor 1	F1MFJ6	0.555401	7.19177	54.7196	1.42238e-06	0.000310791
TOB1	768016	ENSBTAG00000000546	transducer of ERBB2, 1	A5D9F9	0.555321	4.70394	31.0719	4.04565e-05	0.00163039
FOXK1	781626	ENSBTAG00000019310	forkhead box K1	NA	0.554799	5.95086	20.0953	0.000368347	0.00596558
GNE	782201	ENSBTAG00000001142	glucosamine (UDP-N-acetyl)-2-epimerase/N-acetylmannosamine kinase	NA	0.553997	5.35853	19.6373	0.000409946	0.00632747
FAM3C	615690	ENSBTAG00000007976	family with sequence similarity 3 member C	A5PKI3	0.55261	4.54509	16.7209	0.000840416	0.00952596
MAT2B	614177	ENSBTAG00000012350	methionine adenosyltransferase 2B	Q29RI9	0.552414	6.51696	24.4232	0.0001431	0.00347415
HMGB1	282691	ENSBTAG00000018103	high mobility group box 1	P10103	0.551825	7.36313	16.4804	0.000894391	0.00984041
LAMP3	531327	ENSBTAG00000006552	lysosomal associated membrane protein 3	A7MBJ8	0.551302	8.61632	20.0334	0.000373673	0.00598909
GMNN	526377	ENSBTAG00000017329	geminin DNA replication inhibitor	Q56JZ0	0.550761	3.68454	8.42874	0.0102924	0.0480562
MPLKIP	509064	ENSBTAG00000018715	M-phase specific PLK1 interacting protein	Q0P5G2	0.549986	3.36516	11.1239	0.00414983	0.0262623
RPA1	504844	ENSBTAG00000009711	replication protein A1	Q0VCV0	0.549815	7.52532	20.3163	0.000349984	0.00581948
LOC100847604	100847604	NA	uncharacterized LOC100847604	NA	0.549553	7.1562	25.3798	0.000117799	0.00310774
NSL1	506867	ENSBTAG00000011340	NSL1 component of MIS12 kinetochore complex	A6QQ16	0.548975	3.04059	19.3174	0.000442144	0.0065974
TSNAX	533927	ENSBTAG00000047434	translin associated factor X	G3MY03	0.548907	5.01505	19.8997	0.000385497	0.00607756
NIF3L1	509473	ENSBTAG00000018282	NGG1 interacting factor 3 like 1	Q05B89	0.548792	4.12441	18.6629	0.000517309	0.00721961
ATE1	534601	ENSBTAG00000003178	arginyltransferase 1	E1BI60	0.548189	5.05675	29.5748	5.28641e-05	0.00193521
LOC533597	533597	NA	carbonic anhydrase 5B, mitochondrial-like	NA	0.548095	5.51431	12.9165	0.00239796	0.0183571
INPP5B	538291	ENSBTAG00000024107	inositol polyphosphate-5-phosphatase B	NA	0.547566	8.90949	15.2845	0.00122816	0.0117715
TASP1	532606	ENSBTAG00000021614	taspase 1	Q0VD17	0.545894	3.14719	10.498	0.00507499	0.02983
RNF19A	540195	ENSBTAG00000017833	ring finger protein 19A, RBR E3 ubiquitin protein ligase	E1BIP5	0.543979	7.27148	48.1782	3.1511e-06	0.000488895
CENPT	513195	ENSBTAG00000006404	centromere protein T	A6QNY5	0.543974	3.59744	8.59765	0.00968968	0.0460886
MS4A1	505653	ENSBTAG00000004580	membrane spanning 4-domains A1	Q17QX1	0.543622	10.5989	16.5757	0.000872542	0.00972396
UVRAG	614285	ENSBTAG00000016355	UV radiation resistance associated	F1N3U6	0.542672	5.84797	50.2165	2.43843e-06	0.000437167
UHMK1	538770	ENSBTAG00000012694	U2AF homology motif kinase 1	E1BCC3	0.542436	3.96089	9.25376	0.00770067	0.0395469
LTB	529757	ENSBTAG00000020674	lymphotoxin beta	E1BK50	0.542348	8.20065	8.92291	0.00863877	0.0425692
WEE1	540322	ENSBTAG00000005278	WEE1 G2 checkpoint kinase	A7E332	0.542279	4.29829	14.2036	0.00165492	0.014397
ZCCHC7	511821	ENSBTAG00000025859	zinc finger CCHC-type containing 7	Q2KIN0	0.542222	5.7534	13.5007	0.00202192	0.0164597
BRIP1	783256	ENSBTAG00000012068	BRCA1 interacting protein C-terminal helicase 1	NA	0.541486	2.27263	12.2303	0.00294441	0.0209434
CNOT4	540891	ENSBTAG00000017919	CCR4-NOT transcription complex subunit 4	Q5BIS2	0.540554	5.24103	62.9596	5.77375e-07	0.000244667
PDS5B	533890	ENSBTAG00000011597	PDS5 cohesin associated factor B	NA	0.538657	5.35356	35.4499	1.94081e-05	0.00115001
ATP6V0A2	338038	ENSBTAG00000007272	ATPase H+ transporting V0 subunit a2	O97681	0.53842	6.66069	9.16893	0.00792965	0.0403546
ETS1	540313	ENSBTAG00000002341	ETS proto-oncogene 1, transcription factor	A5PJG9	0.5383	10.122	20.9369	0.000303716	0.00527745
CDKL4	517478	ENSBTAG00000024044	cyclin dependent kinase like 4	Q2T9P8	0.537617	4.41581	8.61758	0.00962127	0.0459145
GOLPH3	531359	ENSBTAG00000032848	golgi phosphoprotein 3	Q1RMW9	0.537109	5.48715	16.0656	0.000996933	0.0104038
CNOT6L	518225	ENSBTAG00000049571	CCR4-NOT transcription complex subunit 6 like	NA	0.536816	7.11525	40.7743	8.6245e-06	0.000736005
PHF23	539774	ENSBTAG00000014881	PHD finger protein 23	A5D962	0.536728	6.1523	23.5097	0.000173112	0.0037766
MAK16	504683	ENSBTAG00000033504	MAK16 homolog	Q1RML7	0.536692	5.35236	23.3937	0.000177404	0.00383434
ZMPSTE24	538104	ENSBTAG00000044178	zinc metallopeptidase STE24	E1BMF2	0.53653	4.74809	41.4195	7.85907e-06	0.000718309
RDX	517111	ENSBTAG00000004672	radixin	Q32LP2	0.535764	6.17872	11.8672	0.00328978	0.0224203
METTL4	521222	ENSBTAG00000021668	methyltransferase like 4	E1BLJ0	0.535492	3.6439	23.445	0.00017549	0.00381065
FTO	618622	ENSBTAG00000012501	FTO alpha-ketoglutarate dependent dioxygenase	A5D798	0.535225	4.00267	19.8732	0.000387887	0.00610834
GFM1	513309	ENSBTAG00000027795	G elongation factor mitochondrial 1	NA	0.535155	5.05359	16.5687	0.000874147	0.00973254
ERCC6L2	508357	ENSBTAG00000020626	ERCC excision repair 6 like 2	NA	0.53514	5.68171	26.2862	9.83847e-05	0.00280666
LOC100297676	100297676	ENSBTAG00000046324	C-type lectin domain family 2 member D11	NA	0.535002	9.962	19.9502	0.000380988	0.00604238
GPX7	523311	ENSBTAG00000018281	glutathione peroxidase 7	A6QLY2	0.534039	5.35895	9.48552	0.00711239	0.0374049
RARS	NA	NA	NA	NA	0.533734	5.83088	10.2427	0.00551791	0.0315077
KIAA0391	NA	NA	NA	NA	0.533697	4.00259	15.6068	0.00112613	0.0111449
SERINC1	539993	ENSBTAG00000000019	serine incorporator 1	Q3MHV9	0.533524	6.99689	19.1816	0.000456666	0.00674342
CDC5L	767817	ENSBTAG00000020012	cell division cycle 5 like	Q2KJC1	0.533496	6.18231	30.8058	4.23988e-05	0.00167542
MRPS18B	510824	ENSBTAG00000006936	mitochondrial ribosomal protein S18B	P82918	0.533363	4.70598	18.2178	0.000576646	0.00762504
SLC25A53	786529	ENSBTAG00000054469	solute carrier family 25 member 53	F1MBR0	0.533318	3.57152	11.5963	0.00357742	0.023745
FAM222B	506074	ENSBTAG00000047717	family with sequence similarity 222 member B	E1BFC5	0.533307	4.23725	25.6383	0.000111853	0.0030372
AP3B1	767602	ENSBTAG00000005016	adaptor related protein complex 3 subunit beta 1	Q32PG1	0.533241	6.80907	19.9927	0.000377232	0.00602194
LOC101902808	101902808	NA	tigger transposable element-derived protein 1	NA	0.533171	2.47877	13.9261	0.00178999	0.0151331
LOC786726	786726	NA	heterogeneous nuclear ribonucleoprotein K pseudogene	NA	0.532964	5.79048	20.898	0.0003064	0.00528698
PPP3CC	533527	ENSBTAG00000020133	protein phosphatase 3 catalytic subunit gamma	A5D7T5	0.532935	6.67182	45.7262	4.33804e-06	0.000562935
DENND5B	516544	ENSBTAG00000020315	DENN domain containing 5B	NA	0.532299	6.5126	18.1679	0.000583773	0.00767966
ZMAT2	782132	ENSBTAG00000005441	zinc finger matrin-type 2	Q0P584	0.531905	5.93174	14.8592	0.00137918	0.0126801
ADAM10	282132	ENSBTAG00000005481	ADAM metallopeptidase domain 10	Q10741	0.531903	6.53246	16.0275	0.00100701	0.0104387
NUDT15	100847590	ENSBTAG00000019501	nudix hydrolase 15	E1B7T3	0.530806	4.93802	24.2173	0.000149317	0.0035619
CLASP1	523441	ENSBTAG00000019781	cytoplasmic linker associated protein 1	NA	0.53075	5.7923	21.1522	0.000289306	0.00510397
C2H2orf69	535735	ENSBTAG00000009952	chromosome 2 C2orf69 homolog	E1BAD1	0.528906	3.792	13.1733	0.00222372	0.0175131
POLK	541218	ENSBTAG00000004028	DNA polymerase kappa	A6QNV6	0.528664	3.63349	14.0939	0.00170689	0.0146078
RSL24D1	783948	ENSBTAG00000001342	ribosomal L24 domain containing 1	Q3SZ12	0.528594	4.6833	11.2815	0.00394806	0.0254657
LRIF1	539067	ENSBTAG00000012659	ligand dependent nuclear receptor interacting factor 1	A6QPK3	0.528248	5.7543	44.5312	5.0934e-06	0.000603611
SOCS5	514773	ENSBTAG00000008987	suppressor of cytokine signaling 5	Q29RN6	0.528038	4.54563	38.3122	1.24223e-05	0.000886173
HERC3	510924	ENSBTAG00000010120	HECT and RLD domain containing E3 ubiquitin protein ligase 3	A2VDP7	0.527806	6.44346	34.5324	2.2514e-05	0.00121091
WDR92	540032	ENSBTAG00000010595	WD repeat domain 92	Q29RZ9	0.526921	4.04127	25.8619	0.000106985	0.00295666
PDCD4	506724	ENSBTAG00000019434	programmed cell death 4	A4IFD1	0.526264	8.33661	48.4412	3.04715e-06	0.000488895
USP37	407168	ENSBTAG00000016572	ubiquitin specific peptidase 37	F1N5V1	0.526243	5.44268	39.8325	9.89689e-06	0.000773174
UTP23	534858	ENSBTAG00000040422	UTP23 small subunit processome component	Q08DU1	0.525956	4.31555	13.8516	0.00182834	0.0153374
NRAS	506322	ENSBTAG00000046797	NRAS proto-oncogene, GTPase	A5D7R9	0.525876	6.9167	18.1045	0.000592953	0.00775669
MTHFD2	517539	ENSBTAG00000004881	methylenetetrahydrofolate dehydrogenase (NADP+ dependent) 2, methenyltetrahydrofolate cyclohydrolase	Q0P5C2	0.525551	5.14154	13.9199	0.00179316	0.0151331
LMBRD1	510495	ENSBTAG00000016164	LMBR1 domain containing 1	Q3SYY9	0.525478	4.73768	10.9103	0.00444223	0.0274628
ZCCHC3	507116	ENSBTAG00000002116	zinc finger CCHC-type containing 3	A1A4J3	0.525461	5.03095	33.547	2.64881e-05	0.00133421
RPF2	511294	ENSBTAG00000016584	ribosome production factor 2 homolog	Q2YDN6	0.525453	4.81539	13.1729	0.00222398	0.0175131
COPB2	281706	ENSBTAG00000014843	coatomer protein complex subunit beta 2	P35605	0.524741	6.82393	27.5609	7.68878e-05	0.00240537
MUT	NA	NA	NA	NA	0.524426	5.14771	11.5482	0.00363137	0.0239914
ZBTB33	784871	ENSBTAG00000017184	zinc finger and BTB domain containing 33	A5D7M1	0.524228	5.13924	42.4401	6.79928e-06	0.000679151
PHF6	518186	ENSBTAG00000015196	PHD finger protein 6	Q08DR0	0.523504	5.62495	27.1062	8.38825e-05	0.00254322
SDAD1	507675	ENSBTAG00000007639	SDA1 domain containing 1	A5D7C2	0.523213	5.52426	29.7142	5.15442e-05	0.00190183
SRFBP1	617136	ENSBTAG00000014320	serum response factor binding protein 1	Q05B65	0.522069	5.20963	22.7421	0.000203875	0.00414991
LARS	NA	NA	NA	NA	0.521414	6.10655	25.9184	0.000105792	0.00293531
SERTAD3	767935	ENSBTAG00000010502	SERTA domain containing 3	Q3ZBA5	0.521359	4.7266	17.604	0.000671492	0.00822254
USP10	510164	ENSBTAG00000009446	ubiquitin specific peptidase 10	A5PJS6	0.521058	6.48882	37.2573	1.46006e-05	0.000972258
BIRC6	534211	ENSBTAG00000027932	baculoviral IAP repeat containing 6	NA	0.520925	8.78987	16.2747	0.000943673	0.0101199
FBXW7	540932	ENSBTAG00000007953	F-box and WD repeat domain containing 7	F1MNN4	0.520824	5.54858	28.7083	6.19771e-05	0.00212608
DDX52	510826	ENSBTAG00000010313	DExD-box helicase 52	A5D7C1	0.520525	5.46278	22.1132	0.000233717	0.00449561
MSL2	525740	ENSBTAG00000000750	MSL complex subunit 2	F1MRF9	0.520438	5.77435	57.2897	1.06198e-06	0.000270014
SERBP1	539060	ENSBTAG00000012957	SERPINE1 mRNA binding protein 1	Q2KJD1	0.520022	8.40768	11.3592	0.00385263	0.0250233
RNF139	788471	ENSBTAG00000020399	ring finger protein 139	NA	0.51999	5.35888	22.9108	0.000196618	0.00406732
UBE2K	281225	ENSBTAG00000020175	ubiquitin conjugating enzyme E2 K	P61085	0.519654	5.97449	47.6948	3.35271e-06	0.000496821
NDUFS1	288380	ENSBTAG00000021976	NADH:ubiquinone oxidoreductase core subunit S1	P15690	0.518454	6.57153	14.9207	0.00135612	0.0125506
ERCC8	518857	ENSBTAG00000021606	ERCC excision repair 8, CSA ubiquitin ligase complex subunit	Q5BIM8	0.518315	2.5896	14.3425	0.00159166	0.0139921
ATRX	514473	ENSBTAG00000038434	ATRX chromatin remodeler	NA	0.518086	7.23892	24.5006	0.00014084	0.00343719
GFPT1	281779	ENSBTAG00000017626	glutamine--fructose-6-phosphate transaminase 1	A8E645	0.518019	5.30886	20.522	0.000333821	0.00561752
ICMT	785548	ENSBTAG00000048308	isoprenylcysteine carboxyl methyltransferase	NA	0.517065	4.85618	20.616	0.000326715	0.00555959
CWC27	504397	ENSBTAG00000000037	CWC27 spliceosome associated cyclophilin	Q17QX9	0.516916	3.84062	16.5945	0.000868313	0.00969303
MAST4	529061	ENSBTAG00000025964	microtubule associated serine/threonine kinase family member 4	NA	0.516611	5.52562	9.7896	0.00641636	0.0348046
CCDC47	540167	ENSBTAG00000011834	coiled-coil domain containing 47	Q3ZC50	0.516382	5.74642	22.3363	0.000222602	0.00433802
EI24	532527	ENSBTAG00000007202	EI24 autophagy associated transmembrane protein	Q08DE5	0.516282	6.03434	21.8913	0.000245395	0.0045877
RAB22A	617385	ENSBTAG00000018053	RAB22A, member RAS oncogene family	A5PJP3	0.514309	4.7345	34.876	2.12897e-05	0.00119086
NMD3	509871	ENSBTAG00000016228	NMD3 ribosome export adaptor	Q08DS5	0.513962	5.70828	32.0948	3.38674e-05	0.00149401
SEPT6	NA	NA	NA	NA	0.513894	8.53995	36.6269	1.6106e-05	0.00103791
AEBP2	537791	ENSBTAG00000010818	AE binding protein 2	A4FV57	0.513889	5.45128	40.7139	8.70027e-06	0.000736005
DYNLL2	540369	ENSBTAG00000025313	dynein light chain LC8-type 2	Q3MHR3	0.513569	6.3757	43.0803	6.21689e-06	0.000657985
QSER1	537018	ENSBTAG00000014399	glutamine and serine rich 1	F1N5A1	0.51347	5.5354	31.3413	3.85907e-05	0.0016032
COMMD8	507292	ENSBTAG00000001348	COMM domain containing 8	F1N7D3	0.513337	6.02927	18.2084	0.000577979	0.00762504
LOC104974516	104974516	NA	uncharacterized LOC104974516	NA	0.51307	2.23663	12.8752	0.00242736	0.0185386
LOC112444319	112444319	NA	uncharacterized LOC112444319	NA	0.512565	4.02537	10.6092	0.00489482	0.0291397
NKRF	100124519	ENSBTAG00000045744	NFKB repressing factor	A4FUC4	0.512484	4.64717	22.3336	0.000222733	0.00433802
NLK	507204	ENSBTAG00000014825	nemo like kinase	H2XJE9	0.512442	5.11796	20.1888	0.000360448	0.00590217
TGFBR2	535376	ENSBTAG00000019832	transforming growth factor beta receptor 2	E1B702	0.512363	6.71328	45.7806	4.30678e-06	0.000562935
TBK1	533141	ENSBTAG00000017401	TANK binding kinase 1	E1BKP4	0.512115	5.45097	28.1004	6.94254e-05	0.00228973
NIPBL	539566	ENSBTAG00000000579	NIPBL cohesin loading factor	NA	0.511245	7.63215	43.7562	5.66212e-06	0.000628405
EPB41L2	538959	ENSBTAG00000005960	erythrocyte membrane protein band 4.1 like 2	U3PZ10	0.511194	5.26417	18.0406	0.000602385	0.00782877
ZEB1	535183	ENSBTAG00000020053	zinc finger E-box binding homeobox 1	NA	0.511048	5.21797	27.3567	7.99435e-05	0.00246784
HCLS1	508445	ENSBTAG00000001009	hematopoietic cell-specific Lyn substrate 1	Q3SYW3	0.510339	8.43709	36.1363	1.73987e-05	0.00108617
BRI3BP	538558	ENSBTAG00000001543	BRI3 binding protein	A5PJF5	0.509968	4.29257	10.5251	0.00503048	0.0296456
PSMA3	505176	ENSBTAG00000002808	proteasome subunit alpha 3	Q58DU5	0.509742	5.92429	9.03209	0.00831552	0.0415817
RNF122	510037	ENSBTAG00000016411	ring finger protein 122	A7MB42	0.509663	5.6815	23.2287	0.000183722	0.00393441
MED7	509729	ENSBTAG00000050263	mediator complex subunit 7	Q3T123	0.508056	4.24834	15.8326	0.00106031	0.0107138
ARL6IP6	507137	ENSBTAG00000001435	ADP ribosylation factor like GTPase 6 interacting protein 6	Q3MHM8	0.507883	5.03423	31.2301	3.93487e-05	0.0016105
RBM38	533516	ENSBTAG00000008105	RNA binding motif protein 38	E1BLB7	0.507276	6.10986	17.066	0.000769265	0.00895704
PPP3R1	282321	ENSBTAG00000010619	protein phosphatase 3 regulatory subunit B, alpha	P63099	0.507019	5.23632	22.6326	0.000208747	0.00418213
SLC25A12	539494	ENSBTAG00000016762	solute carrier family 25 member 12	A6QNM9	0.506854	5.50432	22.5896	0.000210696	0.00420659
B3GALT6	522406	ENSBTAG00000037523	beta-1,3-galactosyltransferase 6	F1MVH6	0.506631	2.44195	13.1048	0.00226874	0.017717
MSMO1	504481	ENSBTAG00000003068	methylsterol monooxygenase 1	A6H7G3	0.506409	5.69661	8.61364	0.00963475	0.0459236
PRR3	525344	ENSBTAG00000006914	proline rich 3	Q3MHG5	0.506193	3.5608	20.4146	0.000342157	0.00572336
CDYL2	536901	ENSBTAG00000017112	chromodomain Y like 2	B3STV1	0.506172	3.69674	14.1524	0.00167896	0.0144662
CANX	407129	ENSBTAG00000048107	calnexin	A7Z066	0.505665	7.99664	18.1391	0.000587927	0.00770532
SNIP1	525944	ENSBTAG00000016852	Smad nuclear interacting protein 1	E1BNB3	0.505556	3.53696	31.5218	3.73954e-05	0.00157511
AP1G1	507677	ENSBTAG00000002769	adaptor related protein complex 1 subunit gamma 1	G3MZH4	0.50539	6.8556	64.1252	5.12206e-07	0.000223834
CDC40	514003	ENSBTAG00000000409	cell division cycle 40	Q0P5H3	0.504653	5.17344	21.3813	0.000274815	0.00497156
PRDX3	281998	ENSBTAG00000008731	peroxiredoxin 3	P35705	0.50387	6.35475	12.2467	0.00292977	0.0209062
HECTD1	536240	ENSBTAG00000032477	HECT domain E3 ubiquitin protein ligase 1	E1BLD1	0.503768	7.6194	48.2524	3.12136e-06	0.000488895
SNX12	520739	ENSBTAG00000007871	sorting nexin 12	A6QR61	0.503762	5.24054	28.5166	6.42232e-05	0.00216409
ITPR1	317697	ENSBTAG00000020455	inositol 1,4,5-trisphosphate receptor type 1	Q9TU34	0.503206	7.92149	19.795	0.00039505	0.00614503
KAT7	508246	ENSBTAG00000018699	lysine acetyltransferase 7	Q08DP5	0.502404	6.36403	52.7923	1.78358e-06	0.000361473
ZNF280C	785820	NA	zinc finger protein 280C	NA	0.502236	3.64422	22.6849	0.000206407	0.00417109
KPNA6	531602	ENSBTAG00000002896	karyopherin subunit alpha 6	Q0V7M0	0.501866	5.16166	34.312	2.33409e-05	0.00122777
LOC100124497	100124497	ENSBTAG00000038635	zinc finger protein LOC100124497	A6QPF7	0.501792	4.63592	16.2161	0.000958272	0.0102112
DR1	613828	ENSBTAG00000008737	down-regulator of transcription 1	Q2KJ19	0.501757	6.76887	17.4503	0.000697916	0.00842803
DRAM2	767922	ENSBTAG00000009888	DNA damage regulated autophagy modulator 2	Q3ZC48	0.501728	6.16255	12.0111	0.00314772	0.0218885
UTP6	614984	ENSBTAG00000015612	UTP6 small subunit processome component	A5PJN6	0.501682	7.00889	28.2115	6.79915e-05	0.00225306
EXOC6	507518	ENSBTAG00000021116	exocyst complex component 6	A6QLT7	0.500778	5.39587	20.0327	0.00037374	0.00598909
CAPRIN1	535571	ENSBTAG00000016744	cell cycle associated protein 1	Q1LZB6	0.500651	8.30123	23.9872	0.000156624	0.0036265
TMED5	534351	ENSBTAG00000020180	transmembrane p24 trafficking protein 5	Q2KJ84	0.500541	5.04555	14.4079	0.00156281	0.0138162
DOLK	526844	ENSBTAG00000010601	dolichol kinase	Q58CR4	0.500495	2.65419	10.3854	0.00526519	0.030602
ORAI3	515971	ENSBTAG00000002344	ORAI calcium release-activated calcium modulator 3	E1BLX3	0.500245	5.97292	18.7474	0.000506845	0.00713769
LUZP6	101903959	NA	leucine zipper protein 6	NA	0.500057	7.53241	14.9129	0.001359	0.0125544
GNA13	505611	ENSBTAG00000046174	G protein subunit alpha 13	NA	0.498598	7.7532	37.8026	1.34252e-05	0.000934022
PDHX	517402	ENSBTAG00000018261	pyruvate dehydrogenase complex component X	P22439	0.497856	4.11117	9.13788	0.00801539	0.0405819
PLEKHB2	783000	ENSBTAG00000000941	pleckstrin homology domain containing B2	A4FV32	0.497527	6.4793	16.6703	0.000851467	0.00958759
AP2B1	282183	ENSBTAG00000020316	adaptor related protein complex 2 subunit beta 1	Q08DS7	0.497284	6.88113	16.8954	0.000803551	0.00924844
HP1BP3	510194	ENSBTAG00000018656	heterochromatin protein 1 binding protein 3	Q08DU9	0.496189	7.49471	44.2375	5.30101e-06	0.000617744
PTPN11	533590	ENSBTAG00000002048	protein tyrosine phosphatase non-receptor type 11	NA	0.49538	6.8316	34.3085	2.33542e-05	0.00122777
LTN1	519526	ENSBTAG00000000201	listerin E3 ubiquitin protein ligase 1	NA	0.495316	6.22017	36.6942	1.59373e-05	0.00103659
SLC7A5	282369	ENSBTAG00000006731	solute carrier family 7 member 5	Q9TU26	0.495211	6.5172	21.9084	0.000244472	0.0045827
YIPF5	521829	ENSBTAG00000012758	Yip1 domain family member 5	Q5E9E8	0.495126	5.1293	10.2551	0.00549539	0.0314048
CHD7	533175	ENSBTAG00000021841	chromodomain helicase DNA binding protein 7	NA	0.495124	7.43679	17.8244	0.000635541	0.00804016
OTUD6B	100847538	ENSBTAG00000003481	OTU deubiquitinase 6B	NA	0.494405	4.12397	11.6424	0.0035265	0.0235394
GPN3	506597	ENSBTAG00000005347	GPN-loop GTPase 3	Q0P5E2	0.494268	3.71329	15.406	0.00118851	0.0115418
GATAD2B	505039	ENSBTAG00000006678	GATA zinc finger domain containing 2B	E1BDU9	0.494201	7.03458	33.5389	2.65239e-05	0.00133421
SMIM11A	615202	ENSBTAG00000011528	small integral membrane protein 11A	A6H770	0.494166	3.55367	12.5095	0.00270663	0.0199064
CD80	407131	ENSBTAG00000018059	CD80 molecule	O46405	0.493785	6.23387	19.0811	0.000467758	0.00682346
MTERF1	522191	ENSBTAG00000045617	mitochondrial transcription termination factor 1	NA	0.492472	4.79952	25.5022	0.000114941	0.0030683
SPTBN1	526027	ENSBTAG00000006995	spectrin beta, non-erythrocytic 1	F1MYC9	0.492335	9.35778	22.4765	0.000215919	0.0042675
SC5D	525154	ENSBTAG00000019246	sterol-C5-desaturase	Q3SYX8	0.492252	5.91602	8.9414	0.00858302	0.0424126
VSIG10	523257	ENSBTAG00000007139	V-set and immunoglobulin domain containing 10	NA	0.492187	7.04408	8.60098	0.00967821	0.0460654
HHEX	539542	ENSBTAG00000014217	hematopoietically expressed homeobox	A7YWK1	0.492117	6.70285	11.9568	0.0032005	0.0220792
LPGAT1	541208	ENSBTAG00000005137	lysophosphatidylglycerol acyltransferase 1	A4IFP8	0.490614	8.51287	14.193	0.00165986	0.0144082
SPTY2D1	539967	ENSBTAG00000001660	SPT2 chromatin protein domain containing 1	NA	0.490482	4.78509	22.3588	0.000221515	0.00432635
ZCCHC13	785599	ENSBTAG00000032003	zinc finger CCHC-type containing 13	NA	0.490251	3.00231	9.5861	0.00687309	0.0366146
LOC505918	505918	NA	zinc finger protein 709	NA	0.490226	4.41854	13.3512	0.00211137	0.0169007
DCAF7	516678	ENSBTAG00000003500	DDB1 and CUL4 associated factor 7	Q32L87	0.489964	4.49897	10.5249	0.00503068	0.0296456
ZNF831	100140850	ENSBTAG00000011940	zinc finger protein 831	F1MDR1	0.489843	6.68308	13.3863	0.00208997	0.0167677
HIF1A	281814	ENSBTAG00000020935	hypoxia inducible factor 1 subunit alpha	A0JND0	0.489553	8.25048	17.0525	0.000771931	0.00897313
KLHL11	538695	ENSBTAG00000050549	kelch like family member 11	NA	0.489129	4.44671	27.2196	8.20734e-05	0.0025195
METTL14	531382	ENSBTAG00000014080	methyltransferase like 14	A4IFD8	0.487656	4.69224	12.1178	0.00304685	0.021357
FAM172A	617002	ENSBTAG00000050195	family with sequence similarity 172 member A	NA	0.487118	5.54132	34.3755	2.30994e-05	0.00122613
EIF4E2	519920	ENSBTAG00000010598	eukaryotic translation initiation factor 4E family member 2	Q0II31	0.486809	5.85558	19.121	0.000463318	0.00679227
BBX	533187	ENSBTAG00000006893	BBX high mobility group box domain containing	F1MYS0	0.485931	6.7336	58.0281	9.78347e-07	0.0002631
PAK2	513673	ENSBTAG00000047856	p21 (RAC1) activated kinase 2	G3MZE2	0.485789	7.55134	22.4934	0.000215133	0.00426122
EIF4G3	534618	ENSBTAG00000040215	eukaryotic translation initiation factor 4 gamma 3	NA	0.485205	7.69784	38.9916	1.12137e-05	0.000829698
VAV2	515718	ENSBTAG00000004511	vav guanine nucleotide exchange factor 2	NA	0.484852	6.80409	22.5852	0.000210898	0.00420659
WDCP	785211	ENSBTAG00000016987	WD repeat and coiled coil containing	NA	0.484584	4.55598	19.4707	0.000426366	0.00648056
SUMO2	286807	ENSBTAG00000030169	small ubiquitin like modifier 2	P61955	0.484296	6.24072	8.88391	0.00875767	0.0430313
PEX2	512677	ENSBTAG00000003885	peroxisomal biogenesis factor 2	A6QLK9	0.484258	4.198	10.6818	0.00478101	0.0286904
GIMAP6	528288	ENSBTAG00000050052	GTPase, IMAP family member 6	A5PKB7	0.484204	7.70769	10.9053	0.00444922	0.0274814
WDR48	618860	ENSBTAG00000003745	WD repeat domain 48	Q32PG3	0.48413	5.93004	45.6815	4.36389e-06	0.000562935
RBM22	512330	ENSBTAG00000030366	RNA binding motif protein 22	Q3B7L8	0.484089	6.36102	26.4573	9.51399e-05	0.00275453
TMEM245	521172	ENSBTAG00000038794	transmembrane protein 245	NA	0.483647	6.21516	15.3091	0.00122002	0.0117715
CLEC16A	615054	ENSBTAG00000005208	C-type lectin domain containing 16A	NA	0.483464	6.9065	16.3253	0.000931266	0.0100485
ZC3H4	521686	ENSBTAG00000009286	zinc finger CCCH-type containing 4	NA	0.48342	6.25537	38.2885	1.24671e-05	0.000886173
MINPP1	541067	ENSBTAG00000005928	multiple inositol-polyphosphate phosphatase 1	F1N1D8	0.483223	4.06789	17.8138	0.000637232	0.00804247
AKT2	534923	ENSBTAG00000001400	AKT serine/threonine kinase 2	E1B9D1	0.482556	7.25873	17.6486	0.000664034	0.00817417
THAP1	538615	ENSBTAG00000007629	THAP domain containing 1	Q3T0G1	0.482446	4.17239	15.5284	0.00115003	0.0112679
NNT	280878	ENSBTAG00000011885	nicotinamide nucleotide transhydrogenase	P11024	0.482201	6.86344	31.3009	3.88647e-05	0.0016032
NSF	504457	ENSBTAG00000008442	N-ethylmaleimide sensitive factor, vesicle fusing ATPase	NA	0.482153	5.56296	20.2403	0.000356181	0.00585981
FASTKD3	513260	ENSBTAG00000009400	FAST kinase domains 3	Q58CX2	0.481801	3.15064	17.379	0.00071057	0.00849283
SEL1L	614959	ENSBTAG00000008083	SEL1L adaptor subunit of ERAD E3 ubiquitin ligase	NA	0.481362	6.69579	24.8406	0.000131376	0.00332602
TPD52	540235	ENSBTAG00000007335	tumor protein D52	Q3ZCA8	0.481054	7.13944	25.8369	0.000107516	0.00296061
MYLIP	541070	ENSBTAG00000004115	myosin regulatory light chain interacting protein	A6QQD1	0.480656	6.23414	19.8219	0.00039257	0.00613492
CDIP1	510242	ENSBTAG00000018938	cell death inducing p53 target 1	M5FJY7	0.479747	6.52095	8.26792	0.0109061	0.0498472
ARL5A	519694	ENSBTAG00000002293	ADP ribosylation factor like GTPase 5A	Q2KJ96	0.479696	5.21191	14.0231	0.00174143	0.0148037
ZBTB1	526903	ENSBTAG00000040551	zinc finger and BTB domain containing 1	F1MAZ0	0.479626	7.18426	32.5947	3.10936e-05	0.00145297
MAPRE2	510159	ENSBTAG00000007520	microtubule associated protein RP/EB family member 2	Q3SZP2	0.479489	7.01017	40.7014	8.71613e-06	0.000736005
MTO1	535768	ENSBTAG00000016839	mitochondrial tRNA translation optimization 1	Q1JQB6	0.479137	4.02462	15.9273	0.00103403	0.0105855
HACD3	100125237	ENSBTAG00000015155	3-hydroxyacyl-CoA dehydratase 3	A7YY55	0.478951	3.77549	10.6779	0.00478705	0.0286936
ERI2	538719	ENSBTAG00000006448	ERI1 exoribonuclease family member 2	NA	0.478012	3.25464	13.5785	0.00197712	0.0162254
EFL1	527607	ENSBTAG00000003410	elongation factor like GTPase 1	E1BH79	0.477996	5.34568	19.5939	0.000414152	0.00636429
ZBTB9	539371	ENSBTAG00000038888	zinc finger and BTB domain containing 9	F1N7I1	0.477887	4.60736	13.1135	0.00226292	0.0177083
MAPRE1	507845	ENSBTAG00000003908	microtubule associated protein RP/EB family member 1	Q3ZBD9	0.477695	7.16804	15.6913	0.00110098	0.0109973
BRPF3	507996	ENSBTAG00000013316	bromodomain and PHD finger containing 3	NA	0.477607	6.30782	25.0535	0.000125814	0.00322942
RASSF5	539767	ENSBTAG00000010427	Ras association domain family member 5	NA	0.476646	7.62313	21.6958	0.000256228	0.00475211
PRPF8	507371	ENSBTAG00000011488	pre-mRNA processing factor 8	A7Z025	0.476533	9.07626	65.0405	4.66806e-07	0.000217594
PGRMC2	534021	ENSBTAG00000010843	progesterone receptor membrane component 2	A5PJQ6	0.476419	5.12389	19.8285	0.000391968	0.00613492
TM9SF3	614147	ENSBTAG00000016298	transmembrane 9 superfamily member 3	E1BMF1	0.476335	6.95232	11.937	0.00321995	0.0221703
COG5	100125306	ENSBTAG00000005526	component of oligomeric golgi complex 5	NA	0.476064	5.1741	29.3022	5.55577e-05	0.0019903
RNMT	511555	ENSBTAG00000009142	RNA guanine-7 methyltransferase	A6H761	0.474821	6.33169	30.4056	4.55208e-05	0.00174053
UNG	511381	ENSBTAG00000022058	uracil DNA glycosylase	Q17QB8	0.474584	5.79769	8.30507	0.0107607	0.0494504
KIF13A	534832	ENSBTAG00000019217	kinesin family member 13A	NA	0.474444	6.98086	13.9228	0.00179169	0.0151331
WDR82	783336	ENSBTAG00000002960	WD repeat domain 82	A7Z085	0.474396	7.13281	57.4384	1.04451e-06	0.000270014
UBTF	497012	ENSBTAG00000005067	upstream binding transcription factor	F1MCZ7	0.473527	8.47491	30.8082	4.23804e-05	0.00167542
DDX47	534721	ENSBTAG00000019608	DEAD-box helicase 47	Q29S22	0.473179	4.9923	14.7845	0.00140784	0.0128423
DHX36	509583	ENSBTAG00000006142	DEAH-box helicase 36	Q05B79	0.473013	5.72641	37.3258	1.44467e-05	0.000966616
MGA	532556	ENSBTAG00000015138	MAX dimerization protein MGA	E1BKB7	0.472771	7.74108	18.0612	0.000599319	0.00780343
QTRT2	508374	ENSBTAG00000004977	queuine tRNA-ribosyltransferase accessory subunit 2	A6H7F4	0.472044	3.93352	13.1185	0.00225965	0.0177025
ANKRD40	522429	ENSBTAG00000002267	ankyrin repeat domain 40	A6QQP9	0.471926	5.77931	9.75531	0.00649085	0.0350919
ST3GAL1	282351	ENSBTAG00000001156	ST3 beta-galactoside alpha-2,3-sialyltransferase 1	A5D960	0.471774	7.34415	11.4726	0.00371815	0.0244106
SMCHD1	537894	ENSBTAG00000003354	structural maintenance of chromosomes flexible hinge domain containing 1	NA	0.471655	7.78841	42.4869	6.75464e-06	0.000679151
DLD	533910	ENSBTAG00000001908	dihydrolipoamide dehydrogenase	F1N206	0.471573	5.08859	11.5747	0.00360151	0.0238463
YPEL5	780856	ENSBTAG00000023744	yippee like 5	Q3ZBE7	0.470353	5.43783	8.27263	0.0108875	0.0498204
B4GALT1	281781	ENSBTAG00000015249	beta-1,4-galactosyltransferase 1	P08037	0.47021	5.4501	15.8762	0.00104812	0.0106587
PPP1R21	513495	ENSBTAG00000002570	protein phosphatase 1 regulatory subunit 21	A5D7H6	0.470021	6.67946	15.6295	0.00111929	0.0110929
SPATA2	529745	ENSBTAG00000018063	spermatogenesis associated 2	E1BLR1	0.469987	4.39048	40.8747	8.50007e-06	0.000736005
POLD3	537616	ENSBTAG00000016869	DNA polymerase delta 3, accessory subunit	G1K1U4	0.469865	4.91952	11.4221	0.0037774	0.0247494
LYN	534996	ENSBTAG00000020034	LYN proto-oncogene, Src family tyrosine kinase	D4QGC1	0.469575	10.1004	17.3114	0.000722803	0.00861694
ZNF132	100141141	ENSBTAG00000003267	zinc finger protein 132	NA	0.469475	3.54222	18.978	0.000479459	0.006905
PIAS4	534722	ENSBTAG00000000753	protein inhibitor of activated STAT 4	A4FV15	0.469169	5.08521	18.6369	0.000520583	0.00725806
DOCK8	100295817	ENSBTAG00000002190	dedicator of cytokinesis 8	NA	0.468611	8.59094	18.9005	0.000488468	0.00697015
SUPT7L	539152	ENSBTAG00000003906	SPT7 like, STAGA complex gamma subunit	Q24JZ3	0.467942	4.65176	35.0985	2.05366e-05	0.00116742
POU2F1	512840	ENSBTAG00000024534	POU class 2 homeobox 1	Q0VC94	0.467805	6.40946	11.3041	0.00392007	0.0253202
GPBP1L1	505780	ENSBTAG00000008810	GC-rich promoter binding protein 1 like 1	E1BL19	0.467698	7.20891	30.8039	4.24127e-05	0.00167542
NASP	512427	ENSBTAG00000015346	nuclear autoantigenic sperm protein	Q2T9P4	0.467634	6.06205	18.5422	0.000532685	0.00732556
DAG1	281439	ENSBTAG00000011580	dystroglycan 1	O18738	0.467519	4.19936	19.6202	0.000411596	0.00633894
RPE	533764	ENSBTAG00000054647	ribulose-5-phosphate-3-epimerase	A5D7P1	0.467133	4.97954	20.1808	0.000361117	0.00590217
ZNF181	767826	ENSBTAG00000009889	zinc finger protein 181	Q2KI58	0.466448	3.53012	12.0166	0.00314239	0.0218732
EIF3A	506564	ENSBTAG00000002528	eukaryotic translation initiation factor 3 subunit A	NA	0.465551	8.2072	36.6338	1.60886e-05	0.00103791
ARID2	517876	ENSBTAG00000011087	AT-rich interaction domain 2	NA	0.46453	5.67746	32.6635	3.07325e-05	0.00145297
PTP4A2	614435	ENSBTAG00000039121	protein tyrosine phosphatase 4A2	A6QL75	0.463954	10.0161	8.32334	0.01069	0.0493319
CSNK2A1	282419	ENSBTAG00000012341	casein kinase 2 alpha 1	P68399	0.463815	6.53202	43.2314	6.08772e-06	0.000649989
FBXW11	540642	ENSBTAG00000015376	F-box and WD repeat domain containing 11	NA	0.463451	6.20499	29.2681	5.59047e-05	0.00199432
C17H4orf46	768238	ENSBTAG00000033486	chromosome 17 C4orf46 homolog	Q0II83	0.463165	2.88454	11.1924	0.00406065	0.0259191
SLU7	512318	ENSBTAG00000008457	SLU7 homolog, splicing factor	Q3ZBE5	0.463017	6.06137	18.9233	0.000485799	0.00693913
NAA40	517933	ENSBTAG00000003073	N(alpha)-acetyltransferase 40, NatD catalytic subunit	A5PKK1	0.462882	4.73587	8.97488	0.00848315	0.0421301
PSMG1	614817	ENSBTAG00000013600	proteasome assembly chaperone 1	Q0P5F2	0.462431	5.01782	19.491	0.00042433	0.00647092
CDC73	100139547	ENSBTAG00000016703	cell division cycle 73	E1BPQ8	0.462286	5.081	32.284	3.27865e-05	0.00147253
TXNRD1	282388	ENSBTAG00000013912	thioredoxin reductase 1	O62768	0.462162	7.69275	18.0234	0.00060494	0.00784739
HIF1AN	520864	ENSBTAG00000000092	hypoxia inducible factor 1 subunit alpha inhibitor	A3KN49	0.46111	4.7834	21.9505	0.000242215	0.00456487
TYW1	533109	ENSBTAG00000008446	tRNA-yW synthesizing protein 1 homolog (S. cerevisiae)	NA	0.460827	4.46659	11.1119	0.00416568	0.0263111
RNF169	525756	ENSBTAG00000000727	ring finger protein 169	NA	0.460813	5.11099	18.6313	0.000521284	0.0072606
WDR75	521240	ENSBTAG00000003002	WD repeat domain 75	A6QQR0	0.460686	6.24439	17.4637	0.000695561	0.00841308
ARMC1	514000	ENSBTAG00000015901	armadillo repeat containing 1	Q3ZBE1	0.460334	5.92668	18.5243	0.000535017	0.00733255
FOXK2	532359	ENSBTAG00000003687	forkhead box K2	NA	0.459663	6.45581	27.1537	8.31185e-05	0.00253246
RBM7	515307	ENSBTAG00000008219	RNA binding motif protein 7	Q3MHY8	0.459585	4.68412	27.1005	8.39752e-05	0.00254322
HELLS	540933	ENSBTAG00000005979	helicase, lymphoid specific	NA	0.459523	5.1916	12.7858	0.00249252	0.0188611
LMNB2	516326	ENSBTAG00000013624	lamin B2	NA	0.459514	5.39025	21.3285	0.000278078	0.00498197
SMAD3	515125	ENSBTAG00000012599	SMAD family member 3	NA	0.459377	7.50826	13.6233	0.00195179	0.016093
SLC43A2	511955	ENSBTAG00000011482	solute carrier family 43 member 2	Q0VCM6	0.459128	9.02914	14.9901	0.00133058	0.0123963
STAG1	539234	ENSBTAG00000035437	stromal antigen 1	F1MC39	0.458938	5.84526	40.3463	9.17848e-06	0.000760768
ERCC4	516371	ENSBTAG00000021773	ERCC excision repair 4, endonuclease catalytic subunit	E1BKV9	0.458629	5.16876	12.7825	0.00249492	0.0188691
LOC783604	783604	ENSBTAG00000002416	guanylate-binding protein 4-like	NA	0.457753	4.97215	11.69	0.00347484	0.0233392
PYM1	787259	ENSBTAG00000031146	PYM homolog 1, exon junction complex associated factor	A6QPH1	0.457003	3.36377	9.12863	0.00804114	0.0406387
URB2	514623	ENSBTAG00000010180	URB2 ribosome biogenesis homolog	A6QLV2	0.456848	3.92802	11.5759	0.00360022	0.0238463
NLGN2	787986	ENSBTAG00000020252	neuroligin 2	NA	0.456392	3.49132	12.3093	0.00287484	0.0206435
LY75	407236	ENSBTAG00000017797	lymphocyte antigen 75	Q6WY07	0.455654	7.44906	31.7577	3.58952e-05	0.00155236
CEP152	536117	ENSBTAG00000011661	centrosomal protein 152	NA	0.454561	3.73348	13.2538	0.00217206	0.0171994
ADORA2B	529760	ENSBTAG00000007581	adenosine A2b receptor	Q1LZD0	0.454508	7.86078	14.5658	0.00149562	0.0134847
ANKRD17	508405	ENSBTAG00000004912	ankyrin repeat domain 17	NA	0.453906	7.41607	34.3627	2.31478e-05	0.00122613
ZNF668	767831	ENSBTAG00000006650	zinc finger protein 668	Q2TA17	0.453749	2.48493	9.84491	0.00629825	0.0343908
ADH5	505515	ENSBTAG00000016007	alcohol dehydrogenase 5 (class III), chi polypeptide	Q3ZC42	0.453682	5.78493	9.13294	0.00802914	0.0406221
TBXA2R	538783	ENSBTAG00000014944	thromboxane A2 receptor	Q95125	0.452809	7.25667	17.4239	0.000702577	0.00844059
KAT6A	529373	ENSBTAG00000004015	lysine acetyltransferase 6A	NA	0.452683	7.37829	14.1525	0.00167892	0.0144662
ARID3B	532938	ENSBTAG00000011828	AT-rich interaction domain 3B	E1BI80	0.452667	6.12535	12.056	0.00310482	0.0216656
ROCK1	785911	ENSBTAG00000008403	Rho associated coiled-coil containing protein kinase 1	NA	0.452467	7.93014	32.0445	3.41618e-05	0.00150226
FAM120C	104976390	ENSBTAG00000003855	family with sequence similarity 120C	NA	0.452047	4.72596	17.7706	0.000644117	0.00809505
XRCC4	613590	ENSBTAG00000024275	X-ray repair cross complementing 4	A2VDW3	0.451213	4.59242	12.6586	0.00258864	0.0193167
DENR	614238	ENSBTAG00000032433	density regulated re-initiation and release factor	Q2HJ47	0.450767	4.73043	12.5852	0.00264599	0.0196503
TDG	517825	ENSBTAG00000021633	thymine DNA glycosylase	A4IF83	0.450243	5.51168	17.1818	0.000746941	0.00879968
ATL3	515124	ENSBTAG00000003330	atlastin GTPase 3	A5PJD6	0.449969	6.9635	23.9208	0.000158807	0.00364655
NOC3L	510425	ENSBTAG00000011368	NOC3 like DNA replication regulator	A5D7R2	0.449528	5.17462	8.62386	0.00959983	0.0458483
NFATC1	511224	ENSBTAG00000000656	nuclear factor of activated T cells 1	G3XCF6	0.449319	6.2655	20.4353	0.000340531	0.00570982
ITPR2	281878	ENSBTAG00000002313	inositol 1,4,5-trisphosphate receptor type 2	Q8WN96	0.449184	7.17569	25.1099	0.000124386	0.00321518
HSPA9	517535	ENSBTAG00000011419	heat shock protein family A (Hsp70) member 9	Q3ZCH0	0.449002	7.21413	11.0172	0.00429308	0.0267772
EPRS	NA	NA	NA	NA	0.44875	7.39502	16.287	0.000940635	0.010095
STRN	537010	ENSBTAG00000018590	striatin	E1BFB3	0.448404	6.08264	13.7293	0.00189332	0.0157466
MCM8	507507	ENSBTAG00000014623	minichromosome maintenance 8 homologous recombination repair factor	E1BPX4	0.448262	2.64662	9.49623	0.00708645	0.0373574
MRPS22	532044	ENSBTAG00000047608	mitochondrial ribosomal protein S22	P82649	0.447815	4.21853	11.0879	0.00419752	0.0264565
ATF6	530610	ENSBTAG00000005227	activating transcription factor 6	NA	0.446558	5.52338	17.6957	0.000656262	0.00815032
PRPF38A	507240	ENSBTAG00000002720	pre-mRNA processing factor 38A	Q0P5I6	0.446438	5.56205	34.409	2.29727e-05	0.00122613
ZNF420	100124518	ENSBTAG00000038050	zinc finger protein 420	A2VDQ7	0.446176	3.46129	9.16456	0.00794164	0.0403546
CARD6	520291	ENSBTAG00000014374	caspase recruitment domain family member 6	E1B9A2	0.445804	7.05367	24.8357	0.000131506	0.00332602
HSPD1	511913	ENSBTAG00000012586	heat shock protein family D (Hsp60) member 1	F1MUZ9	0.445698	6.27593	15.8738	0.0010488	0.0106587
C2CD5	520387	ENSBTAG00000001673	C2 calcium dependent domain containing 5	A6QLT3	0.445429	7.02763	32.7352	3.03606e-05	0.00144902
SEC62	538938	ENSBTAG00000039442	SEC62 homolog, preprotein translocation factor	NA	0.445179	6.37021	15.6458	0.00111444	0.0110684
RHOH	768307	ENSBTAG00000013451	ras homolog family member H	Q2HJG3	0.444972	6.73988	18.9267	0.000485406	0.00693913
IPP	785293	ENSBTAG00000016377	intracisternal A particle-promoted polypeptide	E1BIL6	0.444798	4.20009	14.4214	0.00155697	0.0138048
EYA3	514364	ENSBTAG00000043989	EYA transcriptional coactivator and phosphatase 3	F1MGK4	0.444673	6.43534	21.6483	0.000258941	0.00476926
YLPM1	540849	ENSBTAG00000008287	YLP motif containing 1	NA	0.444498	6.97228	45.1833	4.66435e-06	0.000572161
IGF2BP3	539650	ENSBTAG00000019406	insulin like growth factor 2 mRNA binding protein 3	F1MPB2	0.444075	5.97043	18.5518	0.000531444	0.00732556
PRRC2C	505359	ENSBTAG00000001821	proline rich coiled-coil 2C	Q2KJA3	0.443678	9.18516	10.4973	0.00507619	0.02983
REST	507148	ENSBTAG00000011789	RE1-silencing transcription factor	A7MBK4	0.443488	5.02899	16.9879	0.000784766	0.00906956
BCAS2	507944	ENSBTAG00000016705	BCAS2 pre-mRNA processing factor	Q5E9D4	0.442727	4.03643	8.30947	0.0107436	0.0494056
MSI2	505542	ENSBTAG00000004406	musashi RNA binding protein 2	NA	0.442676	6.02813	14.5281	0.00151135	0.013574
KLF3	530358	ENSBTAG00000017488	Kruppel like factor 3	E1BIQ9	0.442629	7.61657	32.5773	3.1186e-05	0.00145297
PIP4K2B	539211	ENSBTAG00000006499	phosphatidylinositol-5-phosphate 4-kinase type 2 beta	F1MHT2	0.442407	5.68604	28.5259	6.4113e-05	0.00216409
ZNF70	538878	ENSBTAG00000053568	zinc finger protein 70	NA	0.442153	2.99635	10.0618	0.00585836	0.0328629
XPO5	100139154	ENSBTAG00000018970	exportin 5	NA	0.44207	7.4362	17.8946	0.000624558	0.00794985
MAML2	521194	ENSBTAG00000037962	mastermind like transcriptional coactivator 2	A5D7F6	0.441916	5.41301	23.5865	0.000170333	0.0037393
SMIM15	100297428	ENSBTAG00000048033	small integral membrane protein 15	G3MX14	0.441629	5.1279	17.9352	0.000618298	0.00789615
CDK19	511802	ENSBTAG00000007288	cyclin dependent kinase 19	NA	0.441613	6.07807	27.3846	7.95187e-05	0.00246605
RAD54L2	784245	ENSBTAG00000032253	RAD54 like 2	NA	0.441593	5.51293	14.2214	0.00164664	0.0143623
HSF2	510557	ENSBTAG00000012946	heat shock transcription factor 2	A4FUA9	0.441371	3.53501	18.5025	0.000537857	0.00733255
BCDIN3D	505650	ENSBTAG00000017781	BCDIN3 domain containing RNA methyltransferase	Q29S19	0.44119	3.12846	13.183	0.00221741	0.0174928
RAP2C	515181	ENSBTAG00000004131	RAP2C, member of RAS oncogene family	Q08DI5	0.440878	5.76495	21.2749	0.000281442	0.00502
EXOSC3	533245	ENSBTAG00000018925	exosome component 3	Q3T0E1	0.440874	4.38099	13.0847	0.00228215	0.0177396
ELMSAN1	505848	ENSBTAG00000009272	ELM2 and Myb/SANT domain containing 1	NA	0.440705	7.93305	16.4887	0.000892459	0.00984041
LSM14A	538838	ENSBTAG00000000630	LSM14A mRNA processing body assembly factor	Q3MHF8	0.44062	7.30136	41.5842	7.67612e-06	0.000715619
BRCA1	353120	ENSBTAG00000022520	BRCA1 DNA repair associated	Q864U1	0.439839	4.95565	9.8158	0.00636011	0.03458
BMS1	514945	ENSBTAG00000012878	BMS1 ribosome biogenesis factor	NA	0.439644	6.51129	16.7315	0.000838137	0.00952112
SPRYD4	539560	ENSBTAG00000009281	SPRY domain containing 4	Q0P5G9	0.439345	4.63324	16.8689	0.000809028	0.00929617
MYO1E	523485	ENSBTAG00000021538	myosin IE	F1MQ65	0.43934	6.68394	12.1693	0.00299947	0.0211734
AHNAK	531336	ENSBTAG00000013468	AHNAK nucleoprotein	NA	0.439314	11.9309	13.6473	0.00193837	0.0160202
ZRANB3	529922	ENSBTAG00000026842	zinc finger RANBP2-type containing 3	NA	0.438941	5.02702	20.1024	0.000367738	0.00596558
PPP2R1B	100138150	ENSBTAG00000020277	protein phosphatase 2 scaffold subunit Abeta	NA	0.438751	5.85492	19.2733	0.000446806	0.00663335
TUSC2	100848754	NA	tumor suppressor 2, mitochondrial calcium regulator	E1BD72	0.438308	4.12713	17.6361	0.00066611	0.00818581
MAN1A1	530027	ENSBTAG00000024381	mannosidase alpha class 1A member 1	E1BNG2	0.438111	7.62171	16.1743	0.000968838	0.0102794
WNK1	506433	ENSBTAG00000005221	WNK lysine deficient protein kinase 1	NA	0.437078	7.51642	20.8331	0.00031095	0.00534849
ZCCHC11	NA	NA	NA	NA	0.436868	8.1958	10.0537	0.00587412	0.0329306
IBTK	540885	ENSBTAG00000026716	inhibitor of Bruton tyrosine kinase	NA	0.436858	5.36423	16.4166	0.000909354	0.00988834
ASNSD1	539672	ENSBTAG00000000492	asparagine synthetase domain containing 1	Q0V8E4	0.436513	6.35995	16.6278	0.000860855	0.00964599
PHF3	522928	ENSBTAG00000019139	PHD finger protein 3	NA	0.43648	6.86108	34.9078	2.11801e-05	0.00118949
LRCH3	786557	ENSBTAG00000032839	leucine rich repeats and calponin homology domain containing 3	NA	0.436462	6.46202	29.3865	5.47084e-05	0.00198712
CLPB	520639	ENSBTAG00000001280	ClpB homolog, mitochondrial AAA ATPase chaperonin	Q5E9N5	0.436313	4.46158	16.2902	0.000939854	0.0100944
GALNT7	524529	ENSBTAG00000016845	polypeptide N-acetylgalactosaminyltransferase 7	NA	0.436293	7.66621	27.9472	7.14572e-05	0.0023095
MAP3K13	505369	ENSBTAG00000017103	mitogen-activated protein kinase kinase kinase 13	A7MBB4	0.435893	2.31815	8.81014	0.00898771	0.043701
TOB2	507934	ENSBTAG00000015109	transducer of ERBB2, 2	A4FUY5	0.435796	6.71155	30.0666	4.83689e-05	0.00180371
TBPL1	613818	ENSBTAG00000035370	TATA-box binding protein like 1	Q32LB1	0.4357	4.72734	11.634	0.00353573	0.023564
SAV1	516557	ENSBTAG00000001539	salvador family WW domain containing protein 1	F1N6E1	0.435181	4.43128	15.4795	0.00116524	0.0113552
ST3GAL2	444879	ENSBTAG00000054680	ST3 beta-galactoside alpha-2,3-sialyltransferase 2	Q6H8M9	0.434932	7.45921	15.776	0.00107638	0.0108367
CEBPG	617530	NA	CCAAT enhancer binding protein gamma	Q3T0B9	0.434494	5.63745	18.755	0.000505911	0.00713769
CENPI	512877	ENSBTAG00000021254	centromere protein I	A6QPS5	0.434438	5.87046	12.6187	0.00261962	0.0195063
HNRNPM	515290	ENSBTAG00000021039	heterogeneous nuclear ribonucleoprotein M	F1MY44	0.434151	8.16129	32.4691	3.17658e-05	0.00146089
GABPA	510204	ENSBTAG00000019043	GA binding protein transcription factor subunit alpha	Q0VC98	0.434122	6.27231	33.3637	2.73116e-05	0.00134009
SSX2IP	534692	ENSBTAG00000018942	SSX family member 2 interacting protein	Q08DH0	0.433899	3.95572	11.1596	0.00410311	0.0261046
BLOC1S5	505520	ENSBTAG00000039732	biogenesis of lysosomal organelles complex 1 subunit 5	A6H728	0.433845	4.74884	13.3949	0.00208477	0.0167595
NAA30	533922	ENSBTAG00000012998	N(alpha)-acetyltransferase 30, NatC catalytic subunit	E1BDK3	0.433817	5.12375	26.2779	9.8546e-05	0.00280666
STAG2	616487	ENSBTAG00000009121	stromal antigen 2	NA	0.433805	7.06459	41.4727	7.79947e-06	0.000718309
NCOA3	523707	ENSBTAG00000007489	nuclear receptor coactivator 3	NA	0.433657	7.35777	22.0705	0.000235912	0.00451917
CEP350	534896	ENSBTAG00000008082	centrosomal protein 350	NA	0.433501	7.79306	15.8257	0.00106227	0.0107177
CS	280682	ENSBTAG00000004371	citrate synthase	Q29RK1	0.433175	6.59972	16.5751	0.000872681	0.00972396
TAF3	506674	ENSBTAG00000002836	TATA-box binding protein associated factor 3	E1BIA9	0.433174	4.08259	18.0996	0.000593667	0.00775873
PPM1K	540329	ENSBTAG00000005754	protein phosphatase, Mg2+/Mn2+ dependent 1K	Q2PC20	0.432674	5.5773	10.0518	0.00587778	0.0329306
FMO5	788719	ENSBTAG00000010841	flavin containing dimethylaniline monoxygenase 5	A6QLN7	0.432656	4.17006	9.4711	0.00714746	0.037547
USP12	525655	ENSBTAG00000017179	ubiquitin specific peptidase 12	A5D9H7	0.432492	5.91903	22.4006	0.000219507	0.00429313
ETNK1	540705	ENSBTAG00000005833	ethanolamine kinase 1	NA	0.432239	7.34619	15.1795	0.00126364	0.0119657
TXLNG	515927	ENSBTAG00000001768	taxilin gamma	G3X6A9	0.430873	4.25614	22.9392	0.000195427	0.00406115
PSKH1	509656	ENSBTAG00000018037	protein serine kinase H1	Q0V7M1	0.430871	5.01977	26.5426	9.35664e-05	0.00273731
NHLRC2	534327	ENSBTAG00000003690	NHL repeat containing 2	A4IF69	0.430542	4.88034	9.96447	0.00605127	0.0335573
NAA15	536676	ENSBTAG00000004745	N(alpha)-acetyltransferase 15, NatA auxiliary subunit	F1N4V5	0.429985	6.68516	24.7802	0.000133003	0.00332721
CHD9	539275	ENSBTAG00000002287	chromodomain helicase DNA binding protein 9	E1BDZ3	0.429906	7.04116	15.9769	0.00102054	0.0105167
SLX4IP	100848905	ENSBTAG00000051621	SLX4 interacting protein	NA	0.429671	4.31594	11.9006	0.00325617	0.0222974
LOC101906230	101906230	NA	putative tRNA (cytidine(32)/guanosine(34)-2'-O)-methyltransferase pseudogene	NA	0.429403	4.55081	19.2933	0.000444682	0.00661563
RASSF3	536808	ENSBTAG00000051013	Ras association domain family member 3	NA	0.428457	5.99161	10.8884	0.00447349	0.0275583
ZNF518B	539006	ENSBTAG00000050234	zinc finger protein 518B	NA	0.428413	4.36179	23.7136	0.000165844	0.00371067
RNF11	522791	ENSBTAG00000054545	ring finger protein 11	Q08DI6	0.428291	4.80486	22.9421	0.000195304	0.00406115
FKTN	536891	ENSBTAG00000010247	fukutin	E1BBM2	0.428278	4.30425	12.2081	0.0029643	0.0210392
VHL	540957	ENSBTAG00000016101	von Hippel-Lindau tumor suppressor	E1BL53	0.427278	3.44458	12.485	0.00272664	0.019963
R3HDM1	533850	ENSBTAG00000013302	R3H domain containing 1	NA	0.426842	5.79927	25.1796	0.000122646	0.00318196
GBE1	615745	ENSBTAG00000036262	1,4-alpha-glucan branching enzyme 1	B1PK18	0.426708	5.97325	15.3017	0.00122247	0.0117715
HMGA1	618849	ENSBTAG00000034529	high mobility group AT-hook 1	Q0VC27	0.426195	6.64496	26.9124	8.70788e-05	0.00262438
SLC30A5	508169	ENSBTAG00000001013	solute carrier family 30 member 5	E1B955	0.425956	5.70411	17.8291	0.000634807	0.00804016
TRIM13	535190	ENSBTAG00000008173	tripartite motif containing 13	Q32L60	0.425769	5.36988	12.2363	0.00293905	0.0209265
RUNDC1	539525	ENSBTAG00000015140	RUN domain containing 1	NA	0.425645	4.18144	23.6839	0.000166881	0.00372197
CFAP20	445424	ENSBTAG00000013874	cilia and flagella associated protein 20	Q6B857	0.425439	4.39933	8.85103	0.00885936	0.0433179
MRPS10	515885	ENSBTAG00000015301	mitochondrial ribosomal protein S10	P82670	0.42487	6.03837	28.5812	6.34561e-05	0.00215969
SLC35E2	527591	ENSBTAG00000031749	solute carrier family 35, member E2	E1BHJ1	0.424151	5.81197	12.2052	0.00296691	0.0210392
SHLD1	615129	ENSBTAG00000014048	shieldin complex subunit 1	Q2KIJ1	0.4237	3.69259	12.4062	0.00279202	0.0202929
SLC38A9	534045	ENSBTAG00000033313	solute carrier family 38 member 9	A6QNP7	0.423668	6.20736	10.2611	0.00548453	0.031394
CHTF8	618186	ENSBTAG00000001698	chromosome transmission fidelity factor 8	P0CG10	0.423316	6.41029	16.642	0.000857714	0.00962622
BICRAL	540169	ENSBTAG00000014814	BRD4 interacting chromatin remodeling complex associated protein like	E1BMP4	0.423248	7.15735	14.7771	0.00141071	0.01286
TRANK1	509859	ENSBTAG00000021452	tetratricopeptide repeat and ankyrin repeat containing 1	NA	0.423247	9.334	10.7777	0.00463535	0.0281829
COX10	511440	ENSBTAG00000015294	cytochrome c oxidase assembly factor heme A:farnesyltransferase COX10	A5D7D6	0.42315	4.18443	10.0082	0.00596372	0.0332335
RAD21	540966	ENSBTAG00000007303	RAD21 cohesin complex component	Q3SWX9	0.422914	7.93749	26.8472	8.81849e-05	0.002652
EFCAB14	512180	ENSBTAG00000000097	EF-hand calcium binding domain 14	E1BKH6	0.422783	7.4255	25.1167	0.000124214	0.00321518
TOX4	515314	ENSBTAG00000015146	TOX high mobility group box family member 4	Q0P5K4	0.42258	5.72557	10.7763	0.00463749	0.0281837
TOR1AIP1	782528	NA	torsin 1A interacting protein 1	Q2YDM4	0.422303	3.05997	8.97276	0.00848945	0.0421429
OGDH	534599	ENSBTAG00000006029	oxoglutarate dehydrogenase	Q148N0	0.422104	6.00689	17.6876	0.000657593	0.00815032
SELENOI	506381	ENSBTAG00000007837	selenoprotein I	Q17QM4	0.421979	4.85354	15.244	0.00124171	0.0118382
VPS45	541230	ENSBTAG00000020635	vacuolar protein sorting 45 homolog	A4FUX9	0.421889	4.69226	12.7021	0.00255526	0.0191815
FAM206A	NA	NA	NA	NA	0.421657	3.98878	14.4172	0.00155877	0.0138048
AMD1	280997	ENSBTAG00000003342	adenosylmethionine decarboxylase 1	P50243	0.421248	6.20426	26.2167	9.97386e-05	0.00281706
PMS1	529491	ENSBTAG00000018795	PMS1 homolog 1, mismatch repair system component	A0JNP9	0.421126	3.75121	11.603	0.00357	0.0237276
JRKL	539736	ENSBTAG00000037488	JRK like	NA	0.420365	5.25094	15.987	0.00101782	0.0105043
BDP1	519320	ENSBTAG00000000363	B double prime 1, subunit of RNA polymerase III transcription initiation factor IIIB	NA	0.420233	7.0617	11.9316	0.00322527	0.022182
RPA2	507912	ENSBTAG00000006225	replication protein A2	Q2KI86	0.419878	4.84628	13.6083	0.00196021	0.016115
PTBP3	104968451	ENSBTAG00000016750	polypyrimidine tract binding protein 3	NA	0.419142	8.36531	16.3841	0.000917103	0.0099404
DNMT3B	353354	ENSBTAG00000003901	DNA methyltransferase 3 beta	Q7YS59	0.419123	6.59385	8.27783	0.0108671	0.0498161
ZFR	538494	ENSBTAG00000008414	zinc finger RNA binding protein	NA	0.418835	6.33201	46.6758	3.8271e-06	0.000549293
YWHAE	282125	ENSBTAG00000005664	tyrosine 3-monooxygenase/tryptophan 5-monooxygenase activation protein epsilon	P62261	0.418734	8.30767	21.325	0.000278295	0.00498197
PRMT5	515594	ENSBTAG00000010890	protein arginine methyltransferase 5	A7YW45	0.418507	5.71792	22.1886	0.00022989	0.00443417
KLHL24	533510	ENSBTAG00000017450	kelch like family member 24	NA	0.418034	6.42101	19.1069	0.000464889	0.00680022
SERINC5	504658	ENSBTAG00000001619	serine incorporator 5	NA	0.417627	8.08426	13.639	0.00194302	0.0160396
DDX6	513906	ENSBTAG00000009067	DEAD-box helicase 6	E1BDM8	0.416906	8.77333	21.4083	0.00027316	0.00495121
HAUS1	528378	ENSBTAG00000002512	HAUS augmin like complex subunit 1	Q2TBK4	0.415732	4.95673	14.2198	0.00164739	0.0143623
C23H6orf106	NA	NA	NA	NA	0.415683	7.19367	16.8973	0.000803158	0.00924844
SLC25A30	507021	ENSBTAG00000016529	solute carrier family 25 member 30	A6H777	0.415456	4.93351	17.188	0.00074577	0.00879329
WDR77	512993	ENSBTAG00000014102	WD repeat domain 77	Q5E9I7	0.414572	4.69737	12.8048	0.00247846	0.0187954
KDM5A	507962	ENSBTAG00000020472	lysine demethylase 5A	NA	0.41364	6.74256	8.58972	0.00971707	0.0461875
IARS	NA	NA	NA	NA	0.413539	6.766	12.5438	0.00267895	0.01979
ACTB	280979	ENSBTAG00000026199	actin beta	P60712	0.413403	11.5835	11.1497	0.00411598	0.0261508
C9H6orf120	100125289	ENSBTAG00000003925	chromosome 9 C6orf120 homolog	A2VDZ5	0.413072	5.47127	8.44991	0.0102145	0.0478515
SLC9A7	522505	ENSBTAG00000003290	solute carrier family 9 member A7	NA	0.412646	7.1618	22.9271	0.000195935	0.00406115
CRCP	507533	ENSBTAG00000037489	CGRP receptor component	A0JN61	0.412509	4.28895	11.6135	0.00355838	0.0236728
NFKB1	616115	ENSBTAG00000020270	nuclear factor kappa B subunit 1	Q1KNJ0	0.412061	7.65396	37.3364	1.44232e-05	0.000966616
TTC7A	616640	ENSBTAG00000032558	tetratricopeptide repeat domain 7A	E1BDL2	0.411996	7.02581	10.734	0.00470111	0.0284344
AREL1	539472	ENSBTAG00000020379	apoptosis resistant E3 ubiquitin protein ligase 1	Q17R17	0.411928	5.89355	24.5453	0.000139554	0.00341538
N4BP2L2	541201	ENSBTAG00000023279	NEDD4 binding protein 2 like 2	F1MV44	0.411354	6.11621	31.0955	4.02889e-05	0.00162832
CASP2	531419	ENSBTAG00000018159	caspase 2	E1BJT6	0.411021	4.95719	11.751	0.0034098	0.023002
GTF2H3	511896	ENSBTAG00000007270	general transcription factor IIH subunit 3	Q05B56	0.410594	4.78406	12.0942	0.00306877	0.0214783
SNRNP40	534645	ENSBTAG00000016817	small nuclear ribonucleoprotein U5 subunit 40	Q2HJH6	0.410426	5.91419	17.6359	0.000666151	0.00818581
MEF2C	512254	ENSBTAG00000020701	myocyte enhancer factor 2C	D2KFG1	0.410014	6.7853	10.9591	0.00437334	0.0271446
MBD5	541084	ENSBTAG00000019592	methyl-CpG binding domain protein 5	E1BPU6	0.409863	4.27717	10.2149	0.00556877	0.0316946
NUP50	506836	ENSBTAG00000017652	nucleoporin 50	Q32L21	0.409813	6.79971	30.9424	4.1389e-05	0.00165391
MED1	520734	ENSBTAG00000013236	mediator complex subunit 1	E1B7Q6	0.409564	7.48363	21.9423	0.000242654	0.00456699
SETD2	539860	ENSBTAG00000002948	SET domain containing 2, histone lysine methyltransferase	NA	0.409368	7.95828	33.075	2.86671e-05	0.00139217
LOC615792	615792	ENSBTAG00000011789	RE1-silencing transcription factor	NA	0.409307	4.37074	13.7182	0.00189939	0.0157726
CAB39L	519724	ENSBTAG00000034222	calcium binding protein 39 like	NA	0.40909	7.21602	13.9091	0.00179865	0.0151611
CHAMP1	100137827	ENSBTAG00000020861	chromosome alignment maintaining phosphoprotein 1	F1MFQ9	0.409072	5.84189	17.5699	0.000677262	0.00827183
AMFR	507541	ENSBTAG00000003798	autocrine motility factor receptor	Q2KIY9	0.408776	7.11682	13.978	0.0017638	0.0149757
PAFAH1B2	282514	ENSBTAG00000005627	platelet activating factor acetylhydrolase 1b catalytic subunit 2	P68401	0.408561	4.99518	11.608	0.00356446	0.0237021
NOL10	516314	ENSBTAG00000002716	nucleolar protein 10	Q0VCI9	0.408505	5.03769	14.38	0.00157505	0.013905
MTSS1	523498	ENSBTAG00000020407	MTSS I-BAR domain containing 1	E1BP52	0.408377	8.57967	13.8848	0.00181113	0.0152387
DLG1	785291	ENSBTAG00000020378	discs large MAGUK scaffold protein 1	NA	0.408001	5.93355	21.3365	0.000277583	0.00498197
FBXO28	537745	ENSBTAG00000019538	F-box protein 28	Q2NL16	0.40772	3.87181	13.474	0.00203761	0.0165457
NACC1	525378	ENSBTAG00000016350	nucleus accumbens associated 1	E1BQ03	0.407703	5.89815	18.7813	0.0005027	0.00711514
PPP1R18	539829	ENSBTAG00000039695	protein phosphatase 1 regulatory subunit 18	Q08DC3	0.407416	7.90783	20.1868	0.000360611	0.00590217
CBR4	533020	ENSBTAG00000022013	carbonyl reductase 4	A4IFA7	0.407412	5.36805	24.7029	0.00013512	0.0033561
GRAMD4	613430	ENSBTAG00000021803	GRAM domain containing 4	A6QQM2	0.40724	7.79113	11.2623	0.00397205	0.025557
HAUS2	508698	ENSBTAG00000005663	HAUS augmin like complex subunit 2	Q2HJG1	0.406903	4.91693	14.0795	0.00171386	0.0146406
TRMT6	505816	ENSBTAG00000001314	tRNA methyltransferase 6	Q2T9V5	0.406801	4.21701	12.39	0.00280564	0.0203212
PIK3CA	282306	ENSBTAG00000009232	phosphatidylinositol-4,5-bisphosphate 3-kinase catalytic subunit alpha	P32871	0.406703	7.32643	28.0841	6.9638e-05	0.00229134
CARNMT1	538441	ENSBTAG00000008204	carnosine N-methyltransferase 1	NA	0.406703	4.58677	10.0412	0.00589861	0.0330077
PPP1R16B	282091	ENSBTAG00000000653	protein phosphatase 1 regulatory subunit 16B	Q95N27	0.406266	6.44376	15.7613	0.00108062	0.0108559
KHSRP	505564	ENSBTAG00000021018	KH-type splicing regulatory protein	NA	0.406236	6.95452	35.1423	2.03922e-05	0.00116698
CBLL1	524139	ENSBTAG00000018348	Cbl proto-oncogene like 1	F1MEB7	0.406115	5.51587	28.5455	6.38789e-05	0.00216291
PPP3CA	286852	ENSBTAG00000016005	protein phosphatase 3 catalytic subunit alpha	P48452	0.405977	6.33597	22.4659	0.000216418	0.00426853
SART3	505922	ENSBTAG00000031846	spliceosome associated factor 3, U4/U6 recycling protein	A7MB01	0.405669	6.32651	28.7765	6.11986e-05	0.00210789
LEMD3	530659	ENSBTAG00000039435	LEM domain containing 3	NA	0.405286	5.35957	26.0342	0.000103395	0.00288598
SP1	540741	ENSBTAG00000003021	Sp1 transcription factor	A0JNC9	0.405151	8.10492	12.8367	0.0024552	0.0186695
ZNF689	539836	ENSBTAG00000018094	zinc finger protein 689	A4IFR4	0.404954	3.39051	9.27403	0.00764704	0.0394017
PBRM1	506557	ENSBTAG00000014786	polybromo 1	NA	0.404914	7.00208	27.4663	7.82874e-05	0.00243824
HSDL1	505213	ENSBTAG00000018770	hydroxysteroid dehydrogenase like 1	A5PJF6	0.404368	4.8282	15.5606	0.00114013	0.0112279
SETMAR	511299	ENSBTAG00000018935	SET domain without mariner transposase fusion	Q0VD24	0.404142	2.92278	10.9684	0.00436041	0.0270884
NUDT21	518859	ENSBTAG00000010207	nudix hydrolase 21	Q3ZCA2	0.404103	5.24256	15.7097	0.00109559	0.0109669
ZKSCAN1	100140434	ENSBTAG00000016757	zinc finger with KRAB and SCAN domains 1	E1BIL7	0.403905	7.17722	20.5521	0.000331532	0.00560936
CNOT6	534707	ENSBTAG00000017362	CCR4-NOT transcription complex subunit 6	A6QR51	0.403558	6.47924	24.1546	0.000151268	0.00357924
CASC3	531673	ENSBTAG00000006250	CASC3 exon junction complex subunit	A5D7H5	0.403114	7.24937	42.8766	6.39584e-06	0.000662515
PURA	782746	ENSBTAG00000008881	purine rich element binding protein A	E1BMW9	0.402302	5.5288	19.7438	0.000399815	0.00621224
ZBTB5	518910	ENSBTAG00000007761	zinc finger and BTB domain containing 5	A0JN94	0.401886	3.53314	15.848	0.001056	0.0106985
NKAP	540361	ENSBTAG00000010884	NFKB activating protein	G5E5D9	0.401762	4.92173	17.4244	0.000702474	0.00844059
TBC1D15	534252	ENSBTAG00000012828	TBC1 domain family member 15	NA	0.40133	5.48579	9.96006	0.00606019	0.0335892
NBAS	521982	ENSBTAG00000014081	NBAS subunit of NRZ tethering complex	NA	0.401258	4.46558	20.266	0.000354076	0.0058515
PCMTD2	505807	ENSBTAG00000031715	protein-L-isoaspartate (D-aspartate) O-methyltransferase domain containing 2	Q58CZ2	0.401101	6.80968	21.5085	0.000267118	0.00487356
HEXIM1	539696	ENSBTAG00000006056	HEXIM P-TEFb complex subunit 1	Q0X0C4	0.400509	5.47979	11.8138	0.00334439	0.0226699
CDC42	532712	ENSBTAG00000001700	cell division cycle 42	Q2KJ93	0.400306	8.42982	8.35712	0.0105607	0.0490481
DHX9	281115	ENSBTAG00000019821	DExH-box helicase 9	Q28141	0.400179	7.94918	29.312	5.54582e-05	0.0019903
CNOT1	533968	ENSBTAG00000020782	CCR4-NOT transcription complex subunit 1	F1MHU9	0.399929	8.93178	26.6261	9.20553e-05	0.00271011
CKAP2	515249	ENSBTAG00000021162	cytoskeleton associated protein 2	A5D7U0	0.399854	5.75103	15.3154	0.00121793	0.0117707
NFYB	614382	ENSBTAG00000030744	nuclear transcription factor Y subunit beta	Q32KW0	0.399843	4.72277	11.128	0.00414435	0.0262623
PFAS	520318	ENSBTAG00000031509	phosphoribosylformylglycinamidine synthase	F1N4K1	0.399625	6.24098	9.56257	0.00692823	0.0368382
RAB33B	519982	ENSBTAG00000003208	RAB33B, member RAS oncogene family	A4FUD7	0.398871	4.54426	9.34392	0.00746548	0.0387087
REV3L	517422	ENSBTAG00000010760	REV3 like, DNA directed polymerase zeta catalytic subunit	NA	0.398841	6.29286	12.796	0.00248495	0.0188242
PPP4R3B	516489	ENSBTAG00000000545	protein phosphatase 4 regulatory subunit 3B	NA	0.398502	7.49176	14.0672	0.00171984	0.0146826
UTP4	510315	ENSBTAG00000006347	UTP4 small subunit processome component	NA	0.398173	4.57385	13.3687	0.00210066	0.0168438
B4GALT5	282407	ENSBTAG00000012626	beta-1,4-galactosyltransferase 5	NA	0.39784	4.94938	12.4911	0.00272164	0.0199577
LNPEP	521633	ENSBTAG00000019900	leucyl and cystinyl aminopeptidase	NA	0.397777	8.68628	10.9419	0.00439743	0.0272699
TCF12	509039	ENSBTAG00000002586	transcription factor 12	A0JN84	0.397701	5.84135	16.6866	0.000847891	0.00956974
ATG5	532686	ENSBTAG00000005400	autophagy related 5	Q3MQ24	0.397188	4.96134	10.7229	0.00471798	0.0284812
PCMTD1	521261	ENSBTAG00000017492	protein-L-isoaspartate (D-aspartate) O-methyltransferase domain containing 1	A2VDP2	0.397067	7.86142	34.1311	2.40455e-05	0.00125001
TICAM2	539350	ENSBTAG00000002357	toll like receptor adaptor molecule 2	Q2LGB7	0.39682	4.84001	12.5057	0.00270975	0.0199123
PUS7L	505464	ENSBTAG00000004718	pseudouridine synthase 7 like	E1BGT6	0.396705	4.50542	15.2697	0.00123311	0.0117866
TMEM218	616789	ENSBTAG00000022382	transmembrane protein 218	A5PJF4	0.396518	2.38496	8.69864	0.00934855	0.0448821
FUT8	281177	ENSBTAG00000019819	fucosyltransferase 8	Q3SX18	0.396391	4.84159	18.8387	0.000495798	0.00704597
HNRNPK	528135	ENSBTAG00000021131	heterogeneous nuclear ribonucleoprotein K	Q3T0D0	0.396341	9.36658	23.4703	0.000174556	0.00380216
MBD4	511463	ENSBTAG00000021645	methyl-CpG binding domain 4, DNA glycosylase	Q3ZBC7	0.395968	5.15867	24.2063	0.000149658	0.0035619
BCAS3	521416	ENSBTAG00000002663	BCAS3 microtubule associated cell migration factor	NA	0.395818	5.17734	22.061	0.000236406	0.00452243
GABPB2	540818	ENSBTAG00000015371	GA binding protein transcription factor subunit beta 2	Q0V8G2	0.395593	5.80504	11.1261	0.00414687	0.0262623
MON1B	510379	ENSBTAG00000052957	MON1 homolog B, secretory trafficking associated	Q32PK1	0.395407	5.68143	17.6264	0.000667738	0.00819811
TRIM4	527577	ENSBTAG00000050135	tripartite motif containing 4	NA	0.395267	6.36771	46.1029	4.12667e-06	0.000562935
TAOK3	534620	ENSBTAG00000012550	TAO kinase 3	E1BHE1	0.394764	7.07427	22.1499	0.000231846	0.00446576
PAPD5	NA	NA	NA	NA	0.394735	6.81814	22.4219	0.000218493	0.00428529
PTPN1	508658	ENSBTAG00000006616	protein tyrosine phosphatase non-receptor type 1	A6QQN2	0.394703	8.00366	40.0736	9.55226e-06	0.000763308
WBP11	534416	ENSBTAG00000014759	WW domain binding protein 11	NA	0.394624	6.52049	34.5617	2.24066e-05	0.00121091
PIKFYVE	790873	ENSBTAG00000002177	phosphoinositide kinase, FYVE-type zinc finger containing	NA	0.394438	7.49105	17.9808	0.000611361	0.00785778
EIF4H	517409	ENSBTAG00000047249	eukaryotic translation initiation factor 4H	Q1JPH6	0.394378	7.29388	18.7328	0.000508633	0.0071501
RNF44	531968	ENSBTAG00000017748	ring finger protein 44	F1N0G7	0.394349	7.34104	9.75866	0.00648353	0.0350873
SCFD1	100140328	ENSBTAG00000017565	sec1 family domain containing 1	E1BG76	0.394293	5.58187	11.1552	0.00410886	0.0261293
FOXN2	521742	ENSBTAG00000015151	forkhead box N2	E1BKB1	0.393601	5.95683	9.17836	0.0079038	0.0403088
SENP7	507820	ENSBTAG00000016932	SUMO specific peptidase 7	A7MBJ2	0.393422	5.10018	23.141	0.000187181	0.00399015
POGLUT1	511862	ENSBTAG00000008562	protein O-glucosyltransferase 1	Q5E9Q1	0.393092	4.98339	17.2833	0.000727956	0.00864154
MTMR2	536810	ENSBTAG00000016557	myotubularin related protein 2	A6QLT2	0.393035	4.67079	12.8601	0.0024382	0.0185707
THAP2	781850	ENSBTAG00000052417	THAP domain containing 2	NA	0.392993	5.25825	18.4332	0.000547031	0.00739802
ZNF148	613265	ENSBTAG00000050482	zinc finger protein 148	Q3Y4E1	0.392922	5.97717	38.2462	1.25474e-05	0.000886173
CDADC1	512184	ENSBTAG00000002271	cytidine and dCMP deaminase domain containing 1	NA	0.392664	6.52812	43.4388	5.91536e-06	0.000646253
MTMR1	541155	ENSBTAG00000009657	myotubularin related protein 1	NA	0.392568	5.18448	25.4706	0.000115671	0.0030683
DCTN4	613489	ENSBTAG00000015625	dynactin subunit 4	E1BBI8	0.39252	5.48996	9.93136	0.00611856	0.0337497
TCEA1	505722	ENSBTAG00000003460	transcription elongation factor A1	Q29RL9	0.392131	6.47948	22.8356	0.000199818	0.00410317
PPP2CA	282320	ENSBTAG00000000469	protein phosphatase 2 catalytic subunit alpha	P67774	0.392123	7.43199	9.53227	0.007	0.0370631
TICAM1	510427	ENSBTAG00000019966	toll like receptor adaptor molecule 1	Q4JF29	0.392022	3.33645	10.6804	0.00478316	0.0286904
SFMBT1	511984	ENSBTAG00000011345	Scm like with four mbt domains 1	NA	0.391329	5.94558	15.8052	0.00106807	0.0107685
ABCC1	281588	ENSBTAG00000021090	ATP binding cassette subfamily C member 1	Q8HXQ5	0.391225	7.46912	15.2723	0.00123224	0.0117863
CEBPZ	507575	ENSBTAG00000039770	CCAAT enhancer binding protein zeta	A3KN18	0.391091	7.18096	16.3304	0.000930035	0.0100473
TMEM263	539347	ENSBTAG00000053105	transmembrane protein 263	Q3SYV1	0.391041	5.73511	8.99017	0.008438	0.0420179
PEX19	521522	ENSBTAG00000007537	peroxisomal biogenesis factor 19	Q3SZD1	0.390546	5.12287	13.5213	0.00200999	0.0164084
BAZ1B	508442	ENSBTAG00000005197	bromodomain adjacent to zinc finger domain 1B	NA	0.390077	7.53829	23.5181	0.000172804	0.00377577
NUP133	524528	ENSBTAG00000004965	nucleoporin 133	Q08DW6	0.389822	5.26462	18.4303	0.000547406	0.00739802
PPAT	509652	ENSBTAG00000010571	phosphoribosyl pyrophosphate amidotransferase	A2VE69	0.389735	5.90253	28.8937	5.98869e-05	0.00208842
DNAJC27	540033	ENSBTAG00000018239	DnaJ heat shock protein family (Hsp40) member C27	A5D7F5	0.389574	4.32503	9.52595	0.00701506	0.0371024
DOPEY1	NA	NA	NA	NA	0.388937	5.0726	16.472	0.000896353	0.0098465
CLCN3	522719	ENSBTAG00000020130	chloride voltage-gated channel 3	F1N299	0.388754	5.50349	18.4907	0.000539414	0.00734486
MRPS27	514740	ENSBTAG00000001962	mitochondrial ribosomal protein S27	Q32PI8	0.388615	4.99248	12.5631	0.00266349	0.0197196
SCAMP2	534312	ENSBTAG00000005844	secretory carrier membrane protein 2	A6QR35	0.388321	6.82016	35.6166	1.88972e-05	0.00113415
DNTTIP2	511258	ENSBTAG00000047679	deoxynucleotidyltransferase terminal interacting protein 2	Q0P5H2	0.388117	6.051	17.1117	0.000760362	0.00890327
GCC2	539484	ENSBTAG00000016038	GRIP and coiled-coil domain containing 2	E1BB16	0.388028	5.40202	14.9749	0.00133614	0.0124315
IPO7	513707	ENSBTAG00000027722	importin 7	E1BGE5	0.387748	6.79862	14.0378	0.00173419	0.0147601
NUP205	520924	ENSBTAG00000011127	nucleoporin 205	F1N1V3	0.387737	5.98496	16.7513	0.000833865	0.00950348
C5H12orf45	616791	ENSBTAG00000021196	chromosome 5 C12orf45 homolog	Q2TBJ0	0.387685	3.14408	15.2929	0.0012254	0.0117715
SYNRG	533098	ENSBTAG00000010292	synergin gamma	A6QPT5	0.387505	6.6148	33.6957	2.58409e-05	0.00131883
GGPS1	780882	ENSBTAG00000013068	geranylgeranyl diphosphate synthase 1	P56966	0.387437	5.6959	15.5944	0.00112986	0.0111605
RRP36	100125879	ENSBTAG00000053873	ribosomal RNA processing 36	A6QNR1	0.38655	5.12504	9.08523	0.00816319	0.0410626
KDM4C	535671	ENSBTAG00000043987	lysine demethylase 4C	NA	0.386334	5.60781	20.7873	0.0003142	0.00538453
NRM	511167	ENSBTAG00000006966	nurim	Q32LM8	0.386269	4.27702	16.6432	0.000857442	0.00962622
PIGM	509680	ENSBTAG00000002419	phosphatidylinositol glycan anchor biosynthesis class M	Q5EA10	0.386164	4.59064	12.1777	0.00299181	0.0211514
RBM12	100138139	ENSBTAG00000044015	RNA binding motif protein 12	F1MND5	0.385972	6.24876	21.6121	0.000261032	0.00479082
CORO1C	515798	ENSBTAG00000007993	coronin 1C	A2VDN8	0.385642	5.77515	11.2683	0.00396449	0.0255363
FAF2	767948	ENSBTAG00000017744	Fas associated factor family member 2	Q2HJD0	0.385571	5.49048	19.5244	0.000420995	0.0064341
SF3A3	523250	ENSBTAG00000007299	splicing factor 3a subunit 3	Q3SWY7	0.385356	5.9522	16.3856	0.000916741	0.0099404
CBFB	614678	ENSBTAG00000016103	core-binding factor subunit beta	E1B9S8	0.384587	6.25969	11.3096	0.00391325	0.0252879
ZNF565	538504	ENSBTAG00000009521	zinc finger protein 565	A6QNV5	0.384477	3.40073	10.1107	0.00576401	0.0325353
RANBP2	785768	ENSBTAG00000000152	RAN binding protein 2	F1MXS1	0.383239	8.74273	32.6535	3.07848e-05	0.00145297
WDR73	783802	ENSBTAG00000001387	WD repeat domain 73	Q2NKZ0	0.383237	4.79572	26.5139	9.40928e-05	0.00274289
SF3B3	504962	ENSBTAG00000010627	splicing factor 3b subunit 3	A0JN52	0.38306	8.15965	26.2076	9.99185e-05	0.00281706
DHX35	513148	ENSBTAG00000004039	DEAH-box helicase 35	E1BDN4	0.383024	4.45474	13.4736	0.00203784	0.0165457
CTDSPL2	540232	ENSBTAG00000015385	CTD small phosphatase like 2	E1B8W1	0.382562	6.27025	32.3493	3.24222e-05	0.00147205
NUP58	614694	ENSBTAG00000015225	nucleoporin 58	A5D7B3	0.382537	5.53133	23.4571	0.000175043	0.00380685
YWHAQ	768311	ENSBTAG00000002108	tyrosine 3-monooxygenase/tryptophan 5-monooxygenase activation protein theta	B0JYM5	0.382191	7.07299	8.8585	0.00883616	0.0432347
MRE11	525093	ENSBTAG00000008925	MRE11 homolog, double strand break repair nuclease	E1BIN9	0.382182	5.97301	21.2265	0.000284511	0.00504898
TFB2M	516874	ENSBTAG00000000072	transcription factor B2, mitochondrial	Q32LD4	0.382004	4.84475	16.4669	0.000897547	0.00984845
KIAA1109	100297914	ENSBTAG00000048798	KIAA1109 ortholog	NA	0.381218	9.11243	9.03197	0.00831587	0.0415817
LOC101904902	101904902	NA	uncharacterized LOC101904902	NA	0.3811	3.50131	9.4138	0.0072888	0.0380465
BZW1	506562	ENSBTAG00000006049	basic leucine zipper and W2 domains 1	NA	0.38057	8.41057	9.2689	0.00766058	0.0394424
TPR	507869	NA	translocated promoter region, nuclear basket protein	E1BF47	0.380409	7.7508	33.7713	2.55185e-05	0.00130715
MFSD5	507921	ENSBTAG00000008933	major facilitator superfamily domain containing 5	Q0VC03	0.38011	5.05076	9.0452	0.00827764	0.0414891
MARCH6	NA	NA	NA	NA	0.380086	6.82345	23.4022	0.000177087	0.00383342
ZNF664	540318	NA	zinc finger protein 664	NA	0.379247	5.05193	10.7261	0.00471316	0.0284703
PTPRJ	508150	ENSBTAG00000024715	protein tyrosine phosphatase receptor type J	NA	0.379196	9.17025	16.1885	0.000965244	0.010249
JPT2	618512	ENSBTAG00000002209	Jupiter microtubule associated homolog 2	Q05B85	0.379176	6.53951	17.8167	0.000636765	0.00804247
IDE	523752	ENSBTAG00000019759	insulin degrading enzyme	Q24K02	0.378784	6.05565	19.0245	0.000474144	0.00687092
YWHAB	286863	ENSBTAG00000016846	tyrosine 3-monooxygenase/tryptophan 5-monooxygenase activation protein beta	A0A140T894	0.377984	8.84607	13.4725	0.00203847	0.0165457
BRCA2	507069	ENSBTAG00000000988	BRCA2 DNA repair associated	NA	0.377949	5.25923	11.1638	0.00409763	0.0260816
DYNC1I2	526329	ENSBTAG00000002646	dynein cytoplasmic 1 intermediate chain 2	Q0III3	0.377428	6.31968	10.8944	0.00446483	0.027534
CDC42SE2	789618	ENSBTAG00000005961	CDC42 small effector 2	A6QLJ4	0.377128	6.81433	11.4124	0.00378887	0.0247818
ARHGAP12	540393	ENSBTAG00000012677	Rho GTPase activating protein 12	A6QPU2	0.377017	7.14211	9.40308	0.00731558	0.0381638
RFX5	539884	ENSBTAG00000017580	regulatory factor X5	E1BGG6	0.376614	6.9343	14.0857	0.00171084	0.0146326
CAP1	504519	ENSBTAG00000013363	cyclase associated actin cytoskeleton regulatory protein 1	Q3SYV4	0.375887	9.14298	15.1079	0.00128849	0.0121323
SMCO4	614071	ENSBTAG00000033621	single-pass membrane protein with coiled-coil domains 4	Q32PD9	0.375564	4.61423	9.07276	0.00819865	0.0412113
HNRNPA3	782669	ENSBTAG00000021580	heterogeneous nuclear ribonucleoprotein A3	NA	0.375336	8.98786	27.8018	7.34487e-05	0.00235036
DENND4A	514906	ENSBTAG00000017095	DENN domain containing 4A	NA	0.375138	8.36073	10.9214	0.00442643	0.0274012
CEPT1	504650	ENSBTAG00000020169	choline/ethanolamine phosphotransferase 1	F1N1V2	0.374918	5.96325	17.4411	0.000699539	0.00843306
FAM84B	NA	NA	NA	NA	0.374699	5.77913	10.6558	0.0048214	0.0288343
ACADM	505968	ENSBTAG00000024240	acyl-CoA dehydrogenase medium chain	Q3SZB4	0.374431	5.01145	8.72503	0.00926169	0.0446297
SGPL1	522515	ENSBTAG00000009984	sphingosine-1-phosphate lyase 1	A5D788	0.37407	7.93217	10.2734	0.0054624	0.0313509
THUMPD3	508940	ENSBTAG00000003112	THUMP domain containing 3	Q2T9W2	0.37384	6.31929	15.5108	0.00115548	0.0112679
FTSJ3	508497	ENSBTAG00000021060	FtsJ RNA 2'-O-methyltransferase 3	Q17QE8	0.373479	5.64758	12.9335	0.0023859	0.0182919
VWA8	524159	ENSBTAG00000001133	von Willebrand factor A domain containing 8	NA	0.3733	5.37169	19.7954	0.000395011	0.00614503
ALKBH5	533303	ENSBTAG00000025046	alkB homolog 5, RNA demethylase	E1BH29	0.373012	6.06281	11.2701	0.00396231	0.0255341
NFATC2IP	505998	ENSBTAG00000014650	nuclear factor of activated T cells 2 interacting protein	A5PJE5	0.372843	4.7554	18.0937	0.000594542	0.00776291
ALDH18A1	514759	ENSBTAG00000011832	aldehyde dehydrogenase 18 family member A1	Q2KJH7	0.372763	5.56286	11.9575	0.00319982	0.0220792
PTGES3	493638	ENSBTAG00000017967	prostaglandin E synthase 3	Q3ZBF7	0.372404	7.45317	9.09611	0.00813241	0.0409715
KLHL5	528668	ENSBTAG00000006044	kelch like family member 5	NA	0.372322	5.30124	12.1656	0.00300279	0.0211755
ZBTB18	538793	ENSBTAG00000000385	zinc finger and BTB domain containing 18	A0A140T829	0.372106	7.48013	10.3044	0.00540691	0.0311209
RBBP5	510455	ENSBTAG00000015946	RB binding protein 5, histone lysine methyltransferase complex subunit	A4FUE3	0.371679	5.68165	20.1704	0.000361984	0.00590663
HIBCH	535883	ENSBTAG00000007787	3-hydroxyisobutyryl-CoA hydrolase	NA	0.370902	5.52465	13.0163	0.00232842	0.0180209
NFE2L1	534582	ENSBTAG00000013653	nuclear factor, erythroid 2 like 1	A5D7E9	0.370535	7.18067	15.5228	0.00115176	0.0112679
WDFY4	527790	ENSBTAG00000023028	WDFY family member 4	NA	0.369992	10.4845	8.83121	0.0089213	0.0434991
UBR7	505130	ENSBTAG00000004310	ubiquitin protein ligase E3 component n-recognin 7 (putative)	A3KMX6	0.369949	5.40773	12.3895	0.00280608	0.0203212
SLC2A1	282356	ENSBTAG00000009617	solute carrier family 2 member 1	P27674	0.369815	3.37011	8.55588	0.00983487	0.0465891
SIN3A	518504	ENSBTAG00000009985	SIN3 transcription regulator family member A	F1MTR3	0.369725	6.50093	25.4754	0.000115559	0.0030683
STX7	507031	ENSBTAG00000017139	syntaxin 7	Q3ZBT5	0.369518	7.89325	20.3713	0.000345583	0.00577376
ABT1	539270	ENSBTAG00000010784	activator of basal transcription 1	Q148M8	0.369481	3.7498	8.77267	0.00910717	0.0440673
CUL3	534325	ENSBTAG00000021769	cullin 3	E1BIN5	0.369427	7.06117	22.4935	0.000215125	0.00426122
HSPA4	536558	ENSBTAG00000015683	heat shock protein family A (Hsp70) member 4	E1BBY7	0.369174	7.07232	14.8831	0.00137016	0.0126248
TGIF2	535632	ENSBTAG00000052632	TGFB induced factor homeobox 2	E1BM33	0.369022	3.95757	12.1206	0.00304419	0.021357
EIF4A3	515145	ENSBTAG00000016023	eukaryotic translation initiation factor 4A3	Q2NL22	0.36888	6.69093	10.2446	0.00551446	0.0315009
ACAD11	526956	ENSBTAG00000031010	acyl-CoA dehydrogenase family member 11	Q0P5G8	0.368844	3.93657	10.5557	0.00498058	0.029512
POLR2A	282312	ENSBTAG00000046765	RNA polymerase II subunit A	NA	0.368328	8.01455	17.7573	0.000646252	0.00809783
PGGT1B	509322	ENSBTAG00000001895	protein geranylgeranyltransferase type I subunit beta	Q5EAD5	0.367867	3.87387	8.34917	0.010591	0.0491088
RAB5B	539150	ENSBTAG00000014129	RAB5B, member RAS oncogene family	NA	0.367214	7.01584	18.3733	0.000555083	0.00745292
ADO	100297937	NA	2-aminoethanethiol dioxygenase	G3MZK0	0.366932	4.80583	14.6888	0.00144551	0.0131005
GPATCH2	540878	ENSBTAG00000001574	G-patch domain containing 2	A6QLA7	0.366677	5.05354	19.7216	0.000401904	0.00623777
ASXL2	100140419	ENSBTAG00000019983	ASXL transcriptional regulator 2	NA	0.366444	7.24541	13.9462	0.00177981	0.015075
MTRR	507991	ENSBTAG00000009401	5-methyltetrahydrofolate-homocysteine methyltransferase reductase	Q4JIJ2	0.366375	4.98136	18.6255	0.000522027	0.00726371
ZNF792	519314	NA	zinc finger protein 792	NA	0.36623	4.51929	20.0333	0.000373682	0.00598909
ZNF398	525559	ENSBTAG00000020445	zinc finger protein 398	E1BNM7	0.366194	4.83987	8.32488	0.0106841	0.0493319
AFTPH	540837	ENSBTAG00000009299	aftiphilin	E1BE06	0.366097	6.80119	13.394	0.00208535	0.0167595
VPS35	521864	ENSBTAG00000002493	VPS35 retromer complex component	Q2HJG5	0.3658	6.26666	11.3748	0.00383381	0.0249474
LOC518768	518768	ENSBTAG00000017939	nuclear envelope pore membrane protein POM 121C	E1BG57	0.365446	5.52841	14.8179	0.00139493	0.0127829
IWS1	538614	ENSBTAG00000021172	interacts with SUPT6H, CTD assembly factor 1	NA	0.365438	6.67883	20.8982	0.000306388	0.00528698
CHD4	506402	ENSBTAG00000014734	chromodomain helicase DNA binding protein 4	NA	0.365289	8.20582	44.3683	5.2074e-06	0.000611935
TRIM33	533296	ENSBTAG00000001499	tripartite motif containing 33	F1MNE1	0.365281	6.53826	14.3745	0.00157748	0.0139088
C1D	506667	ENSBTAG00000049002	C1D nuclear receptor corepressor	Q32PE4	0.365268	4.87077	11.7703	0.00338956	0.022891
SLC41A1	533907	ENSBTAG00000005379	solute carrier family 41 member 1	E1BAX4	0.364981	5.32236	12.1025	0.00306106	0.021441
LATS1	535935	ENSBTAG00000015076	large tumor suppressor kinase 1	E1BCH5	0.364697	5.00382	8.29956	0.0107821	0.0495326
GIMAP5	505013	ENSBTAG00000004894	GTPase, IMAP family member 5	Q3ZBC3	0.364429	6.93776	8.95758	0.00853459	0.0422534
TTC37	534095	ENSBTAG00000009131	tetratricopeptide repeat domain 37	NA	0.36424	5.73572	17.6071	0.000670977	0.00822254
GPATCH1	518738	ENSBTAG00000000721	G-patch domain containing 1	Q24K12	0.364072	4.66611	11.8175	0.0033405	0.0226699
UBE2N	541130	ENSBTAG00000021767	ubiquitin conjugating enzyme E2 N	Q0P5K3	0.363966	6.0507	8.34318	0.0106138	0.0491088
SLC44A2	617624	ENSBTAG00000002628	solute carrier family 44 member 2	A5D7H3	0.363657	9.76505	12.6782	0.00257351	0.0192477
KMT2E	539121	ENSBTAG00000009207	lysine methyltransferase 2E	F1MFD2	0.363365	8.92902	10.7872	0.00462124	0.0281391
NUDT9	517589	ENSBTAG00000011354	nudix hydrolase 9	A7MBI8	0.362977	5.52082	25.2017	0.000122101	0.00317371
PPCS	539294	ENSBTAG00000012982	phosphopantothenoylcysteine synthetase	A6QPS1	0.362781	4.32355	8.27635	0.0108729	0.0498172
SLAIN2	534203	ENSBTAG00000021963	SLAIN motif family member 2	Q3MHV6	0.362176	5.39113	16.7168	0.000841302	0.00952596
TCOF1	513591	ENSBTAG00000015224	treacle ribosome biogenesis factor 1	NA	0.362048	6.80017	17.1897	0.000745444	0.00879329
PSMC6	518637	ENSBTAG00000015732	proteasome 26S subunit, ATPase 6	Q2KIW6	0.361673	5.48378	11.3893	0.00381645	0.024904
NPEPPS	534122	ENSBTAG00000011435	aminopeptidase puromycin sensitive	E1BP91	0.361532	5.6798	19.2931	0.000444701	0.00661563
FAM117B	614932	ENSBTAG00000048876	family with sequence similarity 117 member B	NA	0.361308	4.48984	15.5901	0.00113117	0.0111632
POLR2B	538184	ENSBTAG00000019366	RNA polymerase II subunit B	A5PJW8	0.361025	7.56777	17.0423	0.00077393	0.0089889
PPIL4	535676	ENSBTAG00000016980	peptidylprolyl isomerase like 4	F1N6W2	0.360319	5.74728	23.1208	0.000187989	0.00400128
SRP68	538777	ENSBTAG00000009228	signal recognition particle 68	A6QQW3	0.360197	6.14515	23.8159	0.000162325	0.00368116
PTGR2	506263	ENSBTAG00000003747	prostaglandin reductase 2	Q32L99	0.359337	4.69835	10.703	0.00474836	0.0285965
LSM12	538005	ENSBTAG00000016252	LSM12 homolog	Q0VCF9	0.359178	5.64389	13.016	0.00232865	0.0180209
CPSF3	281712	ENSBTAG00000019735	cleavage and polyadenylation specific factor 3	P79101	0.359086	5.75581	9.92219	0.00613732	0.0338024
INCENP	507693	ENSBTAG00000050061	inner centromere protein	NA	0.358981	4.72046	10.3014	0.00541233	0.0311209
SLC9A1	317654	ENSBTAG00000008766	solute carrier family 9 member A1	Q28036	0.358771	5.27888	13.2616	0.00216711	0.0171943
MOB4	781884	ENSBTAG00000019116	MOB family member 4, phocein	A4FUE6	0.358711	3.78852	9.27509	0.00764427	0.0394017
ASH1L	540563	ENSBTAG00000003954	ASH1 like histone lysine methyltransferase	E1BGA4	0.358703	7.83505	8.39205	0.0104289	0.0485638
AP1AR	533664	ENSBTAG00000003941	adaptor related protein complex 1 associated regulatory protein	A2VDU6	0.358425	4.87446	10.1404	0.00570761	0.0323008
ZNF646	783820	ENSBTAG00000051572	zinc finger protein 646	NA	0.357985	5.28039	17.8222	0.000635899	0.00804016
BLNK	510393	ENSBTAG00000021358	B cell linker	Q2KJG7	0.35779	7.10517	8.97841	0.0084727	0.0421071
PIK3C3	534815	ENSBTAG00000026290	phosphatidylinositol 3-kinase catalytic subunit type 3	A5PJQ9	0.357591	5.3083	14.5866	0.001487	0.013433
PCNX1	514244	ENSBTAG00000012565	pecanex 1	NA	0.357269	6.90107	12.3901	0.00280552	0.0203212
PCYT1A	100125779	ENSBTAG00000016979	phosphate cytidylyltransferase 1, choline, alpha	Q2KIR5	0.357022	5.78416	21.3577	0.000276269	0.00497716
SYVN1	508358	ENSBTAG00000005076	synoviolin 1	A6QQN0	0.357012	8.18975	10.9097	0.004443	0.0274628
SAP130	535754	ENSBTAG00000006003	Sin3A associated protein 130	NA	0.356818	5.31941	21.5354	0.000265524	0.00485371
C20H5orf51	112443003	ENSBTAG00000004929	chromosome 20 C5orf51 homolog	NA	0.356817	7.01301	13.0611	0.00229799	0.0178528
PNPLA8	535496	ENSBTAG00000024387	patatin like phospholipase domain containing 8	E1BE78	0.356262	4.44378	17.6582	0.000662441	0.00816767
CNST	541076	ENSBTAG00000000511	consortin, connexin sorting protein	E1BC04	0.355965	4.81536	9.8888	0.00620627	0.0340748
VTA1	506430	ENSBTAG00000005851	vesicle trafficking 1	F1N318	0.355277	4.94784	13.4043	0.00207909	0.0167424
PCBP1	509917	NA	poly(rC) binding protein 1	Q5E9A3	0.355022	7.34866	17.1298	0.000756883	0.00888686
TNPO3	537183	ENSBTAG00000004992	transportin 3	A5D7C4	0.354855	5.89262	20.9357	0.0003038	0.00527745
ANP32A	538427	ENSBTAG00000012365	acidic nuclear phosphoprotein 32 family member A	P51122	0.35413	7.56505	9.13888	0.00801261	0.0405819
MAP4	281295	ENSBTAG00000015839	microtubule associated protein 4	P36225	0.354119	7.63484	38.7213	1.1678e-05	0.000850548
TOPORS	523321	ENSBTAG00000005905	TOP1 binding arginine/serine rich protein	NA	0.354117	5.88027	22.6935	0.000206023	0.00417109
PHF2	537728	ENSBTAG00000012922	PHD finger protein 2	NA	0.35408	6.24435	10.1983	0.00559931	0.0317906
NEK7	781355	ENSBTAG00000016943	NIMA related kinase 7	NA	0.353946	6.08699	19.5717	0.000416329	0.00638372
YIPF6	540347	ENSBTAG00000001977	Yip1 domain family member 6	A6QLC6	0.353876	5.90326	18.8493	0.000494529	0.00703509
ZNF106	788468	ENSBTAG00000004079	zinc finger protein 106	F1MC90	0.353658	9.1496	12.1404	0.00302597	0.0212853
CNOT2	533945	ENSBTAG00000003748	CCR4-NOT transcription complex subunit 2	A6QNN2	0.352901	6.18512	16.5032	0.000889123	0.00982362
SLC30A6	518111	ENSBTAG00000010898	solute carrier family 30 member 6	Q0VC54	0.352448	4.333	11.5249	0.00365794	0.0240945
TOPBP1	540574	ENSBTAG00000000526	DNA topoisomerase II binding protein 1	NA	0.35215	6.35574	14.315	0.00160399	0.0140716
ANKRD49	540949	ENSBTAG00000009176	ankyrin repeat domain 49	Q5EA33	0.351948	4.10371	9.69814	0.00661723	0.0356042
ZUP1	533724	ENSBTAG00000003878	zinc finger containing ubiquitin peptidase 1	Q3SWY8	0.351824	5.17838	9.78963	0.00641629	0.0348046
NOL11	517743	ENSBTAG00000015951	nucleolar protein 11	Q3MHH2	0.351111	5.62927	17.1357	0.000755738	0.00888087
RNF141	539455	ENSBTAG00000015824	ring finger protein 141	Q32L15	0.350235	5.69772	16.3792	0.000918272	0.0099404
TRIM14	522632	ENSBTAG00000024851	tripartite motif containing 14	NA	0.349866	6.07953	13.4309	0.00206313	0.0166671
VPS50	535248	ENSBTAG00000014255	VPS50 subunit of EARP/GARPII complex	A7Z023	0.349858	4.13813	16.6582	0.000854122	0.00960904
GCLC	512468	ENSBTAG00000015571	glutamate-cysteine ligase catalytic subunit	Q32S38	0.349213	5.49273	11.288	0.00394001	0.0254373
XPNPEP1	513156	ENSBTAG00000004438	X-prolyl aminopeptidase 1	Q1JPJ2	0.348996	5.80108	9.92801	0.0061254	0.03375
ZMIZ1	616740	ENSBTAG00000019313	zinc finger MIZ-type containing 1	NA	0.348897	7.07461	11.872	0.00328496	0.0224192
PTMA	615626	ENSBTAG00000051947	prothymosin, alpha (gene sequence 28)	Q2LDY9	0.34827	9.45526	10.4844	0.00509751	0.0298964
FCRL5	517126	ENSBTAG00000000964	Fc receptor like 5	NA	0.34816	8.12784	15.0751	0.00130005	0.0122001
ABLIM1	504968	ENSBTAG00000004899	actin binding LIM protein 1	NA	0.348032	9.08191	12.0802	0.00308196	0.0215383
ACACA	281590	ENSBTAG00000017567	acetyl-CoA carboxylase alpha	Q9TTS3	0.347561	5.42908	8.80023	0.00901914	0.0437929
EP400	538310	ENSBTAG00000020423	E1A binding protein p400	NA	0.347298	7.66816	9.95791	0.00606454	0.0336
MEF2D	100336730	ENSBTAG00000046545	myocyte enhancer factor 2D	F1CYZ1	0.347094	7.82551	10.9705	0.00435748	0.0270822
LIN52	618104	ENSBTAG00000030557	lin-52 DREAM MuvB core complex component	A6QQR6	0.347013	3.81646	12.1621	0.00300604	0.0211877
FAM76A	535402	ENSBTAG00000019614	family with sequence similarity 76 member A	Q5EA89	0.346764	5.14288	8.40309	0.0103875	0.0484359
ATP11B	614392	ENSBTAG00000000290	ATPase phospholipid transporting 11B (putative)	NA	0.346522	6.56044	13.0864	0.00228103	0.0177396
CAND1	538086	ENSBTAG00000009939	cullin associated and neddylation dissociated 1	A7MBJ5	0.346381	6.64862	16.0967	0.000988792	0.0103653
ARID1A	540181	ENSBTAG00000001024	AT-rich interaction domain 1A	NA	0.346365	8.46067	13.702	0.00190822	0.0158084
ZNF654	100335242	ENSBTAG00000023675	zinc finger protein 654	NA	0.346201	5.67666	13.3257	0.00212706	0.0169293
PIK3R1	282307	ENSBTAG00000010989	phosphoinositide-3-kinase regulatory subunit 1	P23727	0.34603	7.45454	10.0196	0.00594108	0.0331428
PPP1CB	538829	ENSBTAG00000012447	protein phosphatase 1 catalytic subunit beta	Q3SWW9	0.3457	7.74359	14.1569	0.00167681	0.0144662
NCOA2	508162	ENSBTAG00000020312	nuclear receptor coactivator 2	E1BPY4	0.345515	6.60076	10.1862	0.00562169	0.031892
UTP15	526343	ENSBTAG00000006843	UTP15 small subunit processome component	A7MB12	0.345235	4.98875	9.5265	0.00701377	0.0371024
WDR44	286825	ENSBTAG00000018697	WD repeat domain 44	Q9XSC3	0.345048	5.03138	15.5162	0.0011538	0.0112679
MYH9	404108	ENSBTAG00000010402	myosin heavy chain 9	NA	0.344887	10.307	15.9985	0.00101474	0.0104801
SRSF9	509905	ENSBTAG00000012792	serine and arginine rich splicing factor 9	A4FUC6	0.344753	5.8924	12.0438	0.00311634	0.0217243
CCDC6	522998	ENSBTAG00000003189	coiled-coil domain containing 6	NA	0.344712	5.82061	11.1922	0.00406098	0.0259191
UBE2V1	617771	ENSBTAG00000027316	ubiquitin conjugating enzyme E2 V1	Q3SZ52	0.34463	7.33252	17.5054	0.000688311	0.00837714
DCAF10	509776	ENSBTAG00000014934	DDB1 and CUL4 associated factor 10	F1MYV7	0.344609	4.34564	11.4182	0.00378201	0.0247494
ZNF16	100294758	ENSBTAG00000016203	zinc finger protein 16	NA	0.343876	3.91304	8.41144	0.0103565	0.0483232
UBR5	515582	ENSBTAG00000021209	ubiquitin protein ligase E3 component n-recognin 5	F1N0L2	0.343734	8.16184	22.8707	0.000198318	0.00408208
DHX40	533484	ENSBTAG00000017868	DEAH-box helicase 40	Q08DS9	0.343667	4.90472	13.1189	0.0022594	0.0177025
GRPEL2	514599	ENSBTAG00000019950	GrpE like 2, mitochondrial	Q0P5N5	0.343279	4.46794	13.1701	0.00222575	0.0175154
TERF1	519474	ENSBTAG00000032982	telomeric repeat binding factor 1	Q3MHY0	0.343245	5.62286	9.73515	0.00653509	0.03523
ARIH1	508410	ENSBTAG00000006708	ariadne RBR E3 ubiquitin protein ligase 1	A2VEA3	0.342909	5.48934	16.7447	0.000835286	0.00950573
NUP54	506916	ENSBTAG00000010955	nucleoporin 54	Q24K19	0.342862	4.53561	11.6439	0.00352487	0.0235394
RBM27	516521	ENSBTAG00000011642	RNA binding motif protein 27	E1BCT9	0.342652	5.86898	14.4837	0.00153012	0.0136724
TMEM248	511252	ENSBTAG00000002935	transmembrane protein 248	Q2YDM0	0.342353	6.07906	18.7131	0.000511058	0.00716813
GDAP2	508774	ENSBTAG00000016387	ganglioside induced differentiation associated protein 2	Q2KIX2	0.342238	4.13861	10.5863	0.00493128	0.0292889
RBM8A	518045	NA	RNA binding motif protein 8A	Q3ZCE8	0.341717	6.32293	11.929	0.00322791	0.022182
HNRNPR	512479	ENSBTAG00000016578	heterogeneous nuclear ribonucleoprotein R	A3KMV6	0.341498	7.64575	14.4194	0.00155781	0.0138048
RAB18	511160	ENSBTAG00000009871	RAB18, member RAS oncogene family	Q0IIG8	0.341381	5.74606	13.3896	0.00208797	0.0167677
LNPK	533298	ENSBTAG00000018061	lunapark, ER junction formation factor	Q0VD11	0.341099	5.49635	15.2963	0.00122426	0.0117715
AP3S2	508867	ENSBTAG00000001407	adaptor related protein complex 3 subunit sigma 2	Q1JQA3	0.340942	4.59129	10.3887	0.00525954	0.0305946
SMARCA4	414274	ENSBTAG00000019220	SWI/SNF related, matrix associated, actin dependent regulator of chromatin, subfamily a, member 4	A7Z019	0.34025	8.02718	10.0375	0.00590574	0.0330343
KIAA2026	616937	ENSBTAG00000047550	KIAA2026	NA	0.339893	5.36996	13.0869	0.00228067	0.0177396
KCTD10	540881	ENSBTAG00000002697	potassium channel tetramerization domain containing 10	A6QLV6	0.339699	5.41303	20.0214	0.000374717	0.00599175
TERF2	506501	ENSBTAG00000007617	telomeric repeat binding factor 2	NA	0.339475	6.17958	17.8872	0.000625711	0.0079545
VPS36	511223	ENSBTAG00000004307	vacuolar protein sorting 36 homolog	A5PK00	0.339474	6.23281	16.4434	0.000903037	0.00985029
SLC23A2	783536	ENSBTAG00000032366	solute carrier family 23 member 2	NA	0.339254	5.47361	9.22625	0.00777407	0.0398507
ABI1	540815	ENSBTAG00000005136	abl interactor 1	Q0VCW2	0.338298	7.12738	15.2931	0.00122531	0.0117715
MAPK6	538094	ENSBTAG00000005865	mitogen-activated protein kinase 6	G5E577	0.338121	5.55003	9.15882	0.00795745	0.0403909
KPNB1	507804	ENSBTAG00000006586	karyopherin subunit beta 1	E1BFV0	0.337782	7.80459	26.2509	9.907e-05	0.00281584
TMEM131	540861	ENSBTAG00000006744	transmembrane protein 131	NA	0.337493	7.91023	14.8026	0.00140084	0.0128142
FBXL3	540712	ENSBTAG00000018848	F-box and leucine rich repeat protein 3	A6QP22	0.336966	6.39978	15.5805	0.00113408	0.011184
HECA	788673	ENSBTAG00000024595	hdc homolog, cell cycle regulator	NA	0.336221	7.41638	23.3639	0.000178527	0.00385265
TEF	616076	ENSBTAG00000016580	TEF transcription factor, PAR bZIP family member	NA	0.335867	4.49771	10.2212	0.00555726	0.0316549
GRSF1	527169	ENSBTAG00000008577	G-rich RNA sequence binding factor 1	A0JNI7	0.335831	5.86291	14.2876	0.00161635	0.0141534
SCAF8	100298738	ENSBTAG00000031917	SR-related CTD associated factor 8	NA	0.335702	6.33021	11.2569	0.00397883	0.025557
NUP160	540111	ENSBTAG00000021125	nucleoporin 160	A7Z089	0.335354	6.26239	17.9513	0.000615845	0.00787527
MDM2	540378	ENSBTAG00000010422	MDM2 proto-oncogene	A5PJW5	0.335347	6.87289	12.4735	0.00273601	0.0200211
MNT	618576	ENSBTAG00000025129	MAX network transcriptional repressor	E1BCU5	0.335029	5.05646	14.6907	0.00144475	0.0131005
ZNF507	540613	ENSBTAG00000014123	zinc finger protein 507	NA	0.33467	6.14602	9.73729	0.00653038	0.0352182
GTF2A1	785612	ENSBTAG00000013652	general transcription factor IIA subunit 1	NA	0.334509	5.60244	8.72787	0.00925239	0.0446003
CELF1	540475	ENSBTAG00000002520	CUGBP Elav-like family member 1	A7MB95	0.334169	7.60818	12.566	0.00266117	0.0197196
NFXL1	784953	ENSBTAG00000002201	nuclear transcription factor, X-box binding like 1	NA	0.333801	3.91512	9.87602	0.00623291	0.0341674
HARS	NA	NA	NA	NA	0.333727	5.29714	14.4926	0.00152636	0.0136562
SEPT2	NA	NA	NA	NA	0.333297	7.92024	17.9141	0.000621545	0.00793037
PHF20	529591	ENSBTAG00000005571	PHD finger protein 20	E1BMS9	0.333207	6.39049	22.8108	0.000200885	0.00410697
FAM192A	534394	ENSBTAG00000002242	family with sequence similarity 192 member A	Q3T0J8	0.333038	5.28019	12.58	0.00265009	0.0196703
MBNL1	781653	ENSBTAG00000004564	muscleblind like splicing regulator 1	A5PJM0	0.332809	8.78799	21.0209	0.000297999	0.00521555
DCUN1D1	539869	ENSBTAG00000012797	defective in cullin neddylation 1 domain containing 1	A6QQL7	0.332712	6.23253	23.9283	0.000158558	0.00364655
COX15	517811	ENSBTAG00000045703	cytochrome c oxidase assembly homolog COX15	Q08DG6	0.332602	4.85377	8.35844	0.0105557	0.0490481
RLIM	539871	ENSBTAG00000015630	ring finger protein, LIM domain interacting	E1BBI7	0.332185	6.49602	17.1093	0.000760827	0.00890327
ANKIB1	505204	ENSBTAG00000034936	ankyrin repeat and IBR domain containing 1	F1MDC0	0.332053	6.08112	20.587	0.000328891	0.00557481
PLEKHA8	538919	ENSBTAG00000000521	pleckstrin homology domain containing A8	F1MS15	0.331799	4.86258	13.1162	0.00226119	0.0177046
ABCE1	514991	ENSBTAG00000019854	ATP binding cassette subfamily E member 1	A4IFE6	0.331713	6.39441	15.1879	0.00126074	0.0119608
CYFIP2	518833	ENSBTAG00000008916	cytoplasmic FMR1 interacting protein 2	NA	0.331234	8.99079	13.3877	0.00208914	0.0167677
POLR1A	536316	ENSBTAG00000006481	RNA polymerase I subunit A	E1BIX2	0.330561	5.99211	13.4151	0.0020726	0.0167243
WDR43	538915	ENSBTAG00000018196	WD repeat domain 43	F1MCK7	0.330314	6.57803	12.6841	0.00256902	0.0192319
ZKSCAN8	511794	ENSBTAG00000007074	zinc finger with KRAB and SCAN domains 8	A6QQG2	0.33021	6.68322	9.23501	0.0077506	0.0397595
RBL1	524870	ENSBTAG00000011541	RB transcriptional corepressor like 1	E1BMR3	0.330141	5.40927	11.7075	0.003456	0.0232573
NMT1	281351	ENSBTAG00000006051	N-myristoyltransferase 1	Q32LK5	0.330126	6.04019	16.2263	0.000955725	0.0102022
PUM1	535450	ENSBTAG00000018979	pumilio RNA binding family member 1	E1BE82	0.329296	7.38839	11.5424	0.00363798	0.0240083
SEMA4B	510140	ENSBTAG00000021273	semaphorin 4B	NA	0.329166	7.2175	9.55156	0.00695421	0.0369111
SCO1	508586	ENSBTAG00000021780	SCO cytochrome c oxidase assembly protein 1	A1A4J8	0.329052	5.78146	16.135	0.00097888	0.0103077
KPNA4	535090	ENSBTAG00000017416	karyopherin subunit alpha 4	C1JZ67	0.328936	5.45561	12.3433	0.00284546	0.0205002
ZNF410	507530	ENSBTAG00000020327	zinc finger protein 410	Q5EAC5	0.328844	6.4512	21.3532	0.000276548	0.00497716
TNFAIP1	539674	ENSBTAG00000008115	TNF alpha induced protein 1	E1BLB2	0.328646	4.23877	8.27136	0.0108925	0.049827
MED6	505293	ENSBTAG00000006786	mediator complex subunit 6	Q3SZY9	0.328591	4.37715	8.80694	0.00899785	0.0437351
PRKCB	282325	ENSBTAG00000020921	protein kinase C beta	P05126	0.328328	8.91471	14.9052	0.00136187	0.0125706
MIOS	512321	ENSBTAG00000013781	meiosis regulator for oocyte development	E1B899	0.327964	5.2987	14.061	0.00172283	0.0146993
THRAP3	505228	ENSBTAG00000024095	thyroid hormone receptor associated protein 3	E1B7W1	0.327956	8.66764	25.6069	0.000112557	0.00304449
PPP1CC	282318	ENSBTAG00000011198	protein phosphatase 1 catalytic subunit gamma	P61287	0.327653	7.58698	12.3725	0.00282045	0.0203936
SREBF2	507102	ENSBTAG00000014265	sterol regulatory element binding transcription factor 2	NA	0.327562	8.22659	15.5354	0.00114788	0.0112679
ZNF644	539923	ENSBTAG00000011200	zinc finger protein 644	A3KMW9	0.32729	6.69882	8.41693	0.0103361	0.0482442
EMSY	540919	ENSBTAG00000010826	EMSY transcriptional repressor, BRCA2 interacting	F1N4A6	0.326717	5.76163	12.5539	0.00267085	0.019751
CLASP2	531418	ENSBTAG00000011333	cytoplasmic linker associated protein 2	NA	0.32664	6.3379	17.8947	0.000624534	0.00794985
UBIAD1	508501	ENSBTAG00000014014	UbiA prenyltransferase domain containing 1	NA	0.326636	3.51986	11.1248	0.00414863	0.0262623
LRPPRC	509995	ENSBTAG00000016368	leucine rich pentatricopeptide repeat containing	NA	0.326448	6.25774	9.24455	0.00772516	0.0396581
RNF38	532877	ENSBTAG00000005519	ring finger protein 38	Q3SZS9	0.325726	5.8771	12.7426	0.00252465	0.0190219
USP24	532257	ENSBTAG00000016990	ubiquitin specific peptidase 24	E1BND0	0.32561	7.87209	20.0938	0.000368471	0.00596558
COIL	507580	ENSBTAG00000017275	coilin	Q2TBP9	0.325352	5.0993	13.1045	0.00226893	0.017717
DBR1	530188	ENSBTAG00000019949	debranching RNA lariats 1	A1L526	0.325303	4.91421	11.6297	0.00354041	0.0235757
PRPF40A	100301114	ENSBTAG00000048151	pre-mRNA processing factor 40 homolog A	NA	0.325195	7.27715	16.5188	0.000885523	0.00980436
PDPK1	100138102	ENSBTAG00000034436	3-phosphoinositide dependent protein kinase 1	NA	0.324929	6.69875	12.4922	0.00272074	0.0199577
DNAJC18	533660	ENSBTAG00000002286	DnaJ heat shock protein family (Hsp40) member C18	Q5EA26	0.324786	5.26453	8.65383	0.0094982	0.0455028
SPRYD7	615298	ENSBTAG00000018829	SPRY domain containing 7	Q2T9X3	0.324586	3.75932	8.54628	0.00986862	0.0466699
RALGAPB	787596	ENSBTAG00000003040	Ral GTPase activating protein non-catalytic beta subunit	NA	0.324173	7.30217	18.174	0.000582898	0.00767538
PLEKHA3	509423	ENSBTAG00000001098	pleckstrin homology domain containing A3	A6QQY9	0.324169	4.55144	17.435	0.000700616	0.00843877
HMGXB4	505539	ENSBTAG00000010533	HMG-box containing 4	A6QQT0	0.323829	4.54111	8.73774	0.00922017	0.044491
CDC14B	520428	ENSBTAG00000011589	cell division cycle 14B	NA	0.323736	6.59404	11.2375	0.00400322	0.0256323
AGK	514693	ENSBTAG00000019265	acylglycerol kinase	A5PK18	0.32336	5.14035	12.5921	0.00264056	0.0196204
PLAGL1	539761	ENSBTAG00000026523	PLAG1 like zinc finger 1	A6QQH3	0.322896	6.51496	9.51742	0.00703547	0.0371681
RNF111	540353	ENSBTAG00000014181	ring finger protein 111	A6QLE0	0.322709	6.13721	10.9656	0.00436428	0.0271004
SLF2	541239	ENSBTAG00000012077	SMC5-SMC6 complex localization factor 2	A7E302	0.32236	7.33882	10.6865	0.00477388	0.0286904
ORC3	523714	ENSBTAG00000016969	origin recognition complex subunit 3	Q32PJ3	0.322304	4.57887	10.3957	0.00524752	0.0305501
GMCL1	513934	ENSBTAG00000001108	germ cell-less 1, spermatogenesis associated	A6QR23	0.322023	5.92132	10.0308	0.00591907	0.0330825
FOXN3	505469	ENSBTAG00000046684	forkhead box N3	NA	0.321628	6.08166	12.092	0.0030709	0.0214825
ZC3H13	540735	NA	zinc finger CCCH-type containing 13	F1N0H5	0.321421	6.81731	13.4155	0.00207236	0.0167243
KIAA0586	533397	ENSBTAG00000004631	KIAA0586	NA	0.321362	4.93924	20.0459	0.000372589	0.00598909
DBF4	510916	ENSBTAG00000014711	DBF4 zinc finger	E1BCW4	0.320917	5.18133	9.5688	0.0069136	0.0368023
ZFYVE26	514402	ENSBTAG00000014334	zinc finger FYVE-type containing 26	NA	0.320646	6.53395	18.6671	0.000516779	0.00721942
LOC785873	785873	ENSBTAG00000035744	tripartite motif containing 26	NA	0.320455	7.20082	14.4433	0.00154747	0.0137745
ELAVL1	617316	ENSBTAG00000000613	ELAV like RNA binding protein 1	Q3ZCE2	0.320143	5.98472	12.3992	0.00279786	0.0203143
FAM168B	505853	ENSBTAG00000034978	family with sequence similarity 168 member B	A8E639	0.319828	7.54079	21.6699	0.000257703	0.00476926
TAF13	513065	ENSBTAG00000049309	TATA-box binding protein associated factor 13	Q148M7	0.319711	4.17258	8.30562	0.0107586	0.0494504
ACBD5	353160	ENSBTAG00000017278	acyl-CoA binding domain containing 5	P07106	0.319653	5.44148	16.4768	0.000895237	0.00984198
MFSD14A	516584	ENSBTAG00000015776	major facilitator superfamily domain containing 14A	A6QLP5	0.31964	6.04955	13.7976	0.00185672	0.0155197
SOCS4	540412	ENSBTAG00000021988	suppressor of cytokine signaling 4	Q0VC91	0.318896	4.65614	9.82828	0.0063335	0.0345207
EIF4G1	444858	ENSBTAG00000012881	eukaryotic translation initiation factor 4 gamma 1	NA	0.318694	8.42057	19.1161	0.00046386	0.00679227
GABPB1	520313	ENSBTAG00000022801	GA binding protein transcription factor subunit beta 1	Q1RMI3	0.318567	4.95551	16.7858	0.000826495	0.00944257
AGAP2	504833	ENSBTAG00000007156	ArfGAP with GTPase domain, ankyrin repeat and PH domain 2	E1BIQ2	0.318337	5.86079	9.08872	0.00815329	0.0410423
ATP11C	529689	ENSBTAG00000016484	ATPase phospholipid transporting 11C	NA	0.318259	3.91145	13.4363	0.00205996	0.0166608
RPL22L1	614872	ENSBTAG00000007394	ribosomal protein L22 like 1	A4FUH0	0.318013	6.84392	9.12333	0.00805592	0.040684
FUBP3	541080	ENSBTAG00000013072	far upstream element binding protein 3	A6QP83	0.317664	4.98874	14.1176	0.00169551	0.0145371
GXYLT1	617596	ENSBTAG00000015024	glucoside xylosyltransferase 1	E1BHD8	0.317558	4.94608	9.06222	0.00822876	0.0413478
NIPAL3	616724	ENSBTAG00000013048	NIPA like domain containing 3	E1BLE7	0.316835	6.60018	18.0808	0.00059644	0.00778042
MAPK1IP1L	540411	ENSBTAG00000021986	mitogen-activated protein kinase 1 interacting protein 1 like	Q5E9L3	0.316603	7.45048	19.9443	0.000381509	0.00604238
ARFGEF1	281022	ENSBTAG00000014691	ADP ribosylation factor guanine nucleotide exchange factor 1	O46382	0.316198	7.26066	15.1853	0.00126166	0.0119614
CCSER2	540046	ENSBTAG00000017611	coiled-coil serine rich protein 2	NA	0.31617	5.38201	13.3404	0.00211804	0.0169293
MRPS9	519302	ENSBTAG00000006150	mitochondrial ribosomal protein S9	Q58DQ5	0.315471	4.95055	12.0659	0.00309545	0.0216218
CLTC	281080	ENSBTAG00000016708	clathrin heavy chain	P49951	0.315457	8.40931	17.6758	0.000659538	0.00815032
HNRNPUL2	616476	ENSBTAG00000002510	heterogeneous nuclear ribonucleoprotein U like 2	E1BNQ9	0.315415	8.00184	29.5762	5.28508e-05	0.00193521
SUN2	618392	ENSBTAG00000003693	Sad1 and UNC84 domain containing 2	A6QLV1	0.315148	7.42378	8.54768	0.00986369	0.0466699
STK17B	511373	ENSBTAG00000013196	serine/threonine kinase 17b	Q32KS1	0.314514	9.2271	12.0589	0.00310206	0.0216571
USP9X	507307	ENSBTAG00000006242	ubiquitin specific peptidase 9 X-linked	G5E630	0.314491	7.68846	17.9956	0.000609123	0.00785437
PPRC1	513279	ENSBTAG00000007427	PPARG related coactivator 1	NA	0.313976	6.44403	10.6979	0.00475624	0.0286316
EXOC5	531907	ENSBTAG00000013042	exocyst complex component 5	NA	0.313638	6.57613	9.25479	0.00769792	0.0395469
LOC112443783	112443783	ENSBTAG00000049545	zinc finger protein 239-like	NA	0.313055	6.06225	10.7815	0.00462968	0.0281607
SRPK1	512631	ENSBTAG00000016838	SRSF protein kinase 1	NA	0.312724	7.55192	20.4881	0.000336425	0.00564774
BAG4	516353	ENSBTAG00000013143	BCL2 associated athanogene 4	F1MSS9	0.312642	4.4388	21.6439	0.000259199	0.00476926
CMTM6	508881	ENSBTAG00000019526	CKLF like MARVEL transmembrane domain containing 6	Q3ZBE8	0.312218	8.50947	12.6841	0.00256898	0.0192319
AAGAB	507035	ENSBTAG00000040368	alpha and gamma adaptin binding protein	A5PKE7	0.311522	5.50033	12.3537	0.00283656	0.0204572
RCBTB1	785222	ENSBTAG00000034269	RCC1 and BTB domain containing protein 1	E1BKF7	0.311465	5.05937	11.5405	0.00364008	0.0240108
TFDP1	534579	ENSBTAG00000019645	transcription factor Dp-1	Q17QZ4	0.311288	5.47252	10.7538	0.00467119	0.0283146
UBE3A	533136	ENSBTAG00000002487	ubiquitin protein ligase E3A	A4IFN7	0.311114	6.37156	16.7903	0.000825535	0.00944257
TTC27	524908	ENSBTAG00000033010	tetratricopeptide repeat domain 27	Q17QZ7	0.311075	5.65532	10.9181	0.00443114	0.0274182
YARS2	536956	ENSBTAG00000011399	tyrosyl-tRNA synthetase 2	A5D7G0	0.310617	5.07328	10.0823	0.00581858	0.0327301
LSM11	785718	ENSBTAG00000010363	LSM11, U7 small nuclear RNA associated	NA	0.310319	4.43016	10.4439	0.00516539	0.0301976
WDYHV1	510463	ENSBTAG00000009916	WDYHV motif containing 1	Q3T0D3	0.310265	5.8133	9.12875	0.0080408	0.0406387
NFX1	515680	ENSBTAG00000012385	nuclear transcription factor, X-box binding 1	A6QLA0	0.309843	5.89183	15.5328	0.00114868	0.0112679
ABHD13	513848	ENSBTAG00000002432	abhydrolase domain containing 13	A7MB66	0.309782	5.73619	11.3915	0.00381384	0.0248985
FBXO42	100848477	ENSBTAG00000008510	F-box protein 42	E1BIU5	0.309737	5.08784	8.76406	0.00913489	0.0441404
XPO7	100124498	ENSBTAG00000047628	exportin 7	A1A4I8	0.309702	5.90883	18.4118	0.000549895	0.00740109
EDEM1	511008	ENSBTAG00000012904	ER degradation enhancing alpha-mannosidase like protein 1	A7YY48	0.309136	7.28564	10.8959	0.00446273	0.027534
PPM1B	281995	ENSBTAG00000000223	protein phosphatase, Mg2+/Mn2+ dependent 1B	O62830	0.308862	6.51323	18.4244	0.000548207	0.00739802
BIRC2	539314	ENSBTAG00000035735	baculoviral IAP repeat containing 2	NA	0.308081	5.41249	12.7485	0.00252023	0.0189989
TPP2	526052	ENSBTAG00000020389	tripeptidyl peptidase 2	A5PK39	0.307282	7.14818	29.1543	5.70836e-05	0.00202603
ESCO1	535035	ENSBTAG00000017597	establishment of sister chromatid cohesion N-acetyltransferase 1	NA	0.306779	6.20292	18.2519	0.000571845	0.00760753
SLC4A1AP	533732	ENSBTAG00000018680	solute carrier family 4 member 1 adaptor protein	NA	0.306638	5.46138	16.1258	0.000981251	0.0103249
SS18	540947	ENSBTAG00000011531	SS18 subunit of BAF chromatin remodeling complex	A5D7A1	0.306219	7.08108	14.7464	0.00142269	0.0129355
CHERP	525110	ENSBTAG00000005289	calcium homeostasis endoplasmic reticulum protein	A8E648	0.306162	5.66483	12.2124	0.00296046	0.0210392
XRN1	540834	ENSBTAG00000011524	5'-3' exoribonuclease 1	NA	0.305262	6.373	11.7382	0.00342337	0.0230822
FBXL14	531211	ENSBTAG00000052374	F-box and leucine rich repeat protein 14	Q17R01	0.305025	5.00572	8.43929	0.0102535	0.0479226
UBFD1	100125938	ENSBTAG00000046033	ubiquitin family domain containing 1	A6QQL4	0.303753	5.46586	19.9202	0.00038366	0.00606226
KBTBD2	514920	ENSBTAG00000003115	kelch repeat and BTB domain containing 2	A7MB51	0.303448	6.18847	9.7617	0.00647689	0.0350786
EDC3	517979	ENSBTAG00000007308	enhancer of mRNA decapping 3	Q58DQ8	0.302461	5.25585	11.1505	0.00411496	0.0261508
CNNM4	522382	ENSBTAG00000019213	cyclin and CBS domain divalent metal cation transport mediator 4	NA	0.301773	4.16208	10.9754	0.00435068	0.027052
B4GALT2	100125390	ENSBTAG00000011879	beta-1,4-galactosyltransferase 2	A6QQY5	0.301675	3.93643	9.15913	0.0079566	0.0403909
ARCN1	533078	ENSBTAG00000006690	archain 1	P53619	0.300631	6.75859	8.9835	0.00845766	0.0420747
SLC25A46	531725	ENSBTAG00000009667	solute carrier family 25 member 46	NA	0.300602	6.60803	9.49059	0.00710009	0.0373683
DNAJB14	538849	ENSBTAG00000004426	DnaJ heat shock protein family (Hsp40) member B14	Q0IIE8	0.300504	4.83439	8.83981	0.00889438	0.0433989
LOC516355	516355	ENSBTAG00000017770	putative RNA-binding protein Luc7-like 2	F1MYQ8	0.300503	7.13477	15.9596	0.00102523	0.0105495
ZYG11B	540744	ENSBTAG00000019680	zyg-11 family member B, cell cycle regulator	A7MB67	0.300176	6.0674	9.56644	0.00691913	0.0368038
CSTF1	507051	ENSBTAG00000006639	cleavage stimulation factor subunit 1	A0JN63	0.300046	5.2632	21.2489	0.000283087	0.00503516
CSNK1G3	407190	ENSBTAG00000017550	casein kinase 1 gamma 3	G3X7B2	0.299944	6.332	15.7469	0.00108477	0.0108897
NUP155	506738	ENSBTAG00000002458	nucleoporin 155	F1MNT1	0.299124	5.50396	12.8689	0.00243188	0.0185529
ZNF774	100125278	ENSBTAG00000047955	zinc finger protein 774	A6QNQ4	0.298442	3.56736	9.63492	0.00676025	0.0361867
ZNF143	533243	ENSBTAG00000016074	zinc finger protein 143	A6QQW0	0.298117	5.56891	9.85077	0.00628588	0.0343908
NPAT	526583	ENSBTAG00000010286	nuclear protein, coactivator of histone transcription	NA	0.297467	4.74893	12.0045	0.00315406	0.0219217
NCOA6	508899	ENSBTAG00000007930	nuclear receptor coactivator 6	NA	0.296677	6.49044	10.6648	0.00480746	0.0287789
UFL1	515894	ENSBTAG00000020410	UFM1 specific ligase 1	A1A4I9	0.296539	5.1604	16.4557	0.00090015	0.00984845
MLLT1	504458	ENSBTAG00000002277	MLLT1 super elongation complex subunit	NA	0.296503	5.10232	14.4298	0.00155332	0.0137828
USP42	532721	ENSBTAG00000000725	ubiquitin specific peptidase 42	NA	0.296361	4.74307	9.26284	0.00767659	0.0394667
CPTP	505009	ENSBTAG00000007623	ceramide-1-phosphate transfer protein	Q0VCQ0	0.295765	5.0546	9.36982	0.00739942	0.0384769
MFSD14B	510635	ENSBTAG00000003124	major facilitator superfamily domain containing 14B	A4IF94	0.295588	5.83765	9.90068	0.00618166	0.0339663
GMFB	615255	ENSBTAG00000054095	glia maturation factor beta	P60984	0.294883	5.87846	10.5912	0.00492345	0.0292603
C24H18orf25	615069	ENSBTAG00000032964	chromosome 24 C18orf25 homolog	A5PJU4	0.294476	5.1719	12.9916	0.0023454	0.0181105
OSGIN2	539073	ENSBTAG00000013678	oxidative stress induced growth inhibitor family member 2	NA	0.294431	4.3481	9.54718	0.00696459	0.0369472
LOC101904796	101904796	NA	heterogeneous nuclear ribonucleoproteins A2/B1 pseudogene	NA	0.294346	5.54534	10.5989	0.00491123	0.0292125
TMEM260	614796	ENSBTAG00000030881	transmembrane protein 260	A5PJX6	0.294064	5.51158	14.1855	0.00166338	0.014418
SQSTM1	338045	ENSBTAG00000015591	sequestosome 1	Q32PJ9	0.293699	8.01113	8.95008	0.008557	0.042328
PARP1	286764	ENSBTAG00000000837	poly(ADP-ribose) polymerase 1	P18493	0.292927	8.18433	12.1474	0.00301949	0.0212611
YJU2	514934	ENSBTAG00000012830	YJU2 splicing factor homolog	Q17QL3	0.292696	4.57972	8.97464	0.00848386	0.0421301
RMND5A	516731	ENSBTAG00000021140	required for meiotic nuclear division 5 homolog A	E1BHI2	0.292008	7.39098	12.274	0.00290565	0.0207946
ANAPC1	535565	ENSBTAG00000027991	anaphase promoting complex subunit 1	NA	0.291811	6.08635	11.1155	0.00416086	0.0262925
ACLY	511135	ENSBTAG00000016740	ATP citrate lyase	Q32PF2	0.291257	7.34279	17.6553	0.000662922	0.00816767
GATAD2A	508384	ENSBTAG00000003034	GATA zinc finger domain containing 2A	A7YY50	0.291108	7.46042	11.6643	0.00350267	0.0234473
PPP4R2	504900	ENSBTAG00000002147	protein phosphatase 4 regulatory subunit 2	NA	0.29105	6.46809	14.4775	0.00153278	0.0136786
EFTUD2	509425	ENSBTAG00000013526	elongation factor Tu GTP binding domain containing 2	A4FUD3	0.291025	6.96767	8.50716	0.0100074	0.0471348
SCAF4	541016	ENSBTAG00000018855	SR-related CTD associated factor 4	NA	0.290797	6.20701	12.3083	0.00287568	0.0206435
DDB1	511951	ENSBTAG00000021569	damage specific DNA binding protein 1	A1A4K3	0.290697	7.80918	9.65921	0.00670488	0.0359375
SEPHS1	507470	ENSBTAG00000008821	selenophosphate synthetase 1	Q0VC82	0.290571	4.6837	9.60385	0.00683181	0.0364502
NUP214	784219	ENSBTAG00000021896	nucleoporin 214	NA	0.290479	7.39773	9.97582	0.00602839	0.033506
SMARCA5	537503	ENSBTAG00000003399	SWI/SNF related, matrix associated, actin dependent regulator of chromatin, subfamily a, member 5	A7Z027	0.289596	8.02606	9.45869	0.00717781	0.0376357
MAN2A1	521539	ENSBTAG00000025029	mannosidase alpha class 2A member 1	NA	0.288912	6.81109	11.9606	0.00319676	0.0220792
CSTF2	282588	ENSBTAG00000003547	cleavage stimulation factor subunit 2	Q8HXM1	0.288456	4.90547	10.0994	0.00578567	0.0326369
SRF	533039	ENSBTAG00000012777	serum response factor	E1BJP4	0.28789	5.27924	15.0787	0.0012988	0.0122001
KLHL36	768061	ENSBTAG00000008385	kelch like family member 36	Q3B7M1	0.28778	5.12997	9.88512	0.00621392	0.03409
PREP	286818	ENSBTAG00000016281	prolyl endopeptidase	Q9XTA2	0.287542	4.53017	8.31512	0.0107217	0.0493717
PARP4	615359	ENSBTAG00000025400	poly(ADP-ribose) polymerase family member 4	NA	0.287541	6.77832	9.16574	0.00793839	0.0403546
CDKN1B	512613	ENSBTAG00000018254	cyclin dependent kinase inhibitor 1B	A6QLS3	0.287498	6.60226	10.5633	0.00496828	0.0294641
TOR1AIP2	782450	ENSBTAG00000035230	torsin 1A interacting protein 2	A5PKH0	0.286973	6.02679	15.6342	0.00111789	0.0110869
DNAJC16	514510	ENSBTAG00000002476	DnaJ heat shock protein family (Hsp40) member C16	A7MBJ0	0.286573	6.43012	12.1239	0.00304114	0.021349
UPF2	781181	ENSBTAG00000000288	UPF2 regulator of nonsense mediated mRNA decay	NA	0.285177	6.9853	14.9438	0.00134756	0.0124904
CCNY	613711	ENSBTAG00000005492	cyclin Y	A6QQM1	0.284709	6.66368	11.0238	0.00428398	0.0267443
DNAJC14	281691	ENSBTAG00000020664	DnaJ heat shock protein family (Hsp40) member C14	Q95J56	0.283893	6.48524	9.97427	0.00603152	0.03351
RIPOR2	539635	ENSBTAG00000018165	RHO family interacting cell polarization regulator 2	Q3B7M3	0.28369	9.44031	8.71555	0.0092928	0.044718
SLC10A3	504534	ENSBTAG00000014333	solute carrier family 10 member 3	Q0V8N6	0.283252	4.133	10.6461	0.00483665	0.0288734
PYGO2	540401	NA	pygopus family PHD finger 2	A7E348	0.282148	6.43748	13.1867	0.00221499	0.0174898
ATP2A2	540568	ENSBTAG00000001398	ATPase sarcoplasmic/endoplasmic reticulum Ca2+ transporting 2	F1MPR3	0.281286	7.35201	8.4555	0.0101941	0.0478049
DHX15	512327	ENSBTAG00000008896	DEAH-box helicase 15	A5D7D9	0.281273	7.50921	17.2961	0.000725617	0.00862567
INTS7	534964	ENSBTAG00000018548	integrator complex subunit 7	Q1RMS6	0.281215	6.37969	9.63145	0.00676819	0.0361937
ELOA	784844	ENSBTAG00000026585	elongin A	A6QPU3	0.280928	7.1317	8.34958	0.0105894	0.0491088
SCYL2	782059	ENSBTAG00000013859	SCY1 like pseudokinase 2	A6QLN8	0.28067	5.9832	10.3424	0.00533998	0.0308914
TLK1	537517	ENSBTAG00000006918	tousled like kinase 1	NA	0.280165	6.25269	13.5644	0.00198512	0.016272
FAM126A	540584	ENSBTAG00000004575	family with sequence similarity 126 member A	E1BFZ6	0.279474	5.61143	9.09577	0.00813335	0.0409715
KANSL1	535946	ENSBTAG00000012564	KAT8 regulatory NSL complex subunit 1	E1BL93	0.279261	6.331	11.0391	0.00426321	0.0266622
BET1L	509758	ENSBTAG00000001744	Bet1 golgi vesicular membrane trafficking protein like	Q3MHP8	0.278211	5.88413	18.2139	0.000577207	0.00762504
KPNA1	539679	ENSBTAG00000011143	karyopherin subunit alpha 1	A2VE08	0.277215	6.61178	13.3086	0.00213771	0.0170044
SENP5	100298192	ENSBTAG00000032674	SUMO specific peptidase 5	F1MBS6	0.276465	5.77318	9.84952	0.00628851	0.0343908
DNMT1	281119	ENSBTAG00000002736	DNA methyltransferase 1	Q24K09	0.27565	6.26647	9.74299	0.00651786	0.0351778
ILF3	614936	ENSBTAG00000040076	interleukin enhancer binding factor 3	NA	0.275473	7.15966	17.4135	0.00070441	0.00845015
CTCF	517097	ENSBTAG00000013757	CCCTC-binding factor	Q08DH9	0.275419	7.36353	20.6096	0.000327198	0.00555959
DCAF1	785711	ENSBTAG00000006501	DDB1 and CUL4 associated factor 1	E1BDV4	0.273838	6.91601	12.8608	0.00243773	0.0185707
DNAJC11	508137	ENSBTAG00000011217	DnaJ heat shock protein family (Hsp40) member C11	Q2NL21	0.273506	5.61701	11.6922	0.00347244	0.0233342
DOCK2	510083	ENSBTAG00000014612	dedicator of cytokinesis 2	NA	0.273364	8.64992	15.2849	0.00122803	0.0117715
KCTD9	613717	ENSBTAG00000012382	potassium channel tetramerization domain containing 9	A6QQG5	0.272922	4.27656	8.82487	0.00894124	0.0435812
NCOR1	507663	ENSBTAG00000013271	nuclear receptor corepressor 1	NA	0.272794	8.14403	8.81706	0.00896583	0.043625
TMX3	615687	ENSBTAG00000007567	thioredoxin related transmembrane protein 3	A6QL97	0.271781	6.61635	11.1234	0.00415044	0.0262623
ZDHHC6	514158	ENSBTAG00000006713	zinc finger DHHC-type containing 6	Q2HJ95	0.271177	4.87289	8.7298	0.0092461	0.0446003
C19H17orf75	506032	ENSBTAG00000020994	chromosome 19 C17orf75 homolog	NA	0.270992	6.34326	13.8032	0.00185378	0.0155043
SENP1	538091	ENSBTAG00000012423	SUMO specific peptidase 1	NA	0.269942	4.80001	10.5276	0.00502626	0.0296446
MRS2	508554	ENSBTAG00000004979	magnesium transporter MRS2	A6QR45	0.268915	4.46659	10.2587	0.00548896	0.031396
ZNF367	540823	ENSBTAG00000006587	zinc finger protein 367	E1BFV5	0.267621	4.96711	8.86945	0.00880223	0.0431729
CUL5	510331	ENSBTAG00000012882	cullin 5	F1N7B5	0.266969	5.24191	12.3085	0.00287551	0.0206435
FAM208A	NA	NA	NA	NA	0.26674	7.69409	17.7659	0.000644872	0.00809505
RNF20	513326	ENSBTAG00000009516	ring finger protein 20	A2VDP1	0.266519	7.18912	17.9573	0.000614918	0.00787527
GTF2I	534669	ENSBTAG00000009780	general transcription factor IIi	A7MB80	0.266436	6.63854	16.1911	0.000964576	0.010249
GOSR2	506198	ENSBTAG00000015958	golgi SNAP receptor complex member 2	A5PJV6	0.265964	5.77124	16.164	0.000971451	0.0102856
KHDRBS1	538775	ENSBTAG00000012497	KH RNA binding domain containing, signal transduction associated 1	Q29RQ2	0.265522	7.26772	10.0224	0.00593548	0.0331375
ZNF281	532401	ENSBTAG00000047428	zinc finger protein 281	NA	0.265496	5.09907	11.7207	0.0034419	0.0231736
CHD8	507111	ENSBTAG00000020422	chromodomain helicase DNA binding protein 8	NA	0.264857	7.70804	10.6549	0.0048229	0.0288343
SLC38A2	338044	ENSBTAG00000011105	solute carrier family 38 member 2	A2VE31	0.264593	8.63527	10.0913	0.0058012	0.0326849
DBT	280759	ENSBTAG00000006320	dihydrolipoamide branched chain transacylase E2	P11181	0.264573	5.14345	8.8137	0.00897645	0.0436614
UBR3	537932	ENSBTAG00000020296	ubiquitin protein ligase E3 component n-recognin 3	NA	0.263602	5.78252	9.47476	0.00713852	0.0375282
BROX	522319	ENSBTAG00000007595	BRO1 domain and CAAX motif containing	NA	0.263102	6.72979	15.1703	0.00126681	0.0119778
UBE2J1	539754	ENSBTAG00000018436	ubiquitin conjugating enzyme E2 J1	NA	0.26227	5.77935	8.34723	0.0105983	0.0491088
ITSN2	521706	ENSBTAG00000023172	intersectin 2	NA	0.262241	8.05412	16.83	0.000817144	0.00938173
PAPOLA	338051	ENSBTAG00000004054	poly(A) polymerase alpha	P25500	0.261882	8.68935	18.007	0.00060741	0.00785437
MIEF1	613306	ENSBTAG00000017439	mitochondrial elongation factor 1	E1BIT2	0.261173	6.02494	9.202	0.00783947	0.0400831
TCF20	523151	ENSBTAG00000000662	transcription factor 20	E1B8T3	0.260714	6.80688	14.5567	0.0014994	0.0134926
WDR20	516477	ENSBTAG00000007007	WD repeat domain 20	NA	0.259025	4.96779	11.6833	0.00348203	0.023365
UBR1	522464	ENSBTAG00000021087	ubiquitin protein ligase E3 component n-recognin 1	NA	0.258435	6.57609	15.9464	0.00102882	0.0105701
BCLAF1	540648	ENSBTAG00000007802	BCL2 associated transcription factor 1	A5D7B8	0.258288	8.25466	12.8268	0.00246237	0.0186956
LOC531038	531038	NA	rho-related GTP-binding protein RhoG	NA	0.257626	4.96369	17.3566	0.000714604	0.00852647
SMARCC2	509060	ENSBTAG00000014697	SWI/SNF related, matrix associated, actin dependent regulator of chromatin subfamily c member 2	NA	0.257518	7.95879	9.61351	0.00680946	0.0363726
TIPRL	540486	ENSBTAG00000005393	TOR signaling pathway regulator	Q29RT7	0.254605	5.19259	8.98763	0.00844546	0.0420289
GOLGA4	538893	ENSBTAG00000016563	golgin A4	E1B7E3	0.253626	6.27307	9.54176	0.00697744	0.0369873
SUZ12	538774	ENSBTAG00000018752	SUZ12 polycomb repressive complex 2 subunit	NA	0.252463	6.39304	8.922	0.00864151	0.0425692
SEC24C	509488	ENSBTAG00000002791	SEC24 homolog C, COPII coat complex component	E1BIU0	0.252316	7.30351	18.3145	0.000563132	0.00753573
IQGAP1	104968536	ENSBTAG00000013060	IQ motif containing GTPase activating protein 1	NA	0.251724	9.94489	8.64159	0.00953957	0.0456385
ALDH6A1	327692	ENSBTAG00000018469	aldehyde dehydrogenase 6 family member A1	Q07536	0.250482	5.99886	8.48704	0.0100796	0.0474272
MPHOSPH8	507091	ENSBTAG00000003922	M-phase phosphoprotein 8	NA	0.24984	7.48539	8.94134	0.0085832	0.0424126
UBA2	507005	ENSBTAG00000002573	ubiquitin like modifier activating enzyme 2	A4FV12	0.248627	6.84418	9.68327	0.00665055	0.0357285
DAPP1	533156	ENSBTAG00000007921	dual adaptor of phosphotyrosine and 3-phosphoinositides 1	Q08DV4	0.247187	7.11019	8.31496	0.0107224	0.0493717
BTK	533459	ENSBTAG00000019250	Bruton tyrosine kinase	Q3ZC95	0.247027	8.05122	8.31249	0.0107319	0.0493994
SMC3	281729	ENSBTAG00000013905	structural maintenance of chromosomes 3	O97594	0.246631	7.29158	11.4197	0.00378021	0.0247494
ABCF3	530975	ENSBTAG00000006920	ATP binding cassette subfamily F member 3	A4FUE2	0.245365	5.76632	8.97824	0.0084732	0.0421071
EAPP	520143	ENSBTAG00000003419	E2F associated phosphoprotein	Q0P5M4	0.24459	6.56713	8.69868	0.00934843	0.0448821
ATXN7L3	525252	ENSBTAG00000019662	ataxin 7 like 3	E1BAT0	0.243775	6.88836	14.0795	0.00171384	0.0146406
FBXO21	617252	ENSBTAG00000032097	F-box protein 21	Q2TBM0	0.243705	6.60808	11.3605	0.0038511	0.0250233
NCKAP1L	513641	ENSBTAG00000019686	NCK associated protein 1 like	E1B876	0.243382	8.89474	10.0683	0.00584574	0.03283
RAB3GAP2	539227	ENSBTAG00000012585	RAB3 GTPase activating non-catalytic protein subunit 2	G5E601	0.242001	6.12956	12.7212	0.00254083	0.0191027
TP53	281542	ENSBTAG00000001069	tumor protein p53	F1SY23	0.241739	7.30979	8.34911	0.0105912	0.0491088
AMMECR1L	539958	ENSBTAG00000008089	AMMECR1 like	E1BC45	0.241681	5.13544	8.71889	0.00928181	0.0446959
CCNDBP1	617512	ENSBTAG00000013032	cyclin D1 binding protein 1	Q2KIZ9	0.240734	6.73406	11.578	0.00359782	0.0238445
CEP250	507479	ENSBTAG00000006021	centrosomal protein 250	NA	0.239465	6.21624	8.56275	0.00981085	0.0465225
UBAP2L	100125221	ENSBTAG00000004271	ubiquitin associated protein 2 like	A1L505	0.23936	8.0089	9.25464	0.00769833	0.0395469
SH2B3	614726	ENSBTAG00000009101	SH2B adaptor protein 3	E1BE90	0.239183	7.40036	10.8479	0.00453196	0.027796
TM9SF1	539478	ENSBTAG00000002709	transmembrane 9 superfamily member 1	A4IFE9	0.238749	5.39464	9.0059	0.00839181	0.0418662
HERC4	533336	ENSBTAG00000014029	HECT and RLD domain containing E3 ubiquitin protein ligase 4	E1BAV2	0.238611	5.81493	15.8811	0.00104675	0.0106587
DPF2	513235	ENSBTAG00000003077	double PHD fingers 2	A6QQS0	0.238343	7.28555	15.3332	0.00121209	0.01173
ZNF638	517669	ENSBTAG00000009242	zinc finger protein 638	NA	0.237523	7.9986	16.6803	0.000849267	0.00957754
NCOA5	540762	ENSBTAG00000014186	nuclear receptor coactivator 5	Q2KHX5	0.23645	6.3834	10.8136	0.00458213	0.0279895
VCP	507345	ENSBTAG00000015000	valosin containing protein	Q3ZBT1	0.234704	8.41522	9.91769	0.00614658	0.0338267
SEC23IP	508557	ENSBTAG00000007441	SEC23 interacting protein	E1BKW5	0.233195	6.63445	11.386	0.00382034	0.0249133
CNOT9	536537	ENSBTAG00000003807	CCR4-NOT transcription complex subunit 9	A7MB47	0.232813	6.51543	11.888	0.00326876	0.0223523
DOCK10	539421	ENSBTAG00000000581	dedicator of cytokinesis 10	NA	0.232408	8.00655	11.2557	0.00398036	0.025557
HNRNPA2B1	507564	ENSBTAG00000005726	heterogeneous nuclear ribonucleoprotein A2/B1	Q2HJ60	0.232189	10.1335	12.367	0.00282517	0.0204172
GCN1	536143	ENSBTAG00000017379	GCN1 activator of EIF2AK4	NA	0.23216	7.46993	10.1971	0.00560154	0.0317906
WAC	532597	ENSBTAG00000018263	WW domain containing adaptor with coiled-coil	NA	0.231641	7.83794	9.35906	0.00742678	0.0385652
ARHGEF6	533823	ENSBTAG00000017850	Rac/Cdc42 guanine nucleotide exchange factor 6	E1BIM5	0.231484	7.87998	13.8385	0.00183521	0.0153671
SLMAP	529366	ENSBTAG00000021164	sarcolemma associated protein	NA	0.230876	5.50511	9.72445	0.00655873	0.0353302
SPOP	530618	ENSBTAG00000005824	speckle type BTB/POZ protein	Q0VCW1	0.230816	5.9512	8.32984	0.010665	0.0492859
TFIP11	509349	ENSBTAG00000012288	tuftelin interacting protein 11	F1MR60	0.230373	6.55105	10.3887	0.00525951	0.0305946
YTHDF1	538525	ENSBTAG00000010383	YTH N6-methyladenosine RNA binding protein 1	E1BAQ2	0.229744	4.93779	9.81946	0.00635228	0.0345608
TLK2	534705	ENSBTAG00000015713	tousled like kinase 2	E1BBU6	0.228574	6.12527	9.93837	0.00610424	0.0337123
FOXJ2	540703	ENSBTAG00000019742	forkhead box J2	E1B8C0	0.228542	6.2875	9.27823	0.00763601	0.0394017
INPP5D	507329	ENSBTAG00000020173	inositol polyphosphate-5-phosphatase D	A7MBK3	0.226352	8.72382	9.82159	0.00634775	0.0345608
SNRNP200	510529	ENSBTAG00000000848	small nuclear ribonucleoprotein U5 subunit 200	E1BH78	0.226088	8.38679	10.3594	0.00531017	0.0307989
MAPK1	327672	ENSBTAG00000010312	mitogen-activated protein kinase 1	P46196	0.225681	5.8776	10.2692	0.00546995	0.0313748
PRKAA1	540404	ENSBTAG00000000013	protein kinase AMP-activated catalytic subunit alpha 1	A8E649	0.225445	6.03523	13.7546	0.00187971	0.015665
NUP98	540004	ENSBTAG00000008432	nucleoporin 98	E1BCV4	0.225164	8.01753	10.886	0.00447682	0.0275666
FAM120A	507997	ENSBTAG00000008696	family with sequence similarity 120A	A6H7H1	0.224424	7.82327	10.7114	0.00473559	0.0285549
WIPF2	616849	ENSBTAG00000038126	WAS/WASL interacting protein family member 2	E1B777	0.224265	6.17985	8.93517	0.00860176	0.0424742
PPP2R5E	533617	ENSBTAG00000019784	protein phosphatase 2 regulatory subunit B'epsilon	A4FV68	0.219554	6.04405	8.28917	0.0108227	0.0496854
SLC25A44	505860	ENSBTAG00000009431	solute carrier family 25 member 44	A0JN83	0.219426	5.82389	11.677	0.00348882	0.0233769
TRAF3	506182	ENSBTAG00000013475	TNF receptor associated factor 3	E1BBH2	0.218398	5.97101	9.67584	0.00666728	0.0357909
USP8	538743	ENSBTAG00000011916	ubiquitin specific peptidase 8	Q0IIM6	0.218289	6.40993	9.02441	0.00833781	0.0416563
ZNF512	533884	ENSBTAG00000003902	zinc finger protein 512	A4FV61	0.217837	6.60311	9.99123	0.00599752	0.0333609
MALT1	504994	ENSBTAG00000027916	MALT1 paracaspase	NA	0.217634	8.12112	13.8439	0.00183239	0.015353
CWC22	781016	ENSBTAG00000021726	CWC22 spliceosome associated protein homolog	NA	0.216991	5.25738	9.67244	0.00667494	0.0358183
QRICH1	511970	ENSBTAG00000018924	glutamine rich 1	Q0P5J0	0.216742	7.29211	12.7673	0.00250623	0.0189341
DDX31	507640	ENSBTAG00000003530	DEAD-box helicase 31	A6QP73	0.216251	6.8586	11.0868	0.00419895	0.0264565
PSMD11	513461	ENSBTAG00000018897	proteasome 26S subunit, non-ATPase 11	Q2KI42	0.214146	6.49794	9.41919	0.00727537	0.0379906
CACUL1	100337346	ENSBTAG00000022808	CDK2 associated cullin domain 1	NA	0.212879	6.54367	8.6984	0.00934936	0.0448821
TRIP12	514387	ENSBTAG00000021653	thyroid hormone receptor interactor 12	E1B7Q7	0.212489	8.69433	10.5524	0.00498599	0.0295316
HNRNPF	506917	ENSBTAG00000008853	heterogeneous nuclear ribonucleoprotein F	Q5E9J1	0.207801	9.92284	8.37312	0.0105	0.048879
UBE2Z	100138178	ENSBTAG00000018802	ubiquitin conjugating enzyme E2 Z	F1N1X8	0.206837	7.08385	11.1199	0.00415505	0.0262796
ACBD3	783375	ENSBTAG00000013128	acyl-CoA binding domain containing 3	F1MRE5	0.206819	5.86516	11.3931	0.0038119	0.0248975
FOXJ3	539458	ENSBTAG00000015887	forkhead box J3	NA	0.203285	6.89838	9.97198	0.00603613	0.0335223
SEC31A	531964	ENSBTAG00000020525	SEC31 homolog A, COPII coat complex component	NA	0.202943	7.64152	10.5996	0.0049101	0.0292125
PITPNB	613773	ENSBTAG00000017799	phosphatidylinositol transfer protein beta	Q9TR36	0.202035	7.17729	11.8949	0.00326183	0.0223158
SCAF11	538632	ENSBTAG00000001810	SR-related CTD associated factor 11	F1N2H2	0.201986	7.91907	9.45426	0.00718866	0.0376644
SRSF10	768310	ENSBTAG00000008072	serine and arginine rich splicing factor 10	Q3ZBU5	0.201945	7.76755	8.68454	0.00939537	0.0450544
GLYR1	539636	ENSBTAG00000001731	glyoxylate reductase 1 homolog	A4FUF0	0.193836	7.73675	8.35706	0.0105609	0.0490481
PTBP1	282018	ENSBTAG00000045828	polypyrimidine tract binding protein 1	A8YXY5	0.191117	8.60111	11.3794	0.0038283	0.0249254
RAC2	327671	ENSBTAG00000011043	Rac family small GTPase 2	B0JYN9	0.189467	8.81893	8.78356	0.00907226	0.0439441
CARM1	784795	ENSBTAG00000012048	coactivator associated arginine methyltransferase 1	NA	0.182439	6.66487	9.72877	0.00654917	0.0352923
USP47	511121	ENSBTAG00000010919	ubiquitin specific peptidase 47	A6QQD8	0.181936	7.15463	8.92818	0.00862285	0.0425633
METTL2A	506221	ENSBTAG00000009458	methyltransferase like 2A	Q0P5B2	0.180266	5.35323	8.72853	0.00925024	0.0446003
RSBN1L	541150	ENSBTAG00000015753	round spermatid basic protein 1 like	NA	0.178312	5.74119	8.57296	0.00977523	0.0464045
COPA	100126041	ENSBTAG00000004333	coatomer protein complex subunit alpha	A0A140T856	0.172337	8.21545	9.19619	0.00785523	0.0401489
SRSF1	615796	ENSBTAG00000014766	serine and arginine rich splicing factor 1	Q0VCY7	0.165071	8.63598	8.88867	0.00874307	0.0429898
ARHGAP30	538835	ENSBTAG00000017875	Rho GTPase activating protein 30	F1MWY5	-0.165214	9.3696	8.33252	0.0106547	0.0492546
STX5	510312	ENSBTAG00000009490	syntaxin 5	Q08DB5	-0.171207	5.54322	8.25632	0.010952	0.0499803
QARS	NA	NA	NA	NA	-0.17977	7.54974	10.5771	0.00494614	0.0293577
MCRS1	514410	ENSBTAG00000019281	microspherule protein 1	Q08E44	-0.183132	5.80068	9.18655	0.00788144	0.0402388
TATDN2	510836	ENSBTAG00000019479	TatD DNase domain containing 2	NA	-0.18431	6.75356	8.39544	0.0104161	0.0485208
BECN1	527278	ENSBTAG00000019914	beclin 1	Q4A1L4	-0.189598	7.50699	10.4605	0.00513742	0.0300718
ARAF	540421	ENSBTAG00000005039	A-Raf proto-oncogene, serine/threonine kinase	Q5BIM4	-0.190921	6.66594	9.30381	0.00756907	0.0391587
TPRG1L	616333	ENSBTAG00000015857	tumor protein p63 regulated 1 like	Q32LJ4	-0.193396	6.48403	8.78633	0.00906341	0.0439164
RAB1B	540685	ENSBTAG00000046485	RAB1B, member RAS oncogene family	Q2HJH2	-0.193829	6.8543	8.76606	0.00912844	0.0441245
GPS1	525572	ENSBTAG00000019317	G protein pathway suppressor 1	A6QR08	-0.197323	5.82227	8.25564	0.0109546	0.0499803
RHOF	617894	ENSBTAG00000032534	ras homolog family member F, filopodia associated	Q3SZA1	-0.19934	7.33162	10.4029	0.00523506	0.0305156
PRDM4	540731	ENSBTAG00000012999	PR/SET domain 4	NA	-0.199683	5.95867	9.26703	0.00766551	0.039453
APEH	514666	ENSBTAG00000011583	acylaminoacyl-peptide hydrolase	P80227	-0.206944	5.94961	9.93778	0.00610543	0.0337123
KAT8	100125883	ENSBTAG00000010511	lysine acetyltransferase 8	A3KN50	-0.210117	6.11696	8.31866	0.0107081	0.0493545
RBM39	508722	ENSBTAG00000003949	RNA binding motif protein 39	Q2HJD8	-0.210526	9.36521	12.1953	0.00297589	0.0210708
HECTD3	513646	ENSBTAG00000019013	HECT domain E3 ubiquitin protein ligase 3	A5PJZ4	-0.212145	5.95444	14.484	0.00153002	0.0136724
RPL18	509163	ENSBTAG00000015388	ribosomal protein L18	Q5E973	-0.21329	9.79251	8.34843	0.0105938	0.0491088
MAF1	512498	ENSBTAG00000012242	MAF1 homolog, negative regulator of RNA polymerase III	Q3T0W8	-0.215692	7.17896	9.36611	0.00740885	0.0385007
TCF25	100848970	ENSBTAG00000012102	transcription factor 25	A5PJW3	-0.215755	7.11001	14.2318	0.00164186	0.014332
DCTN3	514327	ENSBTAG00000018883	dynactin subunit 3	Q0P5A1	-0.218031	4.92531	10.9372	0.00440409	0.027287
EIF3G	615695	ENSBTAG00000002734	eukaryotic translation initiation factor 3 subunit G	Q3ZC12	-0.22053	7.2911	9.87937	0.00622591	0.0341424
POLR2E	512971	ENSBTAG00000020776	RNA polymerase II subunit E	Q2T9T3	-0.223511	6.42455	8.61691	0.00962353	0.0459145
RBM45	535331	ENSBTAG00000006168	RNA binding motif protein 45	Q3MHF0	-0.223618	6.49864	8.64173	0.00953909	0.0456385
RPL28	618702	ENSBTAG00000023343	ribosomal protein L28	Q3T0L7	-0.223992	8.30538	10.3977	0.00524407	0.0305427
RELA	508233	ENSBTAG00000013895	RELA proto-oncogene, NF-kB subunit	A1XG22	-0.224196	6.56776	8.34167	0.0106196	0.0491088
FBH1	534383	ENSBTAG00000004147	F-box DNA helicase 1	A5PJZ9	-0.225936	7.20945	10.311	0.00539528	0.0311209
GMPPA	504889	ENSBTAG00000002995	GDP-mannose pyrophosphorylase A	E1BEN4	-0.227088	5.55301	9.02867	0.00832545	0.0416094
GINM1	506714	ENSBTAG00000000880	glycoprotein integral membrane 1	Q2TBK6	-0.227296	5.13313	8.49553	0.0100491	0.0472993
DDX41	505276	ENSBTAG00000015187	DEAD-box helicase 41	A3KN07	-0.22881	6.96704	10.3548	0.0053182	0.0307989
GNL3L	507679	ENSBTAG00000031564	G protein nucleolar 3 like	Q3T0J9	-0.229454	7.56633	11.9971	0.00316119	0.0219343
WAS	107131173	ENSBTAG00000046555	WASP actin nucleation promoting factor	NA	-0.234817	8.44635	8.92564	0.00863051	0.0425692
ADIPOR1	407235	ENSBTAG00000009727	adiponectin receptor 1	Q3T0U4	-0.236838	5.74925	10.0264	0.00592767	0.0331173
MLX	508531	ENSBTAG00000046670	MAX dimerization protein MLX	Q3SYZ1	-0.237324	6.5931	9.34798	0.00745506	0.038669
PIH1D1	509212	ENSBTAG00000016526	PIH1 domain containing 1	Q0VCI6	-0.237672	6.16911	13.9617	0.001772	0.0150271
RPS5	506229	ENSBTAG00000015989	ribosomal protein S5	Q5E988	-0.239985	9.2422	8.53359	0.00991338	0.0468024
CLK3	505499	ENSBTAG00000007304	CDC like kinase 3	Q3SX21	-0.241884	6.59807	10.0764	0.00582993	0.0327807
ERGIC3	509546	ENSBTAG00000006670	ERGIC and golgi 3	Q5EAE0	-0.242144	6.9854	10.3036	0.00540837	0.0311209
CORO1A	282196	ENSBTAG00000008631	coronin 1A	Q92176	-0.242257	10.0254	12.3353	0.00285235	0.0205393
BSG	508716	ENSBTAG00000016648	basigin	Q3ZBX0	-0.242273	6.38466	10.3138	0.00539028	0.0311209
PKN1	509080	ENSBTAG00000017037	protein kinase N1	A1A4I4	-0.242905	9.30738	10.2728	0.00546354	0.0313509
NOSIP	511234	ENSBTAG00000014450	nitric oxide synthase interacting protein	Q3SWY5	-0.247043	6.29956	12.7636	0.002509	0.0189449
KLHDC2	535436	ENSBTAG00000004933	kelch domain containing 2	Q5E9A7	-0.247158	5.30337	10.0683	0.00584564	0.03283
ABHD12	768242	ENSBTAG00000001420	abhydrolase domain containing 12	Q08DW9	-0.247252	6.58915	8.79206	0.00904514	0.0439039
CHKB	536213	ENSBTAG00000016050	choline kinase beta	G3X782	-0.249358	6.96029	9.77996	0.00643721	0.0348907
ARFGAP1	506471	ENSBTAG00000004916	ADP ribosylation factor GTPase activating protein 1	Q08DK2	-0.250931	5.46969	11.8138	0.00334437	0.0226699
JPT1	613381	ENSBTAG00000030170	Jupiter microtubule associated homolog 1	A0A059NZ16	-0.250949	6.59007	10.7701	0.00464676	0.0282109
TRAFD1	512642	ENSBTAG00000008761	TRAF-type zinc finger domain containing 1	Q58D05	-0.251192	7.14357	8.44359	0.0102377	0.0478969
NDUFV3	327717	ENSBTAG00000021491	NADH:ubiquinone oxidoreductase subunit V3	P25712	-0.251726	5.9183	11.589	0.0035855	0.0237854
AMT	280719	ENSBTAG00000002321	aminomethyltransferase	P25285	-0.252027	6.5186	8.27362	0.0108836	0.0498189
ISY1	783414	ENSBTAG00000030915	ISY1 splicing factor homolog (S. cerevisiae)	E1BMC8	-0.252147	4.99944	9.07747	0.00818525	0.0411588
WWP2	512457	ENSBTAG00000018421	WW domain containing E3 ubiquitin protein ligase 2	A3KMV3	-0.253739	8.27187	9.33071	0.00749942	0.0388271
DCAF11	539433	ENSBTAG00000021392	DDB1 and CUL4 associated factor 11	Q5E9I8	-0.255041	7.69149	12.7401	0.00252653	0.0190259
KIAA1191	508617	ENSBTAG00000011608	KIAA1191	Q3T044	-0.255958	7.1187	16.4565	0.000899979	0.00984845
ZFYVE1	537916	ENSBTAG00000011041	zinc finger FYVE-type containing 1	G3N025	-0.256045	6.12031	9.9763	0.00602744	0.033506
TSPAN31	510619	ENSBTAG00000007158	tetraspanin 31	Q32KP1	-0.256882	5.83053	10.7349	0.00469983	0.0284344
BOLA-DMB	282491	ENSBTAG00000012451	major histocompatibility complex, class II, DM beta	Q58DW7	-0.257039	9.16537	10.4762	0.00511126	0.0299438
FAM21A	513740	ENSBTAG00000018915	family with sequence similarity 21, member A	NA	-0.257773	7.65872	8.88513	0.00875393	0.0430281
LONP2	541085	ENSBTAG00000010867	lon peptidase 2, peroxisomal	Q3SX23	-0.259184	6.42173	9.28348	0.00762222	0.0393608
YIF1A	506336	ENSBTAG00000004829	Yip1 interacting factor homolog A, membrane trafficking protein	Q3T196	-0.260266	5.02185	8.3452	0.0106061	0.0491088
AUP1	509130	ENSBTAG00000020123	AUP1 lipid droplet regulating VLDL assembly factor	Q5E955	-0.260993	7.48834	12.9364	0.00238388	0.0182864
NDUFB11	404161	ENSBTAG00000051287	NADH:ubiquinone oxidoreductase subunit B11	Q8HXG5	-0.261859	5.56151	8.32267	0.0106926	0.0493319
INO80C	533426	ENSBTAG00000012426	INO80 complex subunit C	A7YWI5	-0.262352	4.69744	9.2042	0.00783352	0.0400673
PPP2R5B	505915	ENSBTAG00000007061	protein phosphatase 2 regulatory subunit B'beta	Q08DP7	-0.262622	4.47219	11.0267	0.00428005	0.0267436
UFD1	507124	ENSBTAG00000004284	ubiquitin recognition factor in ER associated degradation 1	Q0P568	-0.266579	6.11689	14.3634	0.00158238	0.0139433
COG1	515788	ENSBTAG00000006087	component of oligomeric golgi complex 1	E1BK29	-0.267888	6.23764	13.9178	0.00179424	0.0151331
PNISR	768209	NA	PNN interacting serine and arginine rich protein	Q08DG1	-0.268434	8.03856	15.5992	0.00112839	0.0111595
HDAC6	513602	ENSBTAG00000013244	histone deacetylase 6	A5PJZ7	-0.268773	6.5243	10.308	0.00540053	0.0311209
PEX16	510447	ENSBTAG00000003126	peroxisomal biogenesis factor 16	Q2KII7	-0.268835	5.43996	11.3692	0.00384054	0.024968
MPV17	505763	ENSBTAG00000018269	mitochondrial inner membrane protein MPV17	Q2KIN6	-0.269034	5.13428	10.6854	0.00477549	0.0286904
ARPC1B	326600	ENSBTAG00000046248	actin related protein 2/3 complex subunit 1B	Q58CQ2	-0.269149	9.00343	8.2774	0.0108688	0.0498161
MAP2K5	100295732	ENSBTAG00000000218	mitogen-activated protein kinase kinase 5	NA	-0.270231	4.90342	10.5433	0.00500071	0.0295833
FMNL1	788992	ENSBTAG00000004196	formin like 1	NA	-0.270658	9.09939	10.0645	0.00585302	0.0328577
CSNK1B	785423	ENSBTAG00000039794	casein kinase I beta	P35507	-0.2713	5.38015	8.96107	0.00852421	0.0422404
APBA3	511925	ENSBTAG00000008395	amyloid beta precursor protein binding family A member 3	Q3ZBV5	-0.271325	5.55453	9.16213	0.00794833	0.0403739
ACSL1	537161	ENSBTAG00000004344	acyl-CoA synthetase long chain family member 1	Q0VCZ8	-0.271431	5.17418	8.50276	0.0100231	0.0471931
ZFAND2B	508203	ENSBTAG00000020606	zinc finger AN1-type containing 2B	A6H743	-0.273446	5.94313	11.5477	0.00363199	0.0239914
DCTN2	527201	ENSBTAG00000010624	dynactin subunit 2	Q3ZCF0	-0.274605	7.28357	22.9542	0.000194799	0.00406115
SPAG7	515086	ENSBTAG00000008590	sperm associated antigen 7	Q2TBM5	-0.274753	5.76483	9.16498	0.00794049	0.0403546
ARFIP2	514938	ENSBTAG00000003566	ADP ribosylation factor interacting protein 2	Q3ZCL5	-0.274779	4.28694	11.4907	0.00369721	0.0243074
ILKAP	514223	ENSBTAG00000010176	ILK associated serine/threonine phosphatase	Q0IIF0	-0.276317	6.1866	23.9539	0.000157715	0.00363942
SNAP29	532261	ENSBTAG00000020760	synaptosome associated protein 29	Q0II86	-0.2766	5.07028	10.0357	0.00590944	0.0330418
CFAP298	535482	ENSBTAG00000003059	cilia and flagella associated protein 298	Q2YDH2	-0.278177	6.03175	13.4981	0.00202349	0.016461
H2AFY	532990	ENSBTAG00000016105	H2A histone family, member Y	Q2HJ65	-0.278926	7.23023	15.3891	0.00119394	0.0115784
USP4	508042	ENSBTAG00000011899	ubiquitin specific peptidase 4	A6QR55	-0.280004	7.78367	13.1725	0.0022242	0.0175131
WDR13	523881	ENSBTAG00000018060	WD repeat domain 13	Q08D81	-0.280864	6.48667	11.2101	0.00403804	0.0258198
GAPDH	281181	ENSBTAG00000014731	glyceraldehyde-3-phosphate dehydrogenase	P10096	-0.281994	9.76424	9.16587	0.00793805	0.0403546
CLK4	529633	ENSBTAG00000019414	CDC like kinase 4	E1B9M6	-0.282592	7.58499	17.8029	0.00063895	0.00805659
TBC1D17	514858	ENSBTAG00000047035	TBC1 domain family member 17	A7MBE1	-0.28319	5.24449	13.8742	0.00181664	0.0152667
RPS9	533892	ENSBTAG00000006487	ribosomal protein S9	A6QLG5	-0.283384	9.32534	10.0193	0.00594172	0.0331428
ATP6V1E1	287017	ENSBTAG00000014238	ATPase H+ transporting V1 subunit E1	P11019	-0.285228	6.7526	8.451	0.0102105	0.0478515
STK25	373543	ENSBTAG00000009676	serine/threonine kinase 25	Q3SWY6	-0.286064	5.05017	12.2617	0.00291652	0.020851
KXD1	534253	ENSBTAG00000010545	KxDL motif containing 1	Q3SZV2	-0.28673	5.94698	16.2695	0.000944957	0.0101259
RPS23	540129	ENSBTAG00000013358	ribosomal protein S23	Q3T199	-0.286883	8.83694	8.36906	0.0105154	0.048918
BIN2	515025	ENSBTAG00000008897	bridging integrator 2	A4FUG5	-0.28854	8.36642	9.83616	0.00631678	0.0344516
RRNAD1	532204	ENSBTAG00000001519	ribosomal RNA adenine dimethylase domain containing 1	Q5E9V4	-0.289369	4.94325	12.032	0.00312767	0.0217815
GNPTG	508713	ENSBTAG00000014118	N-acetylglucosamine-1-phosphate transferase subunit gamma	M5FJT7	-0.289424	5.78108	8.5104	0.00999584	0.0470963
CDK20	510920	ENSBTAG00000015171	cyclin dependent kinase 20	A6H7E6	-0.289537	5.69221	8.25661	0.0109508	0.0499803
TRAF6	539124	ENSBTAG00000036009	TNF receptor associated factor 6	Q3ZCC3	-0.290767	4.33288	12.9458	0.00237729	0.0182588
PFN1	513895	ENSBTAG00000004915	profilin 1	P02584	-0.291953	9.36181	8.57967	0.00975188	0.0463214
LOC100139115	100139115	ENSBTAG00000030384	surfeit locus protein 1	NA	-0.292024	4.78039	10.0157	0.00594884	0.0331693
USP33	531706	ENSBTAG00000020761	ubiquitin specific peptidase 33	A6QNM7	-0.29268	6.41942	8.61156	0.00964186	0.0459236
HEMK1	515459	ENSBTAG00000004120	HemK methyltransferase family member 1	Q3SZJ3	-0.294136	5.21819	12.8707	0.00243061	0.0185529
SRI	508319	ENSBTAG00000010390	sorcin	Q0IIA3	-0.294725	6.97924	11.091	0.00419336	0.0264565
MAPK8	539941	ENSBTAG00000007876	mitogen-activated protein kinase 8	F1MM73	-0.295116	4.99239	12.285	0.00289602	0.0207469
PDE3B	533323	ENSBTAG00000005218	phosphodiesterase 3B	NA	-0.295442	7.19044	11.4255	0.00377333	0.024738
AMZ2	515126	ENSBTAG00000009345	archaelysin family metallopeptidase 2	Q3SZS7	-0.295471	5.62315	18.5286	0.000534455	0.00733255
OSGEP	507512	ENSBTAG00000002743	O-sialoglycoprotein endopeptidase	Q0VCI1	-0.296407	6.19679	11.6784	0.00348739	0.0233769
OAZ1	506973	ENSBTAG00000018522	ornithine decarboxylase antizyme 1	NA	-0.297553	9.10918	12.5628	0.00266378	0.0197196
JMJD6	508343	ENSBTAG00000019153	jumonji domain containing 6, arginine demethylase and lysine hydroxylase	Q58DS6	-0.298419	5.11421	12.4693	0.00273953	0.0200364
POFUT2	404083	ENSBTAG00000007818	protein O-fucosyltransferase 2	Q7YRR5	-0.299166	5.57184	11.0763	0.00421306	0.0264984
RP9	615312	ENSBTAG00000032598	RP9 pre-mRNA splicing factor	NA	-0.299167	4.24955	10.2553	0.00549504	0.0314048
ACP6	515738	ENSBTAG00000017051	acid phosphatase 6, lysophosphatidic	A6H757	-0.299643	3.55116	8.35203	0.01058	0.0491088
TESK1	527643	ENSBTAG00000011406	testis associated actin remodelling kinase 1	E1BPB5	-0.299721	5.49872	14.1944	0.00165922	0.0144082
ZNF76	100300346	ENSBTAG00000006170	zinc finger protein 76	NA	-0.300572	5.9345	9.3619	0.00741955	0.038542
RPS19	516063	ENSBTAG00000011963	ribosomal protein S19	Q32PD5	-0.300958	9.55734	8.54637	0.00986828	0.0466699
IKBKB	281854	ENSBTAG00000007599	inhibitor of nuclear factor kappa B kinase subunit beta	Q95KV0	-0.301141	6.57098	11.5322	0.00364959	0.0240622
EGLN2	536763	ENSBTAG00000017996	egl-9 family hypoxia inducible factor 2	A7E3S2	-0.301184	5.65981	9.88657	0.00621092	0.034087
ING4	532483	ENSBTAG00000017064	inhibitor of growth family member 4	Q3T095	-0.301639	6.59587	15.9827	0.00101898	0.0105084
CYTH2	768035	ENSBTAG00000001498	cytohesin 2	Q2KI41	-0.303557	4.71692	13.7927	0.00185932	0.0155321
STAT5B	282376	ENSBTAG00000010125	signal transducer and activator of transcription 5B	A0A140T878	-0.303975	6.94405	11.0595	0.00423555	0.0265605
LRCH4	527134	ENSBTAG00000003160	leucine rich repeats and calponin homology domain containing 4	A3KN20	-0.304746	7.70701	8.6837	0.00939814	0.0450544
POLB	614688	ENSBTAG00000000225	DNA polymerase beta	Q27958	-0.305788	4.75928	11.3368	0.00387995	0.025154
COMMD4	616960	ENSBTAG00000007346	COMM domain containing 4	Q5E9V6	-0.307742	4.63402	11.042	0.00425927	0.0266495
RNPC3	768060	ENSBTAG00000019091	RNA binding region (RNP1, RRM) containing 3	Q3MHP0	-0.30786	7.21172	11.7828	0.0033765	0.02284
SENP2	539639	ENSBTAG00000001749	SUMO specific peptidase 2	E1BAI5	-0.309271	7.05609	13.5366	0.00200113	0.0163639
CCDC22	534246	ENSBTAG00000013277	coiled-coil domain containing 22	Q1RMI8	-0.309548	5.09852	9.46455	0.00716345	0.0375745
ARRDC1	786098	ENSBTAG00000012147	arrestin domain containing 1	Q0P5B0	-0.309585	5.74488	10.4287	0.00519119	0.0303105
MAP2K2	510434	ENSBTAG00000024450	mitogen-activated protein kinase kinase 2	Q17QH2	-0.311359	6.86655	14.864	0.00137738	0.0126719
RNF167	616030	ENSBTAG00000004913	ring finger protein 167	NA	-0.311438	6.07112	11.6207	0.00355041	0.0236311
FGD3	512950	ENSBTAG00000006939	FYVE, RhoGEF and PH domain containing 3	Q58CS5	-0.31202	7.53445	11.062	0.00423222	0.0265515
MCRIP1	512391	ENSBTAG00000019812	MAPK regulated corepressor interacting protein 1	A8E4M4	-0.312516	7.17035	13.4397	0.00205793	0.016654
RPS6KB2	506083	ENSBTAG00000009175	ribosomal protein S6 kinase B2	E1BLQ5	-0.315566	5.22995	8.78835	0.00905697	0.0439164
FLCN	526652	ENSBTAG00000008010	folliculin	Q3B7L5	-0.316065	6.2235	10.8936	0.00446599	0.027534
RPS7	505507	ENSBTAG00000016224	ribosomal protein S7	A6H769	-0.31643	10.2557	13.7154	0.00190091	0.0157758
COPE	338085	ENSBTAG00000000810	coatomer protein complex subunit epsilon	Q28104	-0.317521	6.32361	12.3616	0.00282979	0.0204306
AKAP8L	539700	ENSBTAG00000010439	A-kinase anchoring protein 8 like	F1MMW4	-0.318418	7.47497	11.9725	0.00318507	0.0220604
RSRP1	615263	ENSBTAG00000015222	arginine and serine rich protein 1	A6QPL0	-0.31918	6.8279	10.5179	0.00504225	0.0296888
RHBDD3	507674	ENSBTAG00000017750	rhomboid domain containing 3	A1L4Z6	-0.319458	3.97033	8.39749	0.0104085	0.0485012
CTSA	518169	ENSBTAG00000027337	cathepsin A	Q3MI05	-0.321702	7.1216	10.8465	0.00453396	0.0277961
GCNA	526702	NA	germ cell nuclear acidic peptidase	NA	-0.322074	5.48688	8.37085	0.0105086	0.0489027
SERF2	527852	ENSBTAG00000047694	small EDRK-rich factor 2	G3N097	-0.322229	7.73311	8.99007	0.00843829	0.0420179
TBC1D9B	514521	ENSBTAG00000015611	TBC1 domain family member 9B	A7MBG5	-0.323236	6.21196	8.44527	0.0102315	0.0478945
WDR45	539190	ENSBTAG00000002563	WD repeat domain 45	Q0IIH0	-0.325333	5.66338	28.4364	6.51915e-05	0.0021834
SDHB	286840	ENSBTAG00000008314	succinate dehydrogenase complex iron sulfur subunit B	Q3T189	-0.325401	6.7858	16.6319	0.00085995	0.00964358
PAXBP1	514918	ENSBTAG00000003064	PAX3 and PAX7 binding protein 1	F1MBJ4	-0.325917	7.7729	18.1522	0.000586028	0.00769485
PEX10	614539	ENSBTAG00000009309	peroxisomal biogenesis factor 10	Q0VC07	-0.325978	5.81006	18.5376	0.000533282	0.00732556
SLC52A2	527884	ENSBTAG00000000857	solute carrier family 52 member 2	Q148E5	-0.327182	5.29987	8.71736	0.00928683	0.0447047
B4GALT4	511328	ENSBTAG00000001390	beta-1,4-galactosyltransferase 4	Q32LF7	-0.327343	4.59195	10.6942	0.00476195	0.0286537
ACAA1	508324	ENSBTAG00000018283	acetyl-CoA acyltransferase 1	Q3ZC41	-0.32789	6.2088	12.0024	0.00315612	0.0219251
SLC3A2	507107	ENSBTAG00000013240	solute carrier family 3 member 2	Q08DL0	-0.328545	4.98807	11.024	0.00428379	0.0267443
ZDHHC4	514338	ENSBTAG00000009547	zinc finger DHHC-type containing 4	Q58DT3	-0.328562	5.20286	13.3333	0.00212237	0.0169293
ACSS2	506459	ENSBTAG00000013303	acyl-CoA synthetase short chain family member 2	A7YWF1	-0.329629	5.25321	8.40975	0.0103628	0.0483365
TWF2	282024	ENSBTAG00000054131	twinfilin actin binding protein 2	A2VDX0	-0.330509	7.08495	15.0257	0.00131769	0.0123172
SMDT1	506149	ENSBTAG00000009508	single-pass membrane protein with aspartate rich tail 1	Q2M2S2	-0.330565	5.41691	16.1159	0.000983821	0.0103364
MTFP1	525071	ENSBTAG00000018116	mitochondrial fission process 1	Q0VCJ0	-0.331378	4.90836	10.5336	0.00501647	0.0296118
ALDH2	508629	ENSBTAG00000008743	aldehyde dehydrogenase 2 family member	P20000	-0.333736	9.16512	12.1262	0.00303908	0.0213453
ZGPAT	510866	ENSBTAG00000007498	zinc finger CCCH-type and G-patch domain containing	Q17QX2	-0.335247	6.44713	9.43468	0.00723692	0.0378362
LOC104970537	104970537	NA	uncharacterized LOC104970537	NA	-0.335314	6.99156	9.49437	0.00709094	0.0373624
P3H1	539976	ENSBTAG00000017382	prolyl 3-hydroxylase 1	A4FUY3	-0.335475	5.94395	29.2931	5.56497e-05	0.0019903
KIAA0141	NA	NA	NA	NA	-0.337102	5.26114	9.40262	0.00731673	0.0381638
XPO6	510797	ENSBTAG00000010309	exportin 6	NA	-0.339449	7.73266	8.34237	0.0106169	0.0491088
EIF3K	515326	ENSBTAG00000011212	eukaryotic translation initiation factor 3 subunit K	Q3T0V3	-0.339602	7.2141	14.1487	0.00168071	0.0144669
PPIB	281419	ENSBTAG00000016822	peptidylprolyl isomerase B	P80311	-0.339851	8.03248	25.3608	0.000118249	0.00310774
MRPL40	101907103	ENSBTAG00000019891	mitochondrial ribosomal protein L40	F1N1R3	-0.34026	3.55913	8.43435	0.0102717	0.0479756
RFNG	532242	ENSBTAG00000011575	RFNG O-fucosylpeptide 3-beta-N-acetylglucosaminyltransferase	NA	-0.340866	6.01265	20.1078	0.000367277	0.00596558
SYS1	614236	ENSBTAG00000005181	SYS1 golgi trafficking protein	Q1RMQ3	-0.341953	5.27269	15.6611	0.00110989	0.0110547
LRP10	515494	ENSBTAG00000016378	LDL receptor related protein 10	A6QPB1	-0.34198	7.28296	9.94145	0.00609796	0.0337123
STAU1	513944	ENSBTAG00000000241	staufen double-stranded RNA binding protein 1	NA	-0.342491	7.06394	17.9496	0.000616101	0.00787527
SDF4	528783	ENSBTAG00000015642	stromal cell derived factor 4	Q3ZBZ1	-0.343259	6.08388	22.6252	0.000209083	0.00418285
PIN1	535470	ENSBTAG00000016988	peptidylprolyl cis/trans isomerase, NIMA-interacting 1	Q5BIN5	-0.344395	5.44979	11.2382	0.00400232	0.0256323
FLOT1	532573	ENSBTAG00000009960	flotillin 1	Q08DN8	-0.345215	6.69929	9.26492	0.0076711	0.039453
ASAH1	510620	ENSBTAG00000011257	N-acylsphingosine amidohydrolase 1	Q17QB3	-0.345872	6.01746	8.3157	0.0107195	0.0493717
MTCH1	781257	ENSBTAG00000033453	mitochondrial carrier 1	A7YY65	-0.346318	7.11739	17.7869	0.00064151	0.0080746
AMPD2	514185	ENSBTAG00000013018	adenosine monophosphate deaminase 2	E1BLG8	-0.347758	5.70559	10.7692	0.00464802	0.0282109
HGS	511582	ENSBTAG00000000411	hepatocyte growth factor-regulated tyrosine kinase substrate	Q0V8S0	-0.347779	6.91436	11.9087	0.00324808	0.0222649
LOC112443485	112443485	NA	uncharacterized LOC112443485	NA	-0.348503	3.92922	8.87029	0.00879964	0.0431729
NXF1	512136	ENSBTAG00000009488	nuclear RNA export factor 1	Q1RMS5	-0.348657	7.83225	9.82355	0.00634357	0.0345573
FAM3A	614075	ENSBTAG00000012747	family with sequence similarity 3 member A	Q0VC39	-0.349226	3.96753	9.15698	0.00796252	0.040402
ARHGAP4	100124430	ENSBTAG00000047531	Rho GTPase activating protein 4	A7MB08	-0.351256	8.0368	8.28387	0.0108434	0.0497324
KLC1	508999	ENSBTAG00000017299	kinesin light chain 1	A6H7H2	-0.352092	6.97739	17.5468	0.000681191	0.00830495
LOC527796	NA	NA	NA	NA	-0.35237	6.7726	9.20621	0.00782807	0.0400651
ETHE1	509150	ENSBTAG00000004379	ETHE1 persulfide dioxygenase	Q3T094	-0.352437	4.93972	12.7019	0.00255543	0.0191815
RPS6KA4	523746	ENSBTAG00000039153	ribosomal protein S6 kinase A4	F1MQE1	-0.352609	5.53521	8.44466	0.0102338	0.0478945
RPS29	286884	ENSBTAG00000052337	ribosomal protein S29	P62276	-0.353552	8.86287	10.6654	0.00480656	0.0287789
LFNG	516209	ENSBTAG00000040361	LFNG O-fucosylpeptide 3-beta-N-acetylglucosaminyltransferase	Q2KJ92	-0.353618	6.61913	9.03593	0.00830441	0.0415817
IL10RB	767864	ENSBTAG00000019404	interleukin 10 receptor subunit beta	Q58CP3	-0.3555	6.68511	19.2567	0.00044857	0.00663335
TMEM256	507083	ENSBTAG00000031752	transmembrane protein 256	Q2KI29	-0.356	5.91394	8.78717	0.00906073	0.0439164
ZRSR2	535064	NA	zinc finger CCCH-type, RNA binding motif and serine/arginine rich 2	NA	-0.356458	5.01139	8.70597	0.00932434	0.0448389
FRG1	512533	ENSBTAG00000007089	FSHD region gene 1	Q1RMQ1	-0.356655	6.66619	13.6085	0.00196013	0.016115
KLHDC4	509550	ENSBTAG00000006905	kelch domain containing 4	NA	-0.357127	5.48191	15.1201	0.00128423	0.0121015
SPNS1	505997	ENSBTAG00000014653	sphingolipid transporter 1 (putative)	Q08DX7	-0.359036	5.29261	10.8221	0.00456966	0.0279775
UCKL1	534046	ENSBTAG00000015798	uridine-cytidine kinase 1 like 1	E1BP85	-0.359161	5.44192	11.9273	0.00322959	0.022182
LAT2	505016	ENSBTAG00000045767	linker for activation of T cells family member 2	Q1LZE7	-0.35944	8.26255	11.9603	0.00319706	0.0220792
BLOC1S1	615149	ENSBTAG00000011918	biogenesis of lysosomal organelles complex 1 subunit 1	Q2NKW0	-0.361524	4.67059	14.5586	0.00149858	0.0134926
UBXN6	507936	ENSBTAG00000008186	UBX domain protein 6	Q2KIJ6	-0.362133	4.84289	15.5178	0.00115331	0.0112679
HAGH	509274	ENSBTAG00000019998	hydroxyacylglutathione hydrolase	M5FMT6	-0.362213	4.01978	8.84455	0.00887957	0.0433712
KIAA0232	514704	ENSBTAG00000019427	KIAA0232	NA	-0.362222	6.39702	12.3727	0.00282027	0.0203936
IST1	508900	ENSBTAG00000019883	IST1 factor associated with ESCRT-III	Q3ZBV1	-0.362778	7.61409	20.4173	0.00034194	0.00572336
PEF1	506928	ENSBTAG00000010378	penta-EF-hand domain containing 1	A5D7S6	-0.362853	5.40339	9.89357	0.00619637	0.0340338
GNG7	618399	ENSBTAG00000007644	G protein subunit gamma 7	P30671	-0.362873	7.25567	10.1474	0.00569432	0.0322386
BAD	615013	ENSBTAG00000012511	BCL2 associated agonist of cell death	Q3SYZ0	-0.363481	3.69523	8.2883	0.010826	0.0496854
FBXL5	519695	ENSBTAG00000021214	F-box and leucine rich repeat protein 5	A2VE78	-0.363494	7.89645	10.6523	0.00482693	0.0288416
PLPP5	616337	ENSBTAG00000027635	phospholipid phosphatase 5	F1MH11	-0.364699	4.55839	9.09902	0.00812419	0.0409548
ZNF34	615905	ENSBTAG00000012353	zinc finger protein 34	A3KN32	-0.366089	6.44653	17.0678	0.000768911	0.00895704
EHBP1L1	788760	ENSBTAG00000009554	EH domain binding protein 1 like 1	NA	-0.367004	9.0335	11.0859	0.00420019	0.0264565
ATP5ME	338040	ENSBTAG00000017496	ATP synthase membrane subunit e	Q00361	-0.367349	5.18789	10.2622	0.00548253	0.031394
GALNS	515809	ENSBTAG00000004568	galactosamine (N-acetyl)-6-sulfatase	NA	-0.367455	5.344	9.11383	0.00808252	0.0407889
DGKZ	511887	ENSBTAG00000013636	diacylglycerol kinase zeta	A7E3C6	-0.367473	7.5921	11.8057	0.00335269	0.0227041
TFE3	520800	ENSBTAG00000008523	transcription factor binding to IGHM enhancer 3	Q05B92	-0.368438	6.98008	23.9789	0.000156896	0.0036265
H2AFJ	618489	ENSBTAG00000030503	H2A histone family, member J	Q3ZBX9	-0.368643	5.7319	12.7128	0.00254716	0.0191399
U2AF1L4	615198	ENSBTAG00000023610	U2 small nuclear RNA auxiliary factor 1 like 4	Q3T127	-0.368713	6.67784	16.4542	0.00090051	0.00984845
LAPTM5	512361	ENSBTAG00000005477	lysosomal protein transmembrane 5	Q2KJA5	-0.371173	10.9531	13.53	0.0020049	0.0163765
RAB4B	616314	ENSBTAG00000009079	RAB4B, member RAS oncogene family	Q0II28	-0.372473	6.91735	19.4617	0.00042728	0.00648056
RGS19	539036	ENSBTAG00000021837	regulator of G protein signaling 19	Q08DC7	-0.372521	6.67469	21.3147	0.000278938	0.00498197
TAF10	514443	ENSBTAG00000000694	TATA-box binding protein associated factor 10	A5PJW1	-0.374166	6.27939	13.3283	0.00212548	0.0169293
EFCAB8	107133056	ENSBTAG00000051503	EF-hand calcium binding domain 8	NA	-0.37426	3.23927	9.49849	0.00708099	0.0373522
WSB1	614851	ENSBTAG00000005008	WD repeat and SOCS box containing 1	E1BBZ9	-0.37439	8.40845	15.795	0.00107097	0.01079
PHKG2	512670	ENSBTAG00000003417	phosphorylase kinase catalytic subunit gamma 2	Q2KJ16	-0.375804	6.37521	30.608	4.39108e-05	0.00170569
LOC101906607	101906607	NA	uncharacterized LOC101906607	NA	-0.376756	6.26208	9.44946	0.00720046	0.0376842
PAXX	505435	ENSBTAG00000015081	PAXX non-homologous end joining factor	A6QQL6	-0.377272	4.48326	8.6073	0.00965649	0.0459776
IER5	523618	NA	immediate early response 5	F1MJL4	-0.377306	7.05289	13.8549	0.00182663	0.0153323
GRIPAP1	515550	ENSBTAG00000007788	GRIP1 associated protein 1	E1BPP9	-0.377414	7.56984	15.2559	0.0012377	0.0118224
MAPKAPK2	788091	ENSBTAG00000038107	MAPK activated protein kinase 2	NA	-0.378434	6.02547	13.5156	0.0020133	0.0164259
PNKP	616621	ENSBTAG00000001834	polynucleotide kinase 3'-phosphatase	F1N3Q9	-0.381559	6.40528	25.5637	0.000113535	0.00305909
GNB2	281202	ENSBTAG00000006495	G protein subunit beta 2	P11017	-0.382672	7.84424	19.3137	0.000442532	0.0065974
KLHL18	517831	ENSBTAG00000006573	kelch like family member 18	A7MBJ7	-0.385853	5.99505	11.2509	0.00398637	0.0255596
RAB5IF	512377	ENSBTAG00000021805	RAB5 interacting factor	Q3T187	-0.386416	5.33869	9.741	0.00652223	0.0351878
GBA	537087	ENSBTAG00000014841	glucosylceramidase beta	Q2KHZ8	-0.386982	5.52427	9.20541	0.00783023	0.0400651
ELMO2	508361	ENSBTAG00000003639	engulfment and cell motility 2	A4FUD6	-0.390861	7.40116	9.83955	0.00630959	0.0344258
SWI5	616324	NA	SWI5 homologous recombination repair protein	NA	-0.391413	3.66339	8.79099	0.00904855	0.0439052
SAP25	100296776	ENSBTAG00000039601	Sin3A associated protein 25	NA	-0.391659	6.0521	11.5161	0.00366794	0.024149
GMFG	514407	ENSBTAG00000005390	glia maturation factor gamma	Q56JZ9	-0.391729	7.71199	14.5693	0.00149416	0.0134802
ERAS	540065	ENSBTAG00000012954	ES cell expressed Ras	NA	-0.392291	2.98515	9.9289	0.00612357	0.03375
EIF3F	513793	ENSBTAG00000004861	eukaryotic translation initiation factor 3 subunit F	NA	-0.392531	7.15066	16.5537	0.000877549	0.00974833
PATL1	537453	ENSBTAG00000005913	PAT1 homolog 1, processing body mRNA decay factor	F1N1E7	-0.393128	7.0577	10.7554	0.00466874	0.0283121
TBC1D23	518370	ENSBTAG00000015010	TBC1 domain family member 23	F1MU30	-0.393897	6.3418	18.0286	0.000604178	0.00784477
SIRT7	505662	ENSBTAG00000000039	sirtuin 7	Q0P595	-0.39569	6.44988	24.6939	0.00013537	0.0033561
RIPK1	504727	ENSBTAG00000006378	receptor interacting serine/threonine kinase 1	Q3SZK6	-0.395747	6.78674	11.5649	0.00361259	0.0238971
AP2S1	536553	ENSBTAG00000010584	adaptor related protein complex 2 subunit sigma 1	Q17QC5	-0.395985	4.49173	10.7884	0.00461948	0.0281391
MAN2B1	282272	ENSBTAG00000006241	mannosidase alpha class 2B member 1	Q29451	-0.396987	8.75441	23.7909	0.000163177	0.00368637
SLC38A7	513110	ENSBTAG00000007170	solute carrier family 38 member 7	A7E3U5	-0.397312	5.19297	9.1692	0.00792891	0.0403546
TPT1	326599	ENSBTAG00000010156	tumor protein, translationally-controlled 1	M5FK91	-0.397612	11.6284	11.2532	0.00398349	0.025557
MILR1	789682	NA	mast cell immunoglobulin like receptor 1	NA	-0.399518	7.17455	16.1581	0.000972976	0.0102856
PPM1M	510238	ENSBTAG00000002962	protein phosphatase, Mg2+/Mn2+ dependent 1M	NA	-0.400101	7.10239	22.5792	0.000211172	0.00420659
IFNGR2	514889	ENSBTAG00000012899	interferon gamma receptor 2	NA	-0.400172	7.46464	10.8667	0.00450461	0.027689
HPS1	280819	NA	Hermansky-Pudlak syndrome 1	NA	-0.401029	6.58913	16.7107	0.000842644	0.00952596
CYSTM1	777789	ENSBTAG00000016595	cysteine rich transmembrane module containing 1	Q32LK2	-0.402749	6.13154	13.5125	0.00201506	0.0164305
PHOSPHO2	507308	ENSBTAG00000001092	phosphatase, orphan 2	Q2KI06	-0.402905	2.9431	8.9937	0.00842758	0.0419998
MFSD6	534463	ENSBTAG00000007719	major facilitator superfamily domain containing 6	E1BM81	-0.403546	5.14115	11.6384	0.00353087	0.0235571
CARS	NA	NA	NA	NA	-0.404467	5.14558	9.59152	0.00686046	0.0365891
FBXO6	513023	ENSBTAG00000014777	F-box protein 6	Q3SX24	-0.406175	3.78019	17.0209	0.000778165	0.00900995
PLEKHO2	613696	ENSBTAG00000008411	pleckstrin homology domain containing O2	Q32LQ1	-0.406354	7.13418	12.5084	0.00270752	0.0199064
TAB1	519958	ENSBTAG00000019828	TGF-beta activated kinase 1 (MAP3K7) binding protein 1	A6QQK2	-0.406687	4.44146	10.7104	0.00473714	0.0285549
ZNF333	789635	NA	zinc finger protein 333	NA	-0.406928	7.28921	9.10339	0.00811188	0.0409139
RPS21	615178	ENSBTAG00000020795	ribosomal protein S21	Q32PB8	-0.408792	7.52164	9.28531	0.00761741	0.0393608
RMND5B	515291	ENSBTAG00000006371	required for meiotic nuclear division 5 homolog B	Q0VC67	-0.409824	6.26069	25.4914	0.00011519	0.0030683
YIPF4	615287	ENSBTAG00000033041	Yip1 domain family member 4	NA	-0.410497	6.32618	14.3746	0.00157743	0.0139088
IFFO1	506821	ENSBTAG00000030369	intermediate filament family orphan 1	A4FV95	-0.41177	4.66645	12.456	0.00275047	0.0200744
CYP20A1	532945	ENSBTAG00000000851	cytochrome P450, family 20, subfamily A, polypeptide 1	Q5E980	-0.412358	4.12498	8.76819	0.00912158	0.0441142
PLOD3	514996	ENSBTAG00000000342	procollagen-lysine,2-oxoglutarate 5-dioxygenase 3	F1MET0	-0.413047	5.33807	13.3583	0.00210705	0.0168757
DGAT1	282609	ENSBTAG00000026356	diacylglycerol O-acyltransferase 1	Q8MK44	-0.413084	5.76466	12.8349	0.00245652	0.0186695
LOC534155	534155	ENSBTAG00000038335	immunoglobulin (CD79A) binding protein 1-like	A6QP46	-0.416383	5.34396	27.5643	7.68379e-05	0.00240537
GMIP	533029	ENSBTAG00000015144	GEM interacting protein	A4FV18	-0.420487	8.35642	18.2104	0.000577699	0.00762504
LOC101905499	101905499	NA	uncharacterized LOC101905499	NA	-0.420799	4.85168	9.04752	0.00827098	0.0414891
CINP	613767	ENSBTAG00000010995	cyclin dependent kinase 2 interacting protein	A6H7E2	-0.420865	4.45242	22.2114	0.000228747	0.00442233
STK19	508320	ENSBTAG00000005589	serine/threonine kinase 19	A4FUB2	-0.42132	7.67541	16.9705	0.000788262	0.00910244
MRPL38	617005	ENSBTAG00000022009	mitochondrial ribosomal protein L38	Q3ZBF3	-0.422038	5.13661	18.0149	0.000606214	0.00785437
FDX2	505159	ENSBTAG00000010318	ferredoxin 2	Q05B51	-0.423007	3.68691	9.03161	0.00831692	0.0415817
LOC100847759	100847759	NA	uncharacterized LOC100847759	NA	-0.425321	6.19521	8.51296	0.00998669	0.0470846
NDUFB7	338065	ENSBTAG00000012634	NADH:ubiquinone oxidoreductase subunit B7	Q02368	-0.425378	4.05376	10.5673	0.00496184	0.0294384
LOC100174924	100174924	NA	uncharacterized LOC100174924	NA	-0.426013	4.67094	14.7138	0.00143554	0.013027
SH3YL1	534337	ENSBTAG00000020495	SH3 and SYLF domain containing 1	Q3SZ01	-0.427436	3.84438	14.8465	0.00138402	0.0127022
N4BP2L1	616069	ENSBTAG00000000993	NEDD4 binding protein 2 like 1	Q29S05	-0.427489	6.30897	11.9914	0.00316674	0.0219552
MAP3K3	508943	ENSBTAG00000008151	mitogen-activated protein kinase kinase kinase 3	NA	-0.428863	7.11932	17.3001	0.000724866	0.00862567
MAN2C1	541086	ENSBTAG00000007368	mannosidase alpha class 2C member 1	A8YXY9	-0.430376	5.54509	13.6192	0.00195409	0.0160958
NGLY1	533736	ENSBTAG00000003793	N-glycanase 1	E1BKB2	-0.430424	5.72868	21.6117	0.000261056	0.00479082
RAB11FIP4	100848380	ENSBTAG00000016972	RAB11 family interacting protein 4	E1BDG6	-0.431304	6.33133	8.86016	0.008831	0.0432347
GNG10	613930	ENSBTAG00000009087	G protein subunit gamma 10	Q3SZ98	-0.431547	5.60627	11.2629	0.00397121	0.025557
WASHC1	533602	ENSBTAG00000011902	WASH complex subunit 1	A7Z063	-0.432119	5.74168	22.8193	0.000200518	0.00410567
SLC29A3	504503	ENSBTAG00000046357	solute carrier family 29 member 3	A1A4N1	-0.434305	5.10977	11.6987	0.00346549	0.0233099
CREBL2	537195	ENSBTAG00000011957	cAMP responsive element binding protein like 2	Q0VD32	-0.436952	5.76055	8.96641	0.0085083	0.0421915
GABARAP	327715	ENSBTAG00000014883	GABA type A receptor-associated protein	Q9GJW7	-0.437839	7.98638	18.5016	0.000537986	0.00733255
FGR	516133	ENSBTAG00000011784	FGR proto-oncogene, Src family tyrosine kinase	A5PKG9	-0.439007	8.4448	16.3198	0.000932621	0.0100553
KATNB1	508813	ENSBTAG00000001848	katanin regulatory subunit B1	A6QQU1	-0.439341	3.46993	11.089	0.00419599	0.0264565
USB1	510934	ENSBTAG00000015758	U6 snRNA biogenesis phosphodiesterase 1	Q0II50	-0.440045	5.80749	34.4475	2.28288e-05	0.00122313
MKNK1	525647	ENSBTAG00000019933	MAPK interacting serine/threonine kinase 1	Q58D94	-0.443253	6.50835	16.8095	0.000821466	0.00942361
FXYD5	505584	ENSBTAG00000031441	FXYD domain containing ion transport regulator 5	E1BN53	-0.443675	6.88187	13.0473	0.00230731	0.0179053
CYTH4	517887	ENSBTAG00000014237	cytohesin 4	NA	-0.445437	8.11576	16.0263	0.00100733	0.0104387
AP2A2	515216	ENSBTAG00000009915	adaptor related protein complex 2 subunit alpha 2	Q0VCK5	-0.446892	6.66525	9.51387	0.00704399	0.0371991
PHPT1	618691	ENSBTAG00000050722	phosphohistidine phosphatase 1	Q32PA4	-0.447011	3.66308	8.59919	0.00968437	0.046079
NEDD4L	510003	ENSBTAG00000005412	NEDD4 like E3 ubiquitin protein ligase	NA	-0.447548	4.2229	10.0729	0.00583674	0.0328059
ATP6V0B	505684	ENSBTAG00000018889	ATPase H+ transporting V0 subunit b	Q2TA24	-0.447635	5.89708	24.7288	0.000134407	0.00335035
ND2	3283878	ENSBTAG00000043571	NADH dehydrogenase subunit 2	Q6QTH0	-0.447972	11.4652	8.76266	0.0091394	0.0441469
ATP6V0D1	282148	ENSBTAG00000014553	ATPase H+ transporting V0 subunit d1	P61420	-0.448059	6.48814	14.2626	0.00162772	0.0142352
ITGA2B	515011	ENSBTAG00000008165	integrin subunit alpha 2b	Q58DK0	-0.449763	6.31169	24.5401	0.000139702	0.00341538
IGHMBP2	618606	ENSBTAG00000022185	immunoglobulin mu DNA binding protein 2	F1MHU8	-0.450778	5.52646	8.65269	0.00950206	0.0455058
TMEM86A	532018	ENSBTAG00000048059	transmembrane protein 86A	Q3MHQ7	-0.450889	6.19868	12.9641	0.00236447	0.0182068
TMEM173	NA	NA	NA	NA	-0.452577	6.77866	17.487	0.000691509	0.00839233
SCYL1	515247	ENSBTAG00000006740	SCY1 like pseudokinase 1	A6QLH6	-0.453573	7.12771	21.7127	0.000255271	0.00474064
SPIDR	512910	ENSBTAG00000044106	scaffold protein involved in DNA repair	NA	-0.455143	3.65893	9.43326	0.00724045	0.0378365
HDAC5	504242	ENSBTAG00000016254	histone deacetylase 5	NA	-0.456139	6.88313	24.3235	0.000146075	0.00352192
MAEA	511956	ENSBTAG00000012575	macrophage erythroblast attacher	Q3MHJ2	-0.459177	6.42964	14.7995	0.00140202	0.0128142
CORO1B	510128	ENSBTAG00000004783	coronin 1B	H7BWW0	-0.459354	5.96481	9.04697	0.00827256	0.0414891
SH3BP2	617344	ENSBTAG00000013996	SH3 domain binding protein 2	NA	-0.462522	7.66907	13.1823	0.00221787	0.0174928
RHBDD2	540447	ENSBTAG00000005089	rhomboid domain containing 2	G3N1D6	-0.465241	4.79821	11.0654	0.00422769	0.0265515
SQOR	507858	ENSBTAG00000010365	sulfide quinone oxidoreductase	Q3MHW4	-0.466612	7.94309	10.4177	0.00520979	0.030381
TMED3	539132	ENSBTAG00000000807	transmembrane p24 trafficking protein 3	A2VDW4	-0.46717	3.83927	8.34263	0.0106159	0.0491088
AGA	511345	ENSBTAG00000017085	aspartylglucosaminidase	Q1RMN0	-0.467914	5.32084	19.3634	0.000437342	0.00655498
SLC25A28	538529	ENSBTAG00000012107	solute carrier family 25 member 28	E1BJE6	-0.468026	5.73562	31.8881	3.50952e-05	0.00153366
ABHD6	505283	ENSBTAG00000016615	abhydrolase domain containing 6	Q1LZ86	-0.46861	3.66786	9.81861	0.00635411	0.0345608
CNPY3	510220	ENSBTAG00000015900	canopy FGF signaling regulator 3	Q0P5N1	-0.469291	5.252	20.2639	0.000354241	0.0058515
NISCH	100336473	ENSBTAG00000014779	nischarin	NA	-0.469384	6.82108	11.9319	0.00322506	0.022182
NSMF	615854	ENSBTAG00000030247	NMDA receptor synaptonuclear signaling and neuronal migration factor	NA	-0.470211	5.68758	16.2147	0.00095863	0.0102112
CYBA	281111	ENSBTAG00000051907	cytochrome b-245 alpha chain	O46521	-0.470659	7.86453	24.2266	0.000149029	0.0035619
FXR2	618127	ENSBTAG00000005462	FMR1 autosomal homolog 2	NA	-0.471698	6.57531	37.7362	1.35626e-05	0.000934281
CCNL1	514613	ENSBTAG00000003851	cyclin L1	E1BJ67	-0.471872	8.03618	25.7348	0.000109722	0.00299679
MIER3	508556	ENSBTAG00000014248	MIER family member 3	NA	-0.472219	5.179	8.74851	0.00918516	0.0443373
RABAC1	512653	ENSBTAG00000018633	Rab acceptor 1	Q1RMH4	-0.473844	5.24667	12.3566	0.00283401	0.0204493
MAP7D1	512106	ENSBTAG00000030301	MAP7 domain containing 1	NA	-0.473921	5.91626	12.9736	0.00235792	0.0181685
LCMT1	618021	ENSBTAG00000013169	leucine carboxyl methyltransferase 1	Q3T0H0	-0.4742	4.79482	30.2243	4.70198e-05	0.00177668
PNPLA6	767822	ENSBTAG00000032137	patatin like phospholipase domain containing 6	Q2KI71	-0.475802	6.42846	10.5075	0.0050593	0.0297641
C13H20orf27	515589	ENSBTAG00000018735	chromosome 13 C20orf27 homolog	Q2KIM1	-0.475942	5.69753	10.8147	0.00458047	0.0279895
AP2M1	517446	ENSBTAG00000020106	adaptor related protein complex 2 subunit mu 1	Q3ZC13	-0.476778	7.4574	33.2318	2.79217e-05	0.00136523
TYK2	512484	ENSBTAG00000011698	tyrosine kinase 2	F1MCX4	-0.477882	7.8486	13.3649	0.002103	0.0168529
[truncated: 1,067 more rows]
