# Supplementary material for: Transcriptional changes in the peripheral blood leukocytes from Brangus cattle before and after tick challenge with Rhipicephalus australis
Source: BMC Genomics. 2022 Jun 20;23:454. doi: 10.1186/s12864-022-08686-3 (PMC9208207; doi:10.1186/s12864-022-08686-3)
Supplement: Supplementary file 6 — Additional file 6. [file 12864_2022_8686_MOESM6_ESM.xlsx]

## Sheet: Supp_File5_DEGs_T12-vs-T0
Additional File 6: Significant DEGs from the comparison between 12-week tick-exposed and tick-naive steers. List of significant DEGs (n= 1959; FDR < 0.05) detected in the comparison between 12-week tick-exposed (n=10) and tick-naive steers (n=8), also abbreviated as T12-vs-T0. Table includes Gene symbol and associated Entrez ID, Ensembl ID, Gene name, Uniprot ID, together with the corresponding e…
Geneid	Entrezid	Ensemblid	Name	Protein	logFC	logCPM	F	PValue	FDR
SMPD3	514201	ENSBTAG00000009639	sphingomyelin phosphodiesterase 3	E1BFH4	4.25996	1.98374	20.0323	0.000383213	0.00950492
ALOX15	282139	ENSBTAG00000011990	arachidonate 15-lipoxygenase	P27479	3.71432	5.28569	11.2496	0.00403786	0.0359339
GATA1	516066	ENSBTAG00000003184	GATA binding protein 1	NA	3.19223	1.65682	25.6371	0.000115586	0.00537534
CCR3	408018	ENSBTAG00000001338	C-C motif chemokine receptor 3	D9ZDE0	3.16995	3.28692	23.191	0.000190707	0.00690235
LOC100297044	100297044	ENSBTAG00000048626	C-C motif chemokine 14	NA	3.13383	5.2195	11.6828	0.0035283	0.033166
GPAT2	526739	ENSBTAG00000011558	glycerol-3-phosphate acyltransferase 2, mitochondrial	NA	3.11282	0.33755	57.5146	1.03316e-06	0.000695153
LOC100848006	100848006	NA	uncharacterized LOC100848006	NA	3.01744	2.71986	14.4707	0.00156207	0.0211623
HRH4	783354	ENSBTAG00000020467	histamine receptor H4	NA	2.97795	2.39665	15.0429	0.00133516	0.0192633
LOC104969122	104969122	ENSBTAG00000050573	uncharacterized LOC104969122	U5Y250	2.89901	0.590723	28.151	6.89516e-05	0.00432314
ALOX5	404074	ENSBTAG00000020319	arachidonate 5-lipoxygenase	F1MQ78	2.72117	3.59749	11.8909	0.00330969	0.0320901
PDLIM1	614675	ENSBTAG00000011182	PDZ and LIM domain 1	Q5E9E1	2.64313	2.95151	30.3254	4.79961e-05	0.00363643
HBB	280813	ENSBTAG00000037644	hemoglobin, beta	D4QBB4	2.52924	4.82602	36.1382	1.82076e-05	0.00260256
BMPR1B	407128	ENSBTAG00000002081	bone morphogenetic protein receptor type 1B	A7YWG6	2.49884	0.31429	33.5206	2.65647e-05	0.00286678
MUC13	100295610	ENSBTAG00000010382	mucin 13, cell surface associated	NA	2.49032	2.80066	57.0743	1.09336e-06	0.000695153
B3GAT1	541596	ENSBTAG00000027477	beta-1,3-glucuronyltransferase 1	Q599K2	2.45314	0.52229	16.8083	0.000834098	0.0144741
LOC101907567	101907567	NA	uncharacterized LOC101907567	NA	2.44767	0.380825	23.0562	0.0001904	0.00690235
VWF	280958	ENSBTAG00000012265	von Willebrand factor	P80012	2.43183	2.77657	22.868	0.000204239	0.00707945
CLMN	505010	ENSBTAG00000019916	calmin	NA	2.39795	0.490984	24.7787	0.000132896	0.00565973
PPBP	613723	ENSBTAG00000011961	pro-platelet basic protein	E1BIK4	2.39079	3.18749	29.6399	5.42542e-05	0.00382327
TRIM58	525584	ENSBTAG00000007470	tripartite motif containing 58	NA	2.37804	0.774177	29.1356	5.72037e-05	0.00384324
PTI	404172	ENSBTAG00000017328	pancreatic trypsin inhibitor	A6QPK7	2.37144	2.68321	14.2629	0.00165502	0.0217711
ASB2	539244	ENSBTAG00000007109	ankyrin repeat and SOCS box containing 2	Q3SX45	2.2409	1.0065	11.7152	0.00349325	0.032959
MYLK	338037	ENSBTAG00000014567	myosin light chain kinase	Q28824	2.22051	0.766545	21.8648	0.000246587	0.00786142
SYNPO2	540340	ENSBTAG00000006434	synaptopodin 2	A4IFK4	2.21163	1.22507	15.3537	0.00122445	0.0182942
XK	539621	NA	X-linked Kx blood group	NA	2.17454	0.751711	35.6237	1.88451e-05	0.00262432
RGS20	614441	ENSBTAG00000003454	regulator of G protein signaling 20	Q1LZG3	2.12181	1.44234	20.0728	0.000371913	0.00942382
LY6G6F	539920	ENSBTAG00000000580	lymphocyte antigen 6 family member G6F	Q0V881	2.11568	0.71484	14.9681	0.00134446	0.019317
TUBB1	541271	ENSBTAG00000018785	tubulin beta 1 class VI	E1BJK2	2.10933	7.19335	21.6859	0.000263881	0.00806847
MPIG6B	617577	ENSBTAG00000013525	megakaryocyte and platelet inhibitory receptor G6b	Q0P5G6	2.10886	5.43341	18.5218	0.000547694	0.0116291
IL5RA	615848	ENSBTAG00000000273	interleukin 5 receptor subunit alpha	NA	2.08545	3.50679	42.0274	7.59529e-06	0.00175514
SOCS2	338437	ENSBTAG00000012007	suppressor of cytokine signaling 2	Q861R0	2.04681	1.35324	16.4549	0.000911973	0.0152896
LOC112444864	112444864	NA	uncharacterized LOC112444864	NA	2.0443	1.81847	14.5216	0.00154023	0.0209983
TGM2	281528	ENSBTAG00000016208	transglutaminase 2	P51176	2.02702	2.69086	18.3839	0.000566311	0.0118849
JCAD	784675	ENSBTAG00000001204	junctional cadherin 5 associated	A2VE02	2.01288	0.629477	22.4174	0.000218487	0.00724717
LOC104974750	104974750	NA	uncharacterized LOC104974750	NA	1.99516	3.34471	18.5021	0.000550315	0.0116669
S100A1	528735	ENSBTAG00000005163	S100 calcium binding protein A1	P02639	1.99418	1.71034	17.9652	0.000624764	0.0124469
KCTD15	512578	ENSBTAG00000017956	potassium channel tetramerization domain containing 15	Q0VD00	1.97764	0.925967	16.7115	0.000843713	0.0145861
LOC404103	404103	ENSBTAG00000049782	spleen trypsin inhibitor	P04815	1.97576	5.58355	10.3302	0.00542132	0.0430015
SEC14L5	790103	ENSBTAG00000007890	SEC14 like lipid binding 5	E1BJN6	1.96472	0.276915	12.4189	0.00278419	0.0290465
NPL	507597	ENSBTAG00000002266	N-acetylneuraminate pyruvate lyase	Q29RY9	1.96254	2.49401	22.9456	0.000200891	0.00703603
PTGDR2	337885	ENSBTAG00000039652	prostaglandin D2 receptor 2	NA	1.94596	3.11212	28	7.33191e-05	0.00440074
TREML1	784711	ENSBTAG00000006485	triggering receptor expressed on myeloid cells like 1	NA	1.94261	0.444386	12.1311	0.0030419	0.0307049
ILDR1	538495	ENSBTAG00000004705	immunoglobulin like domain containing receptor 1	A6QNQ9	1.92134	0.098758	21.4539	0.00027013	0.00814009
SLC6A4	282365	ENSBTAG00000019349	solute carrier family 6 member 4	Q9XT49	1.89859	2.49175	18.6618	0.000529488	0.0114173
PF4	507790	NA	platelet factor 4	A6QPP9	1.89259	5.72462	15.4239	0.00120475	0.0180582
FXYD4	100295639	ENSBTAG00000051295	FXYD domain containing ion transport regulator 4	NA	1.88656	3.69094	18.6399	0.000532291	0.01146
SELP	281486	ENSBTAG00000020755	selectin P	P42201	1.88252	1.73546	12.7399	0.00256372	0.027456
LOC101906694	101906694	NA	uncharacterized LOC101906694	NA	1.86862	0.860344	11.1527	0.00414884	0.0364852
TMCC2	768080	ENSBTAG00000002361	transmembrane and coiled-coil domain family 2	Q08E51	1.84481	0.00941425	12.1313	0.00303281	0.0307049
LOC104972869	104972869	ENSBTAG00000052659	uncharacterized LOC104972869	NA	1.84118	0.60549	9.94836	0.00613626	0.0458896
LOC104972052	104972052	NA	uncharacterized LOC104972052	NA	1.79638	0.942164	12.0295	0.0031475	0.0311492
GFI1B	537773	ENSBTAG00000012772	growth factor independent 1B transcriptional repressor	F1MWJ8	1.78125	1.21236	15.7308	0.00109097	0.0171694
GP6	100336616	NA	glycoprotein VI platelet	NA	1.72533	1.17602	11.7898	0.00337705	0.0324184
MEIS1	613877	ENSBTAG00000008448	Meis homeobox 1	A4FUE0	1.7251	-0.352607	13.3016	0.00214087	0.0250614
LYPD6	100337491	ENSBTAG00000047426	LY6/PLAUR domain containing 6	NA	1.68225	0.574819	11.527	0.00365895	0.0339567
PARD3B	535378	ENSBTAG00000010293	par-3 family cell polarity regulator beta	NA	1.66142	0.0806739	10.7045	0.00474407	0.039663
KIAA1522	788353	ENSBTAG00000018062	KIAA1522	NA	1.62239	-0.520882	19.1793	0.000456533	0.0105147
CD8A	281060	ENSBTAG00000021141	CD8a molecule	P31783	1.60913	3.82871	12.0505	0.00315252	0.0311767
ADGRG1	509703	ENSBTAG00000038141	adhesion G protein-coupled receptor G1	A4IF70	1.59114	4.91571	11.2645	0.00401893	0.0358537
CXCL10	615107	ENSBTAG00000001725	C-X-C motif chemokine ligand 10	Q2KIQ8	1.56946	3.51791	13.5648	0.00201637	0.0242051
DYRK3	505149	ENSBTAG00000013294	dual specificity tyrosine phosphorylation regulated kinase 3	A6QQN9	1.54943	0.0574252	15.3963	0.00119085	0.017908
FA2H	516891	ENSBTAG00000012222	fatty acid 2-hydroxylase	E1BGC2	1.50873	1.29613	20.8881	0.000306805	0.00866374
GDF11	540517	ENSBTAG00000007417	growth differentiation factor 11	NA	1.49236	-0.276384	11.3292	0.00388743	0.0351823
CCR4	408019	ENSBTAG00000034883	C-C motif chemokine receptor 4	A6QLA5	1.48453	2.8482	14.2758	0.00164908	0.0217344
RAB27B	282858	ENSBTAG00000002788	RAB27B, member RAS oncogene family	Q8HZJ5	1.47482	2.27433	16.0683	0.000998553	0.0160801
WC1-8	100884163	ENSBTAG00000049861	WC1-8 protein	H9BDV2	1.44943	2.22415	14.3639	0.00159076	0.0213927
CD226	615496	NA	CD226 molecule	E1BI17	1.44514	2.67854	27.6683	7.52384e-05	0.00443907
DAPK2	529131	ENSBTAG00000011820	death associated protein kinase 2	NA	1.43899	3.34281	27.5152	7.807e-05	0.00458605
LOC530773	530773	ENSBTAG00000040277	germinal histone H4-like	P62803	1.43059	-0.151019	15.4773	0.00116516	0.017717
GPR15	538740	ENSBTAG00000020997	G protein-coupled receptor 15	NA	1.4294	1.91587	18.4652	0.000542338	0.0116237
RBM11	539474	ENSBTAG00000034347	RNA binding motif protein 11	Q3SZP6	1.42613	0.377447	17.0872	0.000764563	0.0138326
GNG11	511812	ENSBTAG00000000820	G protein subunit gamma 11	Q5E9F0	1.41383	5.5325	20.8292	0.000319435	0.0088175
GRAP2	522346	ENSBTAG00000015157	GRB2 related adaptor protein 2	E1BKA6	1.39747	4.0267	25.5719	0.000117091	0.0053936
ADGRB2	506672	ENSBTAG00000010657	adhesion G protein-coupled receptor B2	NA	1.37781	1.47634	20.4426	0.000339647	0.00898703
FOXO6	112446032	ENSBTAG00000024115	forkhead box O6	NA	1.37441	0.731668	12.7916	0.00248693	0.0270995
PDZD2	516852	ENSBTAG00000014455	PDZ domain containing 2	NA	1.37072	-0.231662	11.4731	0.00371593	0.0341653
L1CAM	516017	ENSBTAG00000013462	L1 cell adhesion molecule	E1BBI3	1.36648	5.99317	12.6927	0.00259984	0.0277429
ITGB3	282642	ENSBTAG00000009987	integrin subunit beta 3	F1MTN1	1.36112	5.89169	30.9711	4.28373e-05	0.003471
GZMM	512272	ENSBTAG00000002100	granzyme M	E1BP32	1.35205	0.480235	14.3595	0.00158317	0.0213254
H4	280691	ENSBTAG00000040277	histone H4	P62803	1.34043	2.17094	30.3436	4.5964e-05	0.00359236
GATA3	505169	ENSBTAG00000017243	GATA binding protein 3	Q08DV0	1.33706	4.53419	11.8595	0.00334166	0.0322214
PRKAR1B	505370	ENSBTAG00000046142	protein kinase cAMP-dependent type I regulatory subunit beta	Q17QF5	1.3339	1.12344	16.326	0.000930451	0.0154176
IL9R	618294	ENSBTAG00000007558	interleukin 9 receptor	NA	1.33127	3.91857	12.5391	0.00272125	0.0286092
ID3	538690	ENSBTAG00000030425	inhibitor of DNA binding 3, HLH protein	Q5E981	1.31563	4.10446	19.1068	0.000476017	0.010743
SEMA3G	100299041	ENSBTAG00000046924	semaphorin 3G	NA	1.30425	1.67394	12.0311	0.00312697	0.0310683
SLC7A11	524078	ENSBTAG00000034075	solute carrier family 7 member 11	NA	1.2994	1.12678	11.8936	0.00326158	0.0318015
LOC112449353	112449353	NA	uncharacterized LOC112449353	NA	1.29704	1.30386	18.9176	0.000486059	0.0108843
MAF	782481	ENSBTAG00000044192	MAF bZIP transcription factor	A7Z017	1.29409	3.46685	10.6909	0.00482286	0.0399695
LOC101904824	101904824	NA	uncharacterized LOC101904824	NA	1.26889	1.24025	13.237	0.00218155	0.0252692
LOC112448083	112448083	NA	uncharacterized LOC112448083	NA	1.23948	1.87521	14.5005	0.00152209	0.0209028
LOC616819	616819	ENSBTAG00000048666	histone H3.1	P68432	1.23904	-0.50712	14.0666	0.00171908	0.022255
TRPM4	100295930	ENSBTAG00000006139	transient receptor potential cation channel subfamily M member 4	E1BNX9	1.2315	0.749595	10.3973	0.00524258	0.0421871
MFSD6L	614798	ENSBTAG00000039012	major facilitator superfamily domain containing 6 like	A6QQM6	1.22627	0.218901	11.7604	0.00339838	0.0324687
CREB3L1	513105	ENSBTAG00000006143	cAMP responsive element binding protein 3 like 1	E1BNX4	1.22521	2.74465	12.1667	0.00303533	0.0307049
LOC617905	617905	NA	uncharacterized LOC617905	NA	1.22139	4.572	22.52	0.000220049	0.00728158
H1F0	617975	NA	H1 histone family, member 0	Q0IIJ2	1.21291	3.8137	34.1553	2.39127e-05	0.0028302
GPR87	785030	ENSBTAG00000011192	G protein-coupled receptor 87	E1BN46	1.20659	-0.106124	14.8041	0.00139937	0.0198184
GOLGA7B	767832	ENSBTAG00000008100	golgin A7 family member B	Q0IID5	1.1986	0.585349	9.50773	0.00705621	0.0499885
MCAM	281301	ENSBTAG00000006835	melanoma cell adhesion molecule	A8QQF2	1.19554	2.0013	15.3448	0.00120752	0.0180607
EPCAM	514039	ENSBTAG00000006474	epithelial cell adhesion molecule	Q3T0L5	1.19313	-0.307428	9.85408	0.00627656	0.0466369
NRGN	616955	ENSBTAG00000001474	neurogranin	P35722	1.18738	2.44996	12.6169	0.0026238	0.0278638
GPR4	512876	ENSBTAG00000018398	G protein-coupled receptor 4	Q1JQB3	1.18001	2.38259	20.4145	0.000341852	0.009011
LOC100336282	100336282	NA	uncharacterized LOC100336282	NA	1.16311	5.57291	12.0015	0.00319989	0.0314656
LOC528329	528329	NA	uncharacterized LOC528329	NA	1.12353	1.16147	42.2927	6.92881e-06	0.00165635
HS6ST2	517768	ENSBTAG00000049807	heparan sulfate 6-O-sulfotransferase 2	NA	1.12184	0.827171	16.5777	0.000871468	0.0148621
LOC505183	505183	ENSBTAG00000049598	histone H2B type 1	P62808	1.11106	0.104186	11.9122	0.00324303	0.0317213
ZBTB46	507985	ENSBTAG00000016667	zinc finger and BTB domain containing 46	E1BM43	1.1094	2.52252	10.2964	0.00544085	0.0431317
LOC104975684	104975684	ENSBTAG00000050614	histone H2A type 1-B/E	G8JL00	1.10265	1.78931	32.0327	3.41813e-05	0.00325371
GAPT	784765	ENSBTAG00000016770	GRB2 binding adaptor protein, transmembrane	A6H6Z0	1.09896	5.37862	13.6188	0.00198544	0.0239946
PHOSPHO1	524639	ENSBTAG00000000033	phosphoethanolamine/phosphocholine phosphatase 1	E1BCN8	1.09101	1.553	9.6636	0.00669249	0.0482572
TNFAIP8L1	531850	ENSBTAG00000037765	TNF alpha induced protein 8 like 1	A5PK29	1.09083	1.77121	27.0307	8.50068e-05	0.00471448
INPP4B	534793	ENSBTAG00000014111	inositol polyphosphate-4-phosphatase type II B	NA	1.08202	4.05649	9.56708	0.00698756	0.0497309
AMOTL1	541209	ENSBTAG00000018945	angiomotin like 1	NA	1.0814	2.44542	10.5182	0.00504604	0.0412276
PMEPA1	617469	ENSBTAG00000054628	prostate transmembrane protein, androgen induced 1	Q08DR1	1.07248	5.87918	30.426	4.71483e-05	0.00361868
CXCR3	497018	ENSBTAG00000014798	C-X-C motif chemokine receptor 3	Q5MD61	1.05851	0.687529	10.7476	0.00467864	0.039389
SMOX	527211	ENSBTAG00000001112	spermine oxidase	E1B7M5	1.04714	1.59287	11.4518	0.00374068	0.0343473
TNNT3	282096	ENSBTAG00000022158	troponin T3, fast skeletal type	Q8MKH7	1.04542	1.21482	11.5399	0.00363915	0.0338637
ZKSCAN4	539620	ENSBTAG00000003575	zinc finger with KRAB and SCAN domains 4	E1BHH2	1.04443	0.939278	11.7749	0.00338319	0.0324184
ATP12A	530703	ENSBTAG00000014486	ATPase H+/K+ transporting non-gastric alpha2 subunit	NA	1.04208	3.85534	19.8533	0.000391401	0.00962194
LOC112446678	112446678	NA	uncharacterized LOC112446678	NA	1.03942	0.357064	10.7015	0.00474869	0.039663
S100A13	404146	ENSBTAG00000021378	S100 calcium binding protein A13	P79342	1.03637	2.24135	13.0601	0.00229745	0.025961
BCL11B	783269	ENSBTAG00000018019	BAF chromatin remodeling complex subunit BCL11B	E1BD25	1.03291	4.20534	9.8349	0.0063857	0.0470195
ANGPTL4	509963	ENSBTAG00000002473	angiopoietin like 4	Q2KJ51	1.03056	-0.0924139	17.9493	0.000615664	0.0123542
BTLA	531767	ENSBTAG00000011871	B and T lymphocyte associated	NA	1.02543	6.22796	30.2116	4.89768e-05	0.00367062
UBASH3A	514555	ENSBTAG00000023398	ubiquitin associated and SH3 domain containing A	Q5EA73	1.02532	3.86445	10.9421	0.00445021	0.0380877
LOC104974758	104974758	NA	uncharacterized LOC104974758	NA	1.01656	1.9397	13.8665	0.00181955	0.022893
MAB21L1	540081	ENSBTAG00000034069	mab-21 like 1	A4FV14	1.01453	-0.0463644	20.707	0.000319703	0.0088175
LOC112441827	112441827	NA	uncharacterized LOC112441827	NA	1.00987	-0.437108	14.9203	0.00135542	0.0194342
MYH11	530050	ENSBTAG00000015988	myosin heavy chain 11	A6QLN6	1.009	1.20738	12.9865	0.00234772	0.0261876
RASD1	507449	ENSBTAG00000020520	ras related dexamethasone induced 1	F1MLL3	1.00804	2.07942	10.5949	0.00491553	0.040427
KBTBD6	538461	ENSBTAG00000008656	kelch repeat and BTB domain containing 6	NA	1.00636	0.195878	29.5752	5.27892e-05	0.00381209
CLIC5	281696	ENSBTAG00000010244	chloride intracellular channel 5	P35526	1.00525	3.47676	13.7577	0.00189876	0.023422
GATM	414732	ENSBTAG00000005586	glycine amidinotransferase	Q2HJ74	0.999218	2.70824	21.6792	0.000256926	0.00791618
DUSP7	785016	ENSBTAG00000021912	dual specificity phosphatase 7	A6QLS1	0.994758	3.72348	13.0002	0.00237465	0.0263396
H2AFY2	537167	ENSBTAG00000001163	H2A histone family member Y2	Q1LZ92	0.981947	0.628245	20.6402	0.000324617	0.00882955
ST8SIA1	282352	ENSBTAG00000000593	ST8 alpha-N-acetyl-neuraminide alpha-2,8-sialyltransferase 1	Q6ZXD2	0.979627	1.19125	11.8872	0.00326803	0.0318265
EPDR1	615376	ENSBTAG00000033197	ependymin related 1	A6QLI0	0.978837	0.0270199	13.606	0.0019604	0.0237773
CSTF2T	783569	ENSBTAG00000018406	cleavage stimulation factor subunit 2 tau variant	NA	0.9683	5.17447	33.8397	2.53116e-05	0.0028302
ADM2	618896	ENSBTAG00000054072	adrenomedullin 2	G3X7A0	0.964265	3.72952	11.1015	0.00423073	0.0370323
LGALSL	516629	ENSBTAG00000055296	galectin like	E1BKC9	0.963927	5.60422	17.274	0.0007452	0.0137143
KLF5	535702	ENSBTAG00000002129	Kruppel like factor 5	A4IFB2	0.963645	4.77555	29.311	5.56222e-05	0.00382327
LOC112449098	112449098	NA	uncharacterized LOC112449098	NA	0.955365	0.722398	11.4967	0.00368854	0.0340752
PIK3R6	515621	ENSBTAG00000016344	phosphoinositide-3-kinase regulatory subunit 6	A7MBD5	0.953623	3.86655	13.4166	0.0021041	0.0248072
LOC616868	616868	ENSBTAG00000049598	histone H2B type 1-like	NA	0.947937	1.16599	24.5339	0.000139725	0.0058177
HLF	516069	ENSBTAG00000006618	HLF transcription factor, PAR bZIP family member	E1BFR1	0.944686	1.75319	11.5291	0.00365147	0.03391
B3GALT2	539815	ENSBTAG00000019859	beta-1,3-galactosyltransferase 2	Q3T0R9	0.943118	3.96809	20.6406	0.000325505	0.00882955
THEMIS	540554	ENSBTAG00000015615	thymocyte selection associated	A5D789	0.936288	2.0209	10.6647	0.00480556	0.0398977
ITK	522311	ENSBTAG00000000306	IL2 inducible T cell kinase	A7Z039	0.93497	5.21375	9.69928	0.00668278	0.0482336
GCA	507139	ENSBTAG00000018446	grancalcin	F1N7I6	0.925951	3.03081	12.6644	0.00258282	0.0276105
NKX3-1	782252	ENSBTAG00000001221	NK3 homeobox 1	E1B732	0.925921	0.232033	12.6515	0.00259274	0.0276952
AKT3	100137872	ENSBTAG00000017788	AKT serine/threonine kinase 3	F1MYJ4	0.923573	4.18727	15.1137	0.00130975	0.0190552
BCL2L1	282152	ENSBTAG00000006526	BCL2 like 1	Q05KJ0	0.92136	3.77533	24.2789	0.000147265	0.00588422
LOC518961	518961	NA	uncharacterized LOC518961	NA	0.916101	3.80072	22.5261	0.000213394	0.00721636
PAPLN	614084	ENSBTAG00000011680	papilin, proteoglycan like sulfated glycoprotein	NA	0.914367	1.84023	9.50489	0.00706305	0.0499894
C16H1orf21	781721	ENSBTAG00000038079	chromosome 16 C1orf21 homolog	A2VDV3	0.909964	2.16722	11.9245	0.00323076	0.0316793
SLC9B2	616320	ENSBTAG00000040088	solute carrier family 9 member B2	E1BFC4	0.904648	6.43647	11.0038	0.00436375	0.0376756
LOC533307	533307	ENSBTAG00000048426	tubulin beta-7 chain	E1B953	0.90351	2.12401	18.9928	0.00047736	0.0107445
SGPP2	100337041	ENSBTAG00000046649	sphingosine-1-phosphate phosphatase 2	NA	0.890772	1.92614	17.8405	0.000632508	0.0124747
MINDY3	538509	ENSBTAG00000010387	MINDY lysine 48 deubiquitinase 3	Q0IIH8	0.880858	6.00646	11.7412	0.00346536	0.0328641
SLC6A12	514339	ENSBTAG00000038415	solute carrier family 6 member 12	A6QNR3	0.879868	1.46145	19.3996	0.000433237	0.0102157
KIRREL3	618028	ENSBTAG00000006804	kirre like nephrin family adhesion molecule 3	A0JN33	0.87949	1.49103	11.351	0.0038609	0.0350957
F2R	526585	ENSBTAG00000020199	coagulation factor II thrombin receptor	A7YY44	0.877334	4.47953	9.77712	0.00651039	0.047384
GPR18	540038	ENSBTAG00000002240	G protein-coupled receptor 18	Q3T0E9	0.87201	4.91667	41.1543	8.14897e-06	0.00179631
LOC101904622	101904622	NA	uncharacterized LOC101904622	NA	0.871402	4.09665	18.6854	0.000515374	0.0112177
LOC519145	NA	NA	NA	NA	0.869011	0.89385	10.5564	0.00497742	0.0408355
PABPC1L2A	521086	NA	poly(A) binding protein, cytoplasmic 1-like 2A	G3MZ94	0.866024	3.9394	25.4541	0.00011592	0.00537534
MAPT	281296	ENSBTAG00000017512	microtubule associated protein tau	P29172	0.863963	2.47166	10.7087	0.00473776	0.039663
PCYT1B	526175	ENSBTAG00000016107	phosphate cytidylyltransferase 1, choline, beta	F1N4Z8	0.863504	1.76134	14.5104	0.00151788	0.0208992
BHLHE40	506945	ENSBTAG00000009863	basic helix-loop-helix family member e40	Q5EA15	0.860375	5.68168	79.4574	1.22303e-07	0.000277479
SCD	280924	ENSBTAG00000055207	stearoyl-CoA desaturase	Q9TT94	0.853499	5.27621	22.5237	0.000217926	0.00724717
HIST1H1B	NA	NA	NA	NA	0.850713	2.36705	16.1507	0.000974193	0.0157709
LOC768255	768255	ENSBTAG00000054649	GTPase, IMAP family member 4-like	Q32PJ5	0.848499	7.98425	11.7225	0.00348532	0.032959
LBH	616148	ENSBTAG00000026111	LBH regulator of WNT signaling pathway	A5PJU8	0.847764	8.83161	31.6315	3.67989e-05	0.00331309
HMGCS1	407767	ENSBTAG00000011839	3-hydroxy-3-methylglutaryl-CoA synthase 1	NA	0.843184	5.83574	31.6559	3.64817e-05	0.00331309
TTC30A	510160	ENSBTAG00000027694	tetratricopeptide repeat domain 30A	A2VE45	0.843009	1.29175	20.1616	0.000362398	0.00930078
SPATA13	785769	ENSBTAG00000019545	spermatogenesis associated 13	NA	0.842354	6.67904	22.9307	0.000201531	0.00703603
SYT11	618177	ENSBTAG00000011209	synaptotagmin 11	A6H7H8	0.840196	4.22905	13.801	0.00187921	0.0232554
ANO9	107131193	ENSBTAG00000054911	anoctamin 9	NA	0.837683	2.55272	13.8791	0.00181303	0.022893
PRKACB	282323	ENSBTAG00000011953	protein kinase cAMP-activated catalytic subunit beta	P05131	0.832927	6.58661	73.258	2.11535e-07	0.000277479
SEL1L3	535060	ENSBTAG00000002299	SEL1L family member 3	NA	0.831476	6.5084	17.6749	0.000674102	0.0130537
S1PR1	281135	ENSBTAG00000005990	sphingosine-1-phosphate receptor 1	Q5E9P3	0.82571	6.93281	21.0995	0.000300595	0.00857561
CXCR5	497021	ENSBTAG00000046320	C-X-C motif chemokine receptor 5	Q5I5R0	0.824202	3.97364	14.5426	0.00150718	0.0208762
ADRA2A	282135	ENSBTAG00000039292	adrenoceptor alpha 2A	Q28838	0.816459	5.63585	34.4836	2.26585e-05	0.0028302
TTC28	537659	ENSBTAG00000012193	tetratricopeptide repeat domain 28	NA	0.81607	2.61589	15.4766	0.00116538	0.017717
EGLN3	535578	ENSBTAG00000008172	egl-9 family hypoxia inducible factor 3	A7MBA0	0.807882	4.00787	9.73205	0.00660957	0.0479066
ZSWIM3	101904635	ENSBTAG00000000958	zinc finger SWIM-type containing 3	NA	0.800669	-0.360068	10.9623	0.00436708	0.0376756
LOC527388	527388	NA	uncharacterized LOC527388	NA	0.794156	3.17444	25.0955	0.000124608	0.00554072
GMPR	533000	ENSBTAG00000015743	guanosine monophosphate reductase	Q08DA2	0.792928	1.61586	13.4055	0.00207727	0.0245799
PEX12	506007	ENSBTAG00000019723	peroxisomal biogenesis factor 12	A4FUD4	0.792638	3.63225	40.2736	9.25969e-06	0.00189384
LRRC3C	618432	ENSBTAG00000039933	leucine rich repeat containing 3C	NA	0.789461	2.31427	10.9323	0.00440917	0.0379002
SLCO3A1	407132	ENSBTAG00000001652	solute carrier organic anion transporter family member 3A1	Q8HYW2	0.786693	2.32738	12.8557	0.0024401	0.0268721
VCL	783645	ENSBTAG00000021879	vinculin	F1N789	0.777576	6.8765	20.8254	0.000318128	0.0088175
IFNLR1	616826	ENSBTAG00000001101	interferon lambda receptor 1	NA	0.776758	2.1236	27.2797	8.1031e-05	0.00459892
NEDD4	507781	ENSBTAG00000013793	NEDD4 E3 ubiquitin protein ligase	NA	0.773044	3.46591	13.9882	0.00175771	0.0225445
MAPRE3	528839	ENSBTAG00000008884	microtubule associated protein RP/EB family member 3	Q0VC55	0.769003	2.63157	11.1575	0.00410403	0.0362898
MYL9	505964	ENSBTAG00000011473	myosin light chain 9	Q1LZF9	0.767642	5.1652	11.7413	0.00346529	0.0328641
IL17D	614982	NA	interleukin 17D	NA	0.757537	1.76169	17.0179	0.000778185	0.0139454
ZNF683	511122	ENSBTAG00000009631	zinc finger protein 683	NA	0.756376	5.64758	21.7058	0.00025618	0.00791618
USP27X	781718	ENSBTAG00000039391	ubiquitin specific peptidase 27 X-linked	F1MTL6	0.746919	0.939898	13.6122	0.00195693	0.0237773
KIF3C	777770	ENSBTAG00000019138	kinesin family member 3C	A0JN40	0.745701	3.83866	35.6743	1.86934e-05	0.00262432
OSBPL10	507708	ENSBTAG00000009194	oxysterol binding protein like 10	NA	0.741884	2.51604	19.669	0.000406546	0.00988905
GPR183	540287	ENSBTAG00000032084	G protein-coupled receptor 183	Q1RMI1	0.739776	6.54503	43.7176	5.68123e-06	0.00151481
ZNF391	513014	ENSBTAG00000009152	zinc finger protein 391	A6QPV7	0.732094	0.589451	10.0385	0.00590157	0.0449589
ZNF827	104974573	ENSBTAG00000012738	zinc finger protein 827	NA	0.727434	4.1411	23.5829	0.000170278	0.00646822
LANCL1	540559	ENSBTAG00000015066	LanC like 1	Q1LZH8	0.720836	4.84526	29.2538	5.59772e-05	0.00382327
TLR10	539791	ENSBTAG00000014042	toll like receptor 10	Q6GV17	0.715944	6.07885	13.8947	0.00183556	0.0229279
SLFN11	521795	ENSBTAG00000019437	schlafen family member 11	NA	0.715302	6.63078	47.5161	3.42373e-06	0.00110396
CD180	539518	ENSBTAG00000006360	CD180 molecule	Q0V8G5	0.713943	6.00287	16.5815	0.000884227	0.0149875
PDP2	100299267	ENSBTAG00000046708	pyruvate dehyrogenase phosphatase catalytic subunit 2	G3N1T9	0.709785	4.0236	34.9418	2.10304e-05	0.00273279
PHLDB1	533996	ENSBTAG00000016197	pleckstrin homology like domain family B member 1	NA	0.700393	2.2633	10.7158	0.0047268	0.0396474
EIF1B	513481	ENSBTAG00000019106	eukaryotic translation initiation factor 1B	Q32LJ9	0.700028	5.76041	24.7571	0.000133482	0.00565973
LBR	509348	ENSBTAG00000008453	lamin B receptor	A6QQV8	0.700024	7.93642	70.3651	2.76823e-07	0.000319846
SLC40A1	527023	ENSBTAG00000010498	solute carrier family 40 member 1	A0JNB7	0.695987	5.98472	9.90517	0.0062377	0.0464727
ORC5	519409	ENSBTAG00000040058	origin recognition complex subunit 5	A5PJS5	0.695826	2.76094	13.9826	0.00176047	0.0225449
KBTBD4	617482	ENSBTAG00000018482	kelch repeat and BTB domain containing 4	Q0P577	0.677343	3.23922	29.3171	5.53321e-05	0.00382327
NFATC2	530401	ENSBTAG00000018270	nuclear factor of activated T cells 2	NA	0.671707	6.01962	56.8586	1.11181e-06	0.000695153
TP53I11	515682	ENSBTAG00000017228	tumor protein p53 inducible protein 11	Q0VCQ8	0.670767	3.40983	11.2099	0.00403653	0.0359339
BOLA-DRB2	538700	ENSBTAG00000038397	histocompatibility complex, class II, DR beta 2	NA	0.669565	5.26727	9.61412	0.00687733	0.0491263
FAM98B	532711	ENSBTAG00000021870	family with sequence similarity 98 member B	NA	0.66884	3.59742	23.9891	0.000156391	0.00613836
LCMT2	538825	ENSBTAG00000014472	leucine carboxyl methyltransferase 2	G3N0F1	0.66752	2.61975	14.7535	0.00141904	0.0199746
CCDC71L	112446372	ENSBTAG00000053836	coiled-coil domain containing 71 like	NA	0.666423	4.02803	28.8429	6.03725e-05	0.00400509
DNAL1	538164	ENSBTAG00000015930	dynein axonemal light chain 1	Q2KID4	0.665311	1.37408	11.0819	0.00420376	0.036866
LRBA	524279	ENSBTAG00000018546	LPS responsive beige-like anchor protein	NA	0.665232	5.97589	51.167	2.16476e-06	0.00100048
GIMAP6	528288	ENSBTAG00000050052	GTPase, IMAP family member 6	A5PKB7	0.663765	7.86606	21.1629	0.000289176	0.00845869
ZNF852	101905790	ENSBTAG00000052626	zinc finger protein 852	NA	0.662235	3.24167	30.9596	4.12052e-05	0.003471
GPR82	101904496	ENSBTAG00000045934	G protein-coupled receptor 82	NA	0.661812	3.85633	20.6195	0.000326153	0.00882955
LOC617875	617875	ENSBTAG00000040277	histone H4-like	P62803	0.660901	3.29336	30.1906	4.72399e-05	0.00361868
F11R	281258	ENSBTAG00000017846	F11 receptor	Q9XT56	0.659396	3.82226	9.90002	0.0061807	0.046197
SLC10A7	613859	ENSBTAG00000034522	solute carrier family 10 member 7	Q32LB4	0.658434	3.24372	35.856	1.81599e-05	0.00260256
LOC112444953	112444953	ENSBTAG00000043509	small nucleolar RNA SNORD27	NA	0.651316	0.555832	13.5419	0.00199691	0.0240549
H2B	519934	ENSBTAG00000051545	histone H2B-like	Q32S29	0.65091	3.31433	33.45	2.68793e-05	0.00286678
CELF6	539205	ENSBTAG00000014092	CUGBP Elav-like family member 6	NA	0.649979	1.39299	14.0765	0.00171428	0.0222549
RNASEL	100048947	ENSBTAG00000009091	ribonuclease L	A5H027	0.649966	4.60072	20.6985	0.000320325	0.0088175
MGARP	513234	ENSBTAG00000002599	mitochondria localized glutamic acid rich protein	A6QLZ1	0.646977	0.629944	16.2753	0.000942865	0.0154708
MSH6	540526	ENSBTAG00000001424	mutS homolog 6	E1B9Q4	0.642894	6.10307	72.8229	2.20142e-07	0.000277479
SETBP1	617265	ENSBTAG00000018088	SET binding protein 1	NA	0.641842	4.08279	17.1249	0.000757252	0.0137967
MBNL3	540550	ENSBTAG00000014088	muscleblind like splicing regulator 3	E1B8I9	0.640576	5.68631	10.2341	0.00559471	0.0436542
CD27	512514	ENSBTAG00000014725	CD27 molecule	A2VE48	0.640066	5.74111	24.4116	0.000143285	0.00585205
YWHAZ	287022	ENSBTAG00000000236	tyrosine 3-monooxygenase/tryptophan 5-monooxygenase activation protein zeta	P63103	0.639932	6.88005	31.9799	3.44937e-05	0.00325371
CMTR2	781914	ENSBTAG00000047367	cap methyltransferase 2	G3MZP6	0.637706	4.4234	18.2672	0.000569236	0.0119042
RAB27A	618035	ENSBTAG00000012408	RAB27A, member RAS oncogene family	A6QLB1	0.635913	6.76301	14.1545	0.00170014	0.0221545
TBCC	515354	ENSBTAG00000000940	tubulin folding cofactor C	Q3SZE9	0.632376	6.20772	30.4464	4.5128e-05	0.00355511
MIS12	767858	ENSBTAG00000020432	MIS12 kinetochore complex component	Q5EA49	0.632115	3.1675	14.9949	0.00132798	0.0191983
SUPT16H	514989	ENSBTAG00000020421	SPT16 homolog, facilitates chromatin remodeling subunit	E1BNP8	0.630269	6.72829	48.1888	3.14017e-06	0.00107755
BCAT1	505926	ENSBTAG00000013825	branched chain amino acid transaminase 1	A4IFQ7	0.629323	4.27298	17.0432	0.000773184	0.0139094
PSAT1	533044	ENSBTAG00000013960	phosphoserine aminotransferase 1	A6QR28	0.628233	3.56897	23.2957	0.000180937	0.00672573
FANCF	539681	ENSBTAG00000007230	FA complementation group F	A8E4Q9	0.627997	1.62008	11.1407	0.00412598	0.0364148
STK4	514886	ENSBTAG00000003257	serine/threonine kinase 4	Q5E9L6	0.625071	5.77618	32.9264	2.93502e-05	0.00299221
ZCCHC18	786510	NA	zinc finger CCHC-type containing 18	NA	0.621467	3.27377	13.4205	0.00206822	0.0245723
RNF144A	618176	ENSBTAG00000044064	ring finger protein 144A	F1MME3	0.621073	6.8635	17.4893	0.000692191	0.0132193
PTPN4	512883	ENSBTAG00000020855	protein tyrosine phosphatase non-receptor type 4	NA	0.619395	5.5503	12.3612	0.00285823	0.0295081
PHF13	540889	ENSBTAG00000015384	PHD finger protein 13	NA	0.617669	2.11475	24.1745	0.000150482	0.00596393
MTURN	615685	ENSBTAG00000052317	maturin, neural progenitor differentiation regulator homolog	A7MBJ1	0.60842	5.3048	9.72341	0.00662878	0.0479687
ZNF830	539497	ENSBTAG00000020340	zinc finger protein 830	A3KN01	0.608144	4.10798	46.8833	3.71698e-06	0.00112035
VKORC1L1	506318	ENSBTAG00000014448	vitamin K epoxide reductase complex subunit 1 like 1	NA	0.608093	4.58595	103.393	1.9761e-08	0.000230505
MAST4	529061	ENSBTAG00000025964	microtubule associated serine/threonine kinase family member 4	NA	0.605005	5.53357	18.6146	0.000522975	0.011308
HSPA1A	282254	ENSBTAG00000025441	heat shock protein family A (Hsp70) member 1A	Q27965	0.603081	5.3525	9.55041	0.00702709	0.0498877
HNRNPH2	534001	ENSBTAG00000007499	heterogeneous nuclear ribonucleoprotein H2	Q3SZF3	0.602214	5.8974	21.7075	0.00025532	0.00791618
MED18	540695	ENSBTAG00000002678	mediator complex subunit 18	Q0VCD4	0.598518	3.12607	14.7922	0.00140397	0.0198431
SMIM33	112447428	ENSBTAG00000030517	small integral membrane protein 33	NA	0.598258	3.18493	13.4011	0.00207989	0.0245799
MOB1A	614611	ENSBTAG00000006259	MOB kinase activator 1A	Q0VCJ5	0.598012	7.66224	36.7501	1.57724e-05	0.00240231
ZBTB4	613607	ENSBTAG00000008289	zinc finger and BTB domain containing 4	NA	0.59756	6.37802	30.8005	4.2379e-05	0.003471
BCORL1	540023	ENSBTAG00000004962	BCL6 corepressor like 1	F1MML3	0.594049	4.33309	56.5344	1.15316e-06	0.000695153
BMI1	510666	ENSBTAG00000015584	BMI1 proto-oncogene, polycomb ring finger	Q32KX7	0.593468	5.03849	57.8206	9.98626e-07	0.000695153
RASGRP1	533125	ENSBTAG00000021872	RAS guanyl releasing protein 1	NA	0.593194	6.3945	17.5924	0.000672924	0.0130537
XKRX	524975	ENSBTAG00000005378	XK related X-linked	NA	0.585406	2.66471	16.2334	0.000953282	0.0155314
ACOT2	511033	ENSBTAG00000046814	acyl-CoA thioesterase 2	A6QQA9	0.583596	1.04847	9.50644	0.00705932	0.0499885
ZBTB38	539843	ENSBTAG00000040061	zinc finger and BTB domain containing 38	F1ME21	0.581197	6.15323	31.9794	3.44966e-05	0.00325371
EIF4E	281751	ENSBTAG00000009522	eukaryotic translation initiation factor 4E	Q9N0T5	0.581195	4.81144	21.898	0.000244793	0.00786142
SLC38A1	527491	ENSBTAG00000000859	solute carrier family 38 member 1	F1MTX9	0.577557	6.5008	21.8347	0.000248233	0.00786142
ZNF608	509992	ENSBTAG00000016137	zinc finger protein 608	NA	0.576785	4.51609	19.5119	0.000421878	0.010016
RASGRP3	523745	ENSBTAG00000008006	RAS guanyl releasing protein 3	Q0VD52	0.576225	6.86059	33.8731	2.50531e-05	0.0028302
RIOX1	511031	ENSBTAG00000025372	ribosomal oxygenase 1	A5PK74	0.575838	3.11397	11.5337	0.00364618	0.0338836
SLC2A1	282356	ENSBTAG00000009617	solute carrier family 2 member 1	P27674	0.575813	3.50732	12.4667	0.00274029	0.0287399
ZNF652	511703	ENSBTAG00000001919	zinc finger protein 652	F1N440	0.574139	5.97525	37.9963	1.30114e-05	0.00220003
SRBD1	513877	ENSBTAG00000007508	S1 RNA binding domain 1	NA	0.571177	5.15646	20.5115	0.000334317	0.00889695
SPCS2	786732	ENSBTAG00000006644	signal peptidase complex subunit 2	NA	0.570274	5.74201	16.9242	0.000797056	0.014112
TTC9C	786577	ENSBTAG00000000773	tetratricopeptide repeat domain 9C	A4IFF3	0.568855	4.5502	15.7271	0.00108979	0.0171694
ZNF853	618217	ENSBTAG00000053996	zinc finger protein 853	NA	0.568732	1.54178	11.1315	0.00413804	0.0364608
CAMK1D	526873	ENSBTAG00000008650	calcium/calmodulin dependent protein kinase ID	NA	0.568592	7.07279	20.4968	0.00033545	0.00891
OTUD7B	525579	ENSBTAG00000001586	OTU deubiquitinase 7B	E1B9S7	0.568441	3.08073	29.1526	5.70253e-05	0.00384324
HIST1H2BN	616627	ENSBTAG00000038173	histone cluster 1, H2bk	Q2M2T1	0.568205	5.06844	10.9007	0.00445973	0.0381243
ALG11	540845	ENSBTAG00000010337	ALG11 alpha-1,2-mannosyltransferase	NA	0.566293	3.44807	31.5092	3.74237e-05	0.00334761
ZNF641	538714	ENSBTAG00000016496	zinc finger protein 641	NA	0.565276	1.92508	10.2458	0.00551018	0.0433591
ELP3	784720	ENSBTAG00000002730	elongator acetyltransferase complex subunit 3	Q2KJ61	0.565145	3.63763	17.6602	0.000661597	0.0128992
CD53	505040	ENSBTAG00000006466	CD53 molecule	Q58DM3	0.562966	8.98807	17.1003	0.000762008	0.0138108
LOC510362	510362	NA	zinc finger X-linked protein ZXDB	G3X6Q6	0.561223	3.04781	31.3879	3.82236e-05	0.00335424
FBXO32	513776	ENSBTAG00000016194	F-box protein 32	Q2KHT6	0.559927	2.04299	15.4003	0.00118957	0.017908
ADD3	505225	ENSBTAG00000003265	adducin 3	Q08E01	0.559856	8.84045	53.7944	1.58067e-06	0.000811705
CBX6	513830	ENSBTAG00000046724	chromobox 6	A3KMW6	0.558871	5.06847	33.0567	2.87123e-05	0.00294886
ARHGEF3	782247	ENSBTAG00000014091	Rho guanine nucleotide exchange factor 3	F1MNV2	0.558859	6.73885	43.7254	5.67513e-06	0.00151481
EVA1A	528994	NA	eva-1 homolog A, regulator of programmed cell death	NA	0.557673	2.50309	10.3955	0.0052457	0.0421877
SQLE	526535	ENSBTAG00000005498	squalene epoxidase	A5D9A8	0.55712	5.99081	12.8394	0.00245589	0.0270031
TSPYL4	508104	ENSBTAG00000009127	TSPY like 4	A7MAZ0	0.556971	5.17546	30.5788	4.40776e-05	0.00351227
KLF2	520939	ENSBTAG00000052504	Kruppel like factor 2	NA	0.556639	7.14367	17.5685	0.00067697	0.0130727
ZNF395	509082	ENSBTAG00000000536	zinc finger protein 395	F1MR87	0.554123	5.71266	13.7784	0.00186756	0.0232552
LOC787269	787269	ENSBTAG00000052382	histone H2B type 1	P62808	0.553087	5.49468	19.1427	0.000460535	0.0105443
SSPN	613989	ENSBTAG00000000393	sarcospan	E1BKV5	0.552273	2.99513	17.59	0.000673332	0.0130537
TUBB	615087	ENSBTAG00000006969	tubulin beta class I	Q2KJD0	0.550142	7.37136	39.9928	9.6488e-06	0.00191115
EHD3	510183	ENSBTAG00000001662	EH domain containing 3	A5D7E1	0.548874	7.48366	13.2469	0.0021789	0.0252595
NUP43	520174	ENSBTAG00000010196	nucleoporin 43	A3KMW1	0.548304	4.41708	21.7092	0.000255224	0.00791618
G3BP2	539249	ENSBTAG00000014041	G3BP stress granule assembly factor 2	Q2KJ17	0.546653	6.79513	30.3247	4.6119e-05	0.00359236
B4GAT1	618055	ENSBTAG00000022238	beta-1,4-glucuronyltransferase 1	Q5EA01	0.546147	2.48283	10.3272	0.00536453	0.042727
ARMCX2	767841	ENSBTAG00000019417	armadillo repeat containing X-linked 2	Q1RMT5	0.545394	4.24328	10.7037	0.0047454	0.039663
ZNF22	768051	ENSBTAG00000037913	zinc finger protein 22	Q1LZC0	0.543039	4.98593	34.1834	2.38022e-05	0.0028302
TIFA	783855	ENSBTAG00000049422	TRAF interacting protein with forkhead associated domain	A2VDM0	0.542888	5.64421	11.1849	0.00407411	0.0361596
ATXN7L3B	777786	ENSBTAG00000035083	ataxin 7 like 3B	A0JNM0	0.542176	6.04688	39.4941	1.03863e-05	0.00200008
ETS1	540313	ENSBTAG00000002341	ETS proto-oncogene 1, transcription factor	A5PJG9	0.542118	10.1334	34.8431	2.13698e-05	0.00274345
ARL6IP1	777773	ENSBTAG00000049516	ADP ribosylation factor like GTPase 6 interacting protein 1	A0JN37	0.541417	6.68235	12.3513	0.00284152	0.0294452
HSD17B12	789567	ENSBTAG00000000087	hydroxysteroid 17-beta dehydrogenase 12	A6H7H3	0.539858	5.09043	12.2784	0.00290039	0.029744
NFATC3	541127	ENSBTAG00000004368	nuclear factor of activated T cells 3	F1MSU2	0.537947	6.36535	47.0451	3.63943e-06	0.00112035
NEMP1	533988	ENSBTAG00000014659	nuclear envelope integral membrane protein 1	A7MBC7	0.537736	4.06385	22.2552	0.000226346	0.0074367
PLEKHF2	782597	ENSBTAG00000019581	pleckstrin homology and FYVE domain containing 2	A4IFN8	0.535415	7.19118	25.6995	0.000110367	0.00518724
NREP	100125763	ENSBTAG00000011338	neuronal regeneration related protein	A2VDV5	0.53508	4.28335	9.88687	0.00620797	0.0463613
FAM107B	535023	ENSBTAG00000010023	family with sequence similarity 107 member B	Q2KI00	0.532675	8.03987	16.2995	0.000936911	0.0154176
HMG20A	513719	ENSBTAG00000020441	high mobility group 20A	Q0VCL5	0.532388	5.34174	55.783	1.25578e-06	0.000704316
S1PR4	539534	ENSBTAG00000000381	sphingosine-1-phosphate receptor 4	F1ME98	0.532092	6.24549	18.6866	0.000513921	0.0112177
FBXO48	786890	ENSBTAG00000047772	F-box protein 48	G3N250	0.529564	1.89131	14.7012	0.00143967	0.0201424
C10H14orf1	NA	NA	NA	NA	0.52943	1.82399	11.3382	0.00387644	0.035172
DHCR24	533726	ENSBTAG00000004688	24-dehydrocholesterol reductase	A6QR14	0.529051	6.32288	19.9635	0.00037947	0.00944588
RASAL2	540692	ENSBTAG00000015537	RAS protein activator like 2	NA	0.528921	5.57175	17.0417	0.00077347	0.0139094
FOXO1	506618	ENSBTAG00000044105	forkhead box O1	NA	0.528159	5.3885	9.88292	0.00623007	0.0464408
HLTF	539633	ENSBTAG00000019704	helicase like transcription factor	NA	0.527587	7.66701	32.41	3.20403e-05	0.00312844
TGFBR2	535376	ENSBTAG00000019832	transforming growth factor beta receptor 2	E1B702	0.527539	6.75407	50.0504	2.48374e-06	0.00107616
LOC107132537	107132537	NA	uncharacterized LOC107132537	NA	0.527243	3.01274	17.3618	0.000713113	0.0133824
AQR	537445	ENSBTAG00000012712	aquarius intron-binding spliceosomal factor	A5D7E4	0.526918	5.8148	77.665	1.42753e-07	0.000277479
SLFN14	523379	ENSBTAG00000039206	schlafen family member 14	NA	0.525598	4.1948	15.2719	0.00123157	0.018361
KLHL6	527363	ENSBTAG00000037951	kelch like family member 6	NA	0.525277	4.54467	30.7548	4.27227e-05	0.003471
HVCN1	616570	ENSBTAG00000009216	hydrogen voltage gated channel 1	NA	0.525267	8.43002	16.2382	0.00095206	0.0155314
TRIM59	540154	ENSBTAG00000008078	tripartite motif containing 59	Q2KIJ4	0.524502	4.05682	21.4356	0.000271239	0.00814009
NAP1L5	508508	ENSBTAG00000010128	nucleosome assembly protein 1 like 5	Q1RMM5	0.523421	1.56813	9.77743	0.00644031	0.0471717
ZNF350	515334	ENSBTAG00000010046	zinc finger protein 350	Q0VCB0	0.521742	3.18514	25.3429	0.000118538	0.0054242
HIST1H2AC	506900	ENSBTAG00000039657	histone cluster 1, H2ac	F2Z4J1	0.521091	5.72087	14.8539	0.00138034	0.0196898
COMMD2	511081	ENSBTAG00000005068	COMM domain containing 2	A7YWP6	0.519471	3.62536	25.0345	0.000126157	0.00555584
SMNDC1	520500	ENSBTAG00000000551	survival motor neuron domain containing 1	Q3T045	0.517371	4.73169	37.2097	1.46839e-05	0.00236735
ANP32E	507203	ENSBTAG00000016730	acidic nuclear phosphoprotein 32 family member E	Q0VCH0	0.516743	5.38744	29.6799	5.17956e-05	0.00378972
NAPEPLD	541291	ENSBTAG00000014171	N-acyl phosphatidylethanolamine phospholipase D	Q58CN9	0.516413	4.3472	42.7201	6.52484e-06	0.00161548
SC5D	525154	ENSBTAG00000019246	sterol-C5-desaturase	Q3SYX8	0.51541	5.88714	21.8781	0.000245865	0.00786142
TRAK2	523970	ENSBTAG00000014933	trafficking kinesin protein 2	E1BC84	0.514	4.65021	29.3313	5.51891e-05	0.00382327
ITPRIP	538685	ENSBTAG00000003990	inositol 1,4,5-trisphosphate receptor interacting protein	A7MB64	0.511133	7.02385	25.849	0.000107133	0.00515319
PGM2L1	515366	ENSBTAG00000000770	phosphoglucomutase 2 like 1	A5PKH8	0.50856	4.61447	13.9686	0.00176751	0.0225744
BHLHE41	613907	ENSBTAG00000030575	basic helix-loop-helix family member e41	Q0VCT6	0.507407	5.76648	16.3238	0.000930987	0.0154176
PMVK	513533	ENSBTAG00000017819	phosphomevalonate kinase	Q2KIU2	0.505164	4.17712	40.8678	8.49299e-06	0.00181162
SESN3	515914	ENSBTAG00000004034	sestrin 3	NA	0.504672	8.05091	21.3919	0.000273898	0.00818447
SLAMF1	281489	ENSBTAG00000007927	signaling lymphocytic activation molecule family member 1	Q1RML5	0.502101	3.5133	12.1921	0.00297728	0.0302639
PARS2	508907	ENSBTAG00000040313	prolyl-tRNA synthetase 2, mitochondrial	F1MHD4	0.501841	3.73146	26.3155	9.77041e-05	0.00503594
FMNL3	540105	ENSBTAG00000016593	formin like 3	E1B718	0.499982	4.8955	14.4991	0.00152267	0.0209028
TES	534965	ENSBTAG00000021204	testin LIM domain protein	Q2YDE9	0.499905	5.4391	10.7227	0.00471944	0.0396096
LIN7C	510125	ENSBTAG00000001460	lin-7 homolog C, crumbs cell polarity complex component	Q0P5F3	0.499806	4.86977	23.8229	0.000161914	0.00621868
SRP54	614017	ENSBTAG00000019085	signal recognition particle 54	Q2T9U1	0.498212	5.80501	26.4586	9.50014e-05	0.00499562
EXOC4	537690	ENSBTAG00000014112	exocyst complex component 4	A6QLD1	0.498192	5.29428	33.4805	2.67429e-05	0.00286678
IRF2	337916	ENSBTAG00000010002	interferon regulatory factor 2	F1MTI9	0.498127	6.67345	30.6927	4.31952e-05	0.003471
MSMO1	504481	ENSBTAG00000003068	methylsterol monooxygenase 1	A6H7G3	0.497772	5.65249	14.2826	0.00161762	0.0216125
TSPYL1	538541	ENSBTAG00000010885	TSPY like 1	Q0P5N2	0.497257	5.48839	33.9737	2.46396e-05	0.0028302
SPOCK2	523846	ENSBTAG00000008827	SPARC (osteonectin), cwcv and kazal like domains proteoglycan 2	A7MB04	0.496831	9.81594	21.7359	0.000253719	0.00791618
SERTAD3	767935	ENSBTAG00000010502	SERTA domain containing 3	Q3ZBA5	0.495279	4.75064	20.5501	0.000331374	0.00885261
ZNF280B	517697	ENSBTAG00000001005	zinc finger protein 280B	Q3T0N8	0.494146	3.88354	15.1717	0.00126551	0.0186069
RAB22A	617385	ENSBTAG00000018053	RAB22A, member RAS oncogene family	A5PJP3	0.493422	4.76318	23.5213	0.000172505	0.00653491
PEX11B	506527	ENSBTAG00000008372	peroxisomal biogenesis factor 11 beta	Q148K5	0.493177	3.7379	27.8323	7.2934e-05	0.00439665
RAB8B	614242	ENSBTAG00000011146	RAB8B, member RAS oncogene family	Q2HJI8	0.493119	7.16017	12.8061	0.00247625	0.0270741
LIN9	534587	ENSBTAG00000033267	lin-9 DREAM MuvB core complex component	NA	0.492228	2.71045	10.7121	0.00473247	0.0396588
RALGPS2	789713	ENSBTAG00000010718	Ral GEF with PH domain and SH3 binding motif 2	E1BNN3	0.491791	7.99945	36.7697	1.57241e-05	0.00240231
LYPLAL1	533920	ENSBTAG00000015534	lysophospholipase like 1	A5PK90	0.49024	3.49725	24.8972	0.000129725	0.00558581
MEX3C	529318	ENSBTAG00000014886	mex-3 RNA binding family member C	F1N0W7	0.489416	4.90154	30.8565	4.19614e-05	0.003471
CLDND1	515537	ENSBTAG00000020996	claudin domain containing 1	Q0IIK9	0.488527	5.76126	10.7842	0.00462381	0.0390433
C16H1orf74	511599	ENSBTAG00000002848	chromosome 16 C1orf74 homolog	A6QQA5	0.486212	2.28191	11.161	0.00409946	0.0362898
PAX5	538371	ENSBTAG00000012498	paired box 5	NA	0.485474	8.71705	15.763	0.00107938	0.0171036
SLC25A53	786529	ENSBTAG00000054469	solute carrier family 25 member 53	F1MBR0	0.482712	3.55154	14.1535	0.00167745	0.0219828
TM9SF2	514455	ENSBTAG00000001589	transmembrane 9 superfamily member 2	NA	0.482409	6.63952	18.6804	0.000514696	0.0112177
TUBA4A	777775	ENSBTAG00000030974	tubulin alpha 4a	P81948	0.482162	6.3099	9.56011	0.00693918	0.0495171
SCIMP	100848290	ENSBTAG00000055017	SLP adaptor and CSK interacting membrane protein	NA	0.481707	7.2708	11.208	0.00404259	0.0359528
SKP1	615427	ENSBTAG00000025191	S-phase kinase associated protein 1	Q3ZCF3	0.481377	6.48679	12.1064	0.00305596	0.0307287
DCP1A	783258	ENSBTAG00000010863	decapping mRNA 1A	A7MAZ9	0.480986	5.90931	66.4901	4.02763e-07	0.000398879
LIX1L	788858	NA	limb and CNS expressed 1 like	A2VE91	0.479752	4.07825	36.8297	1.55775e-05	0.00240231
MPP5	528109	ENSBTAG00000011767	membrane palmitoylated protein 5	E1BIQ8	0.479034	4.88809	23.9066	0.000159105	0.00617367
LASP1	532851	ENSBTAG00000030587	LIM and SH3 protein 1	Q3B7M5	0.47867	8.18094	33.8745	2.50472e-05	0.0028302
EXOC8	540237	ENSBTAG00000006111	exocyst complex component 8	A4IF89	0.476839	4.05882	22.4267	0.000218049	0.00724717
NLGN2	787986	ENSBTAG00000020252	neuroligin 2	NA	0.475562	3.53149	25.8628	0.000106839	0.00515319
SEPT11	NA	NA	NA	NA	0.474754	6.36684	16.8105	0.000820655	0.0143666
TMOD3	533257	ENSBTAG00000048622	tropomodulin 3	Q2KJH0	0.47228	6.57152	19.2632	0.000447498	0.0104203
ZBTB9	539371	ENSBTAG00000038888	zinc finger and BTB domain containing 9	F1N7I1	0.469589	4.60318	21.1081	0.000291918	0.00846746
POU2F1	512840	ENSBTAG00000024534	POU class 2 homeobox 1	Q0VC94	0.469161	6.34617	16.6193	0.000862144	0.0147941
CYSLTR1	782045	ENSBTAG00000024675	cysteinyl leukotriene receptor 1	A5PKG3	0.468717	5.0082	12.2392	0.00293503	0.0299883
LOC112447846	112447846	NA	uncharacterized LOC112447846	NA	0.468137	1.78454	10.2476	0.00550677	0.0433569
FAM84B	NA	NA	NA	NA	0.467962	5.86508	25.8007	0.000108166	0.00515319
ITPKB	540877	ENSBTAG00000053007	inositol-trisphosphate 3-kinase B	NA	0.467354	6.30825	17.2528	0.000733049	0.0136042
ZNF70	538878	ENSBTAG00000053568	zinc finger protein 70	NA	0.466672	3.00064	13.9214	0.00179137	0.0228067
FAM13B	540987	ENSBTAG00000020041	family with sequence similarity 13 member B	NA	0.466604	6.99249	54.2864	1.49229e-06	0.000795794
ATP8B2	785713	ENSBTAG00000005161	ATPase phospholipid transporting 8B2	NA	0.465039	6.91253	18.498	0.000538011	0.0115651
C14H8orf37	614744	ENSBTAG00000043970	chromosome 14 C8orf37 homolog	E1BC52	0.464992	3.65766	14.0587	0.00172292	0.0222839
ORMDL3	615368	ENSBTAG00000013855	ORMDL sphingolipid biosynthesis regulator 3	Q0VD15	0.462976	6.91189	18.8911	0.000489168	0.010904
IPO11	538236	ENSBTAG00000018616	importin 11	E1BEW3	0.461893	5.09649	13.4924	0.00202567	0.0242699
TOB2	507934	ENSBTAG00000015109	transducer of ERBB2, 2	A4FUY5	0.461827	6.6922	35.5473	1.90769e-05	0.00262432
SATB1	516952	ENSBTAG00000021158	SATB homeobox 1	A7MB41	0.461638	5.52818	10.1591	0.00567008	0.0440424
ZBTB3	508118	ENSBTAG00000021329	zinc finger and BTB domain containing 3	NA	0.461185	2.47291	12.6228	0.00261509	0.0278268
PPP1R16B	282091	ENSBTAG00000000653	protein phosphatase 1 regulatory subunit 16B	Q95N27	0.461031	6.48061	27.2107	8.2112e-05	0.00460924
TMEM64	536822	ENSBTAG00000011268	transmembrane protein 64	NA	0.460631	4.36836	15.9514	0.00102674	0.016426
CFL2	539332	ENSBTAG00000015053	cofilin 2	Q148F1	0.46019	3.40495	15.2417	0.00124169	0.0184919
GNPDA2	508383	ENSBTAG00000000287	glucosamine-6-phosphate deaminase 2	Q17QL1	0.460143	4.14108	28.6645	6.24003e-05	0.00406188
SP4	523019	ENSBTAG00000014389	Sp4 transcription factor	NA	0.45984	4.91396	13.6165	0.00195452	0.0237773
RBBP4	767940	ENSBTAG00000005904	RB binding protein 4, chromatin remodeling factor	Q3MHL3	0.459521	6.54126	30.0288	4.86321e-05	0.00366458
SP1	540741	ENSBTAG00000003021	Sp1 transcription factor	A0JNC9	0.458795	8.1019	22.8737	0.000197984	0.0070206
MTPN	541099	ENSBTAG00000007806	myotrophin	Q3T0F7	0.458716	7.53518	26.492	9.43824e-05	0.0049947
MCCC2	783065	ENSBTAG00000044160	methylcrotonoyl-CoA carboxylase 2	NA	0.458591	3.98736	19.3272	0.000440738	0.0102946
MSN	540426	ENSBTAG00000003418	moesin	Q2HJ49	0.458501	9.46777	27.3825	7.94518e-05	0.00458605
ZDHHC23	512177	ENSBTAG00000004974	zinc finger DHHC-type containing 23	E1BC01	0.457699	4.98568	12.7873	0.00249007	0.0270995
LOC101904520	101904520	NA	uncharacterized LOC101904520	NA	0.456372	3.86459	15.6613	0.00110909	0.0172395
ZCCHC3	507116	ENSBTAG00000002116	zinc finger CCHC-type containing 3	A1A4J3	0.456264	5.00077	34.1155	2.407e-05	0.0028302
FZD5	538536	ENSBTAG00000020957	frizzled class receptor 5	F1MGM1	0.45625	6.93744	13.6873	0.00191517	0.0235198
CLIP4	515213	ENSBTAG00000007378	CAP-Gly domain containing linker protein family member 4	A6QQM7	0.4551	5.31889	25.0925	0.000124683	0.00554072
CLSTN1	514447	ENSBTAG00000011823	calsyntenin 1	NA	0.454034	6.96156	28.0354	7.01898e-05	0.00433562
LRRC1	506753	ENSBTAG00000017533	leucine rich repeat containing 1	NA	0.453406	4.69256	16.9747	0.000786828	0.0140404
EBF1	537712	ENSBTAG00000037508	EBF transcription factor 1	E1BPV4	0.45324	6.35629	13.2019	0.002204	0.0253597
ELMO1	509821	ENSBTAG00000003490	engulfment and cell motility 1	Q5EAA6	0.45308	7.24335	49.123	2.78915e-06	0.00107755
CDC42SE2	789618	ENSBTAG00000005961	CDC42 small effector 2	A6QLJ4	0.452781	6.85685	24.3674	0.000144596	0.00585205
UBL3	526950	ENSBTAG00000012170	ubiquitin like 3	Q2TA46	0.452065	6.08375	19.137	0.000461166	0.0105443
PLRG1	533951	ENSBTAG00000007234	pleiotropic regulator 1	Q2KID6	0.451412	5.77218	25.0319	0.000126224	0.00555584
RBPJ	767928	ENSBTAG00000003602	recombination signal binding protein for immunoglobulin kappa J region	Q3SZ41	0.451299	6.10448	13.3197	0.00212961	0.0249806
RANBP6	526705	ENSBTAG00000012168	RAN binding protein 6	F1N074	0.451274	5.61698	38.3364	1.23554e-05	0.00211525
GSPT2	538724	ENSBTAG00000013311	G1 to S phase transition 2	NA	0.450542	4.33405	21.5577	0.000263952	0.00806847
BTG1	281032	ENSBTAG00000020330	BTG anti-proliferation factor 1	P53348	0.449461	8.70966	9.65059	0.00672953	0.0482945
ANXA6	327685	ENSBTAG00000014809	annexin A6	P79134	0.448947	8.08135	25.9187	0.000105662	0.00515319
TCP11L2	541012	ENSBTAG00000002127	t-complex 11 like 2	A7Z033	0.448503	7.11661	39.6086	1.02115e-05	0.00199411
KAT7	508246	ENSBTAG00000018699	lysine acetyltransferase 7	Q08DP5	0.448342	6.3171	79.2476	1.24518e-07	0.000277479
LOC100297676	100297676	ENSBTAG00000046324	C-type lectin domain family 2 member D11	NA	0.448209	9.94024	19.098	0.000465487	0.0105803
RDH11	505995	ENSBTAG00000001950	retinol dehydrogenase 11	NA	0.448175	5.84901	13.2556	0.00216971	0.0252244
TMEM209	510567	ENSBTAG00000015588	transmembrane protein 209	E1BBC2	0.44785	4.61167	26.7876	8.9101e-05	0.00487937
AFF3	787488	ENSBTAG00000012449	AF4/FMR2 family member 3	NA	0.447745	6.50581	11.677	0.0034872	0.032959
REV3L	517422	ENSBTAG00000010760	REV3 like, DNA directed polymerase zeta catalytic subunit	NA	0.446649	6.30689	20.639	0.000324704	0.00882955
PELO	528728	ENSBTAG00000003268	pelota mRNA surveillance and ribosome rescue factor	A0A140T849	0.44656	4.06522	18.6824	0.000514453	0.0112177
POLA1	534848	ENSBTAG00000008170	DNA polymerase alpha 1, catalytic subunit	NA	0.445861	4.88885	25.6331	0.000111839	0.00522103
MGAT4A	282276	ENSBTAG00000010388	alpha-1,3-mannosyl-glycoprotein 4-beta-N-acetylglucosaminyltransferase A	O77836	0.445766	7.26919	16.8763	0.00080692	0.0141979
RPRD1B	529700	ENSBTAG00000005086	regulation of nuclear pre-mRNA domain containing 1B	A6QLW3	0.445605	4.75477	48.1167	3.16926e-06	0.00107755
TOB1	768016	ENSBTAG00000000546	transducer of ERBB2, 1	A5D9F9	0.445358	4.65681	12.821	0.00246532	0.0270376
LOC533597	533597	NA	carbonic anhydrase 5B, mitochondrial-like	NA	0.443928	5.4994	16.9573	0.000790344	0.014075
PLEKHA2	530879	ENSBTAG00000003509	pleckstrin homology domain containing A2	Q3ZBA3	0.442868	9.09299	46.6678	3.82324e-06	0.00112785
TRIM32	521975	ENSBTAG00000017155	tripartite motif containing 32	Q0VCP5	0.441243	2.67215	11.3182	0.00390097	0.0352179
LOC100848991	100848991	ENSBTAG00000030470	zinc finger protein 160-like	NA	0.441201	3.46182	15.0399	0.00131176	0.0190645
CLASP1	523441	ENSBTAG00000019781	cytoplasmic linker associated protein 1	NA	0.440989	5.73778	31.7826	3.56891e-05	0.00330263
STXBP4	537963	ENSBTAG00000016078	syntaxin binding protein 4	NA	0.440873	3.37955	16.6134	0.000863455	0.0147983
PUM2	540170	ENSBTAG00000011155	pumilio RNA binding family member 2	NA	0.440363	7.61929	42.781	6.46952e-06	0.00161548
TRIAP1	525164	ENSBTAG00000012790	TP53 regulated inhibitor of apoptosis 1	Q0P5E1	0.439762	4.579	11.8343	0.00332168	0.0321614
MEF2C	512254	ENSBTAG00000020701	myocyte enhancer factor 2C	D2KFG1	0.438935	6.8084	24.9204	0.000129113	0.00558581
LSS	615906	ENSBTAG00000018936	lanosterol synthase	P84466	0.438793	5.23635	15.7155	0.00109316	0.017172
MEAF6	540599	ENSBTAG00000010506	MYST/Esa1 associated factor 6	A6H762	0.437728	5.3936	17.5973	0.000672096	0.0130537
CBX5	538885	ENSBTAG00000006246	chromobox 5	F2Z4J7	0.437069	7.31906	35.8918	1.80568e-05	0.00260256
ARL6	519014	ENSBTAG00000010091	ADP ribosylation factor like GTPase 6	Q0IIM2	0.436889	1.90264	12.4465	0.00275691	0.0288705
MARF1	506615	ENSBTAG00000020387	meiosis regulator and mRNA stability factor 1	NA	0.435807	6.9637	38.5295	1.19996e-05	0.00211525
CTSO	616804	ENSBTAG00000011063	cathepsin O	NA	0.43558	4.95438	16.3461	0.000925591	0.0154061
PDE4B	100124505	ENSBTAG00000008636	phosphodiesterase 4B	A2VE32	0.43549	7.38644	12.4095	0.00278784	0.0290523
CAPZA1	534656	ENSBTAG00000014295	capping actin protein of muscle Z-line subunit alpha 1	A4FUA8	0.435246	8.31785	15.2867	0.00122663	0.018307
IKZF3	540676	ENSBTAG00000011003	IKAROS family zinc finger 3	A2VDW9	0.435244	9.10091	28.0391	7.01405e-05	0.00433562
GNA13	505611	ENSBTAG00000046174	G protein subunit alpha 13	NA	0.434294	7.69361	36.708	1.58765e-05	0.00240231
HIVEP2	540396	ENSBTAG00000001146	HIVEP zinc finger 2	E1B842	0.433685	5.82512	11.9151	0.00324017	0.0317213
YPEL5	780856	ENSBTAG00000023744	yippee like 5	Q3ZBE7	0.43121	5.43401	15.767	0.00107826	0.0171036
NCOA2	508162	ENSBTAG00000020312	nuclear receptor coactivator 2	E1BPY4	0.431086	6.63679	18.4435	0.000545212	0.0116291
SUN2	618392	ENSBTAG00000003693	Sad1 and UNC84 domain containing 2	A6QLV1	0.43068	7.47106	21.0442	0.000296155	0.00853677
RASSF3	536808	ENSBTAG00000051013	Ras association domain family member 3	NA	0.430536	5.99725	13.1783	0.00221927	0.0254124
CFDP2	286876	ENSBTAG00000009805	craniofacial development protein 2	O02751	0.428018	6.81215	19.818	0.000392588	0.00963403
LOC508153	508153	ENSBTAG00000004339	uncharacterized LOC508153	A6QPM2	0.427515	5.85903	10.8839	0.00447799	0.0381606
HIST1H2BM	529646	NA	histone cluster 1, H2bm	F1MUD2	0.427496	3.06914	9.82761	0.00633257	0.0467724
THUMPD1	524854	ENSBTAG00000047673	THUMP domain containing 1	Q24K03	0.427441	4.78533	35.0923	2.05247e-05	0.00272639
IMPACT	517248	ENSBTAG00000003035	impact RWD domain protein	A7YY45	0.426962	5.1616	13.0109	0.00233093	0.0261264
CAAP1	515858	ENSBTAG00000001223	caspase activity and apoptosis inhibitor 1	Q2T9W9	0.423952	3.02124	11.2704	0.0039601	0.0355384
SRPK2	505945	ENSBTAG00000002175	SRSF protein kinase 2	NA	0.422886	6.66555	10.0448	0.00588933	0.0449045
ACTR6	613596	ENSBTAG00000013842	actin related protein 6	A6H7G6	0.420546	4.15636	13.2669	0.00216259	0.0251791
MAPRE2	510159	ENSBTAG00000007520	microtubule associated protein RP/EB family member 2	Q3SZP2	0.419925	6.99112	19.2031	0.000453946	0.0105074
BCDIN3D	505650	ENSBTAG00000017781	BCDIN3 domain containing RNA methyltransferase	Q29S19	0.41895	3.06859	20.939	0.000303286	0.00859932
AP1S3	540693	ENSBTAG00000011133	adaptor related protein complex 1 subunit sigma 3	A5PK31	0.418573	3.82081	11.1856	0.00406765	0.0361525
RIPOR2	539635	ENSBTAG00000018165	RHO family interacting cell polarization regulator 2	Q3B7M3	0.417774	9.55413	16.4259	0.000906522	0.0152664
HMGCR	407159	ENSBTAG00000007840	3-hydroxy-3-methylglutaryl-CoA reductase	A7Z064	0.417732	7.0443	21.5249	0.000265888	0.0080845
POU2AF1	528475	ENSBTAG00000006282	POU class 2 homeobox associating factor 1	Q2KJA4	0.417375	7.7403	15.1771	0.00126365	0.0186069
RAB4A	615849	ENSBTAG00000018857	RAB4A, member RAS oncogene family	Q2TBH7	0.417001	4.33596	12.8413	0.00245056	0.0269658
NSL1	506867	ENSBTAG00000011340	NSL1 component of MIS12 kinetochore complex	A6QQ16	0.415586	2.95286	14.7601	0.00141644	0.0199746
PPP1R8	282319	ENSBTAG00000003866	protein phosphatase 1 regulatory subunit 8	Q28147	0.412072	5.64574	21.2642	0.000281845	0.00834995
DNAJB1	538426	ENSBTAG00000016874	DnaJ heat shock protein family (Hsp40) member B1	Q3MI00	0.411795	5.50552	14.4449	0.00154583	0.0210459
CBX7	525770	ENSBTAG00000007228	chromobox 7	F6PZN1	0.4116	6.04025	17.4893	0.000690572	0.0132193
ZNF621	530346	ENSBTAG00000018057	zinc finger protein 621	Q1LZ98	0.411554	2.96638	10.9165	0.00443148	0.0380137
USP14	505106	ENSBTAG00000019214	ubiquitin specific peptidase 14	Q0IIF7	0.410781	4.25314	17.0063	0.000780502	0.0139454
NHLRC2	534327	ENSBTAG00000003690	NHL repeat containing 2	A4IF69	0.408093	4.83883	14.8118	0.00139642	0.0198032
TUBA1B	539882	ENSBTAG00000012244	tubulin, alpha 1b	P81947	0.408082	7.08675	20.8081	0.000312431	0.00873816
TMEM263	539347	ENSBTAG00000053105	transmembrane protein 263	Q3SYV1	0.407827	5.71327	20.0961	0.000367946	0.00938139
ELF1	505251	ENSBTAG00000007356	E74 like ETS transcription factor 1	A0JN51	0.407723	7.76157	56.8535	1.11245e-06	0.000695153
MED28	513972	ENSBTAG00000019441	mediator complex subunit 28	Q2TBN4	0.404414	3.64486	13.8456	0.00183041	0.0229279
GIMAP5	505013	ENSBTAG00000004894	GTPase, IMAP family member 5	Q3ZBC3	0.403139	6.99019	12.6406	0.00260121	0.0277429
CRLS1	512761	ENSBTAG00000000065	cardiolipin synthase 1	A5PJS7	0.401965	5.50634	9.86629	0.00625093	0.0465343
USF3	789845	ENSBTAG00000021000	upstream transcription factor family member 3	NA	0.401432	5.93498	10.0979	0.00578634	0.0443737
MOCS3	539728	ENSBTAG00000049509	molybdenum cofactor synthesis 3	A1A4L8	0.400731	3.91659	12.7171	0.0025426	0.0273702
RRM2B	528960	ENSBTAG00000021208	ribonucleotide reductase regulatory TP53 inducible subunit M2B	E1BFQ8	0.399542	5.57447	30.9008	4.16349e-05	0.003471
AZIN1	532835	ENSBTAG00000007943	antizyme inhibitor 1	A3KMV9	0.399509	7.07268	50.6342	2.31083e-06	0.00103354
BLOC1S4	518544	ENSBTAG00000003766	biogenesis of lysosomal organelles complex 1 subunit 4	Q0VCC3	0.399415	4.08891	12.5931	0.00263839	0.027946
ARHGAP19	526945	ENSBTAG00000040427	Rho GTPase activating protein 19	NA	0.398444	3.88737	13.7092	0.00190318	0.0234348
FAM117A	509931	ENSBTAG00000006886	family with sequence similarity 117 member A	A7MAZ6	0.398018	5.89576	15.7095	0.00109491	0.017173
PPP1R2	532726	ENSBTAG00000006724	protein phosphatase 1 regulatory inhibitor subunit 2	Q3SZX2	0.396663	4.00646	15.0508	0.00130787	0.0190552
ARHGAP15	616246	ENSBTAG00000032289	Rho GTPase activating protein 15	A4IF90	0.396181	6.70914	10.2055	0.0055839	0.0436542
EHHADH	518852	ENSBTAG00000019625	enoyl-CoA hydratase and 3-hydroxyacyl CoA dehydrogenase	E1BMH4	0.396106	4.00833	10.6761	0.00478796	0.0398551
ERCC8	518857	ENSBTAG00000021606	ERCC excision repair 8, CSA ubiquitin ligase complex subunit	Q5BIM8	0.395957	2.52843	11.7344	0.00342573	0.0325807
RRAS2	519269	ENSBTAG00000011905	RAS related 2	A5PKL2	0.395876	5.66457	21.03	0.000297105	0.00853921
SREBF2	507102	ENSBTAG00000014265	sterol regulatory element binding transcription factor 2	NA	0.395574	8.28216	13.1653	0.00222771	0.025466
RAB21	507488	ENSBTAG00000053598	RAB21, member RAS oncogene family	Q17R06	0.395528	4.41279	10.6807	0.00478071	0.0398344
TRAF3IP2	616801	ENSBTAG00000008600	TRAF3 interacting protein 2	Q5EA72	0.395329	4.71397	9.84521	0.00629527	0.0467088
DYNLL2	540369	ENSBTAG00000025313	dynein light chain LC8-type 2	Q3MHR3	0.394604	6.33227	43.0394	6.2404e-06	0.00160594
NSMCE3	617494	NA	NSE3 homolog, SMC5-SMC6 complex component	Q0D253	0.394209	4.11682	10.8567	0.00451723	0.0383066
FBXO34	539922	ENSBTAG00000020533	F-box protein 34	A2VDK7	0.393942	4.53207	11.0312	0.00427207	0.037267
VPS41	528654	ENSBTAG00000007305	VPS41 subunit of HOPS complex	A3KN15	0.393758	6.17168	15.1927	0.00125831	0.0186069
RBM28	507132	ENSBTAG00000017001	RNA binding motif protein 28	G3MZL2	0.39286	4.25949	16.945	0.000792831	0.014075
PURA	782746	ENSBTAG00000008881	purine rich element binding protein A	E1BMW9	0.392456	5.52623	25.8576	0.00010695	0.00515319
PDS5B	533890	ENSBTAG00000011597	PDS5 cohesin associated factor B	NA	0.392216	5.25465	26.8917	8.7321e-05	0.00480439
DDX6	513906	ENSBTAG00000009067	DEAD-box helicase 6	E1BDM8	0.391622	8.74623	22.4674	0.000216126	0.00724135
OMA1	506223	ENSBTAG00000017326	OMA1 zinc metallopeptidase	Q3SZN3	0.39133	2.9098	11.3495	0.00386268	0.0350957
FAM102A	615907	ENSBTAG00000023851	family with sequence similarity 102 member A	F1MIT7	0.391026	7.08018	11.2135	0.0040319	0.035927
FDFT1	281767	ENSBTAG00000012432	farnesyl-diphosphate farnesyltransferase 1	Q6IE76	0.390157	6.05598	10.5769	0.00494444	0.0406129
LOC101904902	101904902	NA	uncharacterized LOC101904902	NA	0.389982	3.53094	12.3555	0.00283359	0.029385
CENPI	512877	ENSBTAG00000021254	centromere protein I	A6QPS5	0.389889	5.79714	19.9889	0.000377228	0.00944212
MAP3K1	523962	ENSBTAG00000013790	mitogen-activated protein kinase kinase kinase 1	NA	0.389805	8.44269	27.8539	7.26356e-05	0.00439665
RNF139	788471	ENSBTAG00000020399	ring finger protein 139	NA	0.38951	5.29897	18.7006	0.000512183	0.0112177
ERAP2	513572	ENSBTAG00000039275	endoplasmic reticulum aminopeptidase 2	A6QPT7	0.388998	7.74225	12.7631	0.00250802	0.0272308
C2CD5	520387	ENSBTAG00000001673	C2 calcium dependent domain containing 5	A6QLT3	0.388371	6.97002	48.3983	3.05733e-06	0.00107755
STAG1	539234	ENSBTAG00000035437	stromal antigen 1	F1MC39	0.387857	5.7917	31.3109	3.87409e-05	0.00337825
HP1BP3	510194	ENSBTAG00000018656	heterochromatin protein 1 binding protein 3	Q08DU9	0.38772	7.42193	47.6865	3.34928e-06	0.00110396
MED13	524868	ENSBTAG00000011721	mediator complex subunit 13	NA	0.3874	7.69923	26.4522	9.51204e-05	0.00499562
RAB10	783373	ENSBTAG00000000985	RAB10, member RAS oncogene family	A6QLS9	0.386742	6.16458	13.099	0.00227135	0.0258133
SMCHD1	537894	ENSBTAG00000003354	structural maintenance of chromosomes flexible hinge domain containing 1	NA	0.386417	7.71194	40.1529	9.42482e-06	0.00189384
PHF6	518186	ENSBTAG00000015196	PHD finger protein 6	Q08DR0	0.385752	5.53292	25.2102	0.00012175	0.00549858
ZNF180	514023	ENSBTAG00000006805	zinc finger protein 180	A6QP07	0.382473	3.08089	11.8231	0.0033332	0.0322054
MBD5	541084	ENSBTAG00000019592	methyl-CpG binding domain protein 5	E1BPU6	0.382416	4.19572	11.5798	0.00359416	0.0335576
ITPR1	317697	ENSBTAG00000020455	inositol 1,4,5-trisphosphate receptor type 1	Q9TU34	0.382326	7.8361	19.6379	0.00040953	0.00990949
UMAD1	100137763	ENSBTAG00000047004	UBAP1-MVB12-associated (UMA) domain containing 1	NA	0.382129	3.81053	13.0424	0.00230944	0.0259906
ZBTB7A	788491	ENSBTAG00000020117	zinc finger and BTB domain containing 7A	NA	0.382067	6.79703	23.364	0.000178336	0.00664686
ZHX2	515040	ENSBTAG00000026309	zinc fingers and homeoboxes 2	F1MTC3	0.381922	5.21778	17.4984	0.000688993	0.0132193
NAB2	504755	ENSBTAG00000006324	NGFI-A binding protein 2	Q1RMU0	0.381677	4.26908	9.93329	0.00611229	0.0458014
ATXN3	790880	ENSBTAG00000005786	ataxin 3	A6H799	0.381564	5.17138	13.5647	0.00198388	0.0239946
MRFAP1L1	522338	ENSBTAG00000046936	Morf4 family associated protein 1-like 1	B0JYN5	0.381351	7.14012	13.4549	0.00204772	0.0244124
RNF19A	540195	ENSBTAG00000017833	ring finger protein 19A, RBR E3 ubiquitin protein ligase	E1BIP5	0.381348	7.15731	40.1777	9.39055e-06	0.00189384
SV2A	280936	ENSBTAG00000001599	synaptic vesicle glycoprotein 2A	Q29397	0.380804	6.64556	17.1907	0.000744688	0.0137143
SEC22A	532730	ENSBTAG00000014797	SEC22 homolog A, vesicle trafficking protein	A4FUG1	0.380716	2.56603	10.8846	0.00447697	0.0381606
VMA21	613674	ENSBTAG00000006296	vacuolar ATPase assembly factor VMA21	A2VDK9	0.379809	5.69105	14.4743	0.00153321	0.0209845
NIPBL	539566	ENSBTAG00000000579	NIPBL cohesin loading factor	NA	0.378905	7.55168	27.3799	7.94909e-05	0.00458605
ANKRD44	526800	ENSBTAG00000031696	ankyrin repeat domain 44	NA	0.378725	8.28087	38.4465	1.21512e-05	0.00211525
TMEM218	616789	ENSBTAG00000022382	transmembrane protein 218	A5PJF4	0.378719	2.40758	11.5419	0.00363689	0.0338637
IBTK	540885	ENSBTAG00000026716	inhibitor of Bruton tyrosine kinase	NA	0.378597	5.27946	20.0278	0.000373826	0.00942382
MARCH6	NA	NA	NA	NA	0.378349	6.78924	19.9729	0.000378638	0.00944212
CYTH1	100141038	ENSBTAG00000006663	cytohesin 1	NA	0.37805	7.05235	23.0253	0.000191663	0.00690235
ABHD4	509896	ENSBTAG00000016658	abhydrolase domain containing 4	Q5EA59	0.377949	5.97871	19.1328	0.000461624	0.0105443
RNF122	510037	ENSBTAG00000016411	ring finger protein 122	A7MB42	0.377539	5.6311	21.934	0.000242854	0.00784889
SERTAD2	786476	ENSBTAG00000049341	SERTA domain containing 2	F1MQ34	0.377144	5.65541	24.4903	0.000140982	0.00581838
GFPT1	281779	ENSBTAG00000017626	glutamine--fructose-6-phosphate transaminase 1	A8E645	0.377042	5.21991	12.1149	0.00304807	0.0307287
PRKCQ	505901	ENSBTAG00000010664	protein kinase C theta	E1BMG4	0.376807	6.44326	11.0281	0.00427637	0.037267
CHD7	533175	ENSBTAG00000021841	chromodomain helicase DNA binding protein 7	NA	0.376327	7.33605	12.3214	0.00286293	0.029519
KIF2A	768014	ENSBTAG00000015022	kinesin family member 2A	Q2NL05	0.376099	5.41106	19.4708	0.000425995	0.0100964
FYTTD1	407149	ENSBTAG00000014874	forty-two-three domain containing 1	Q17QU6	0.375446	4.92411	24.048	0.000154486	0.00610241
ZNF275	532314	ENSBTAG00000020185	zinc finger protein 275	NA	0.375386	4.27851	14.1676	0.00167076	0.0219159
MATR3	505129	ENSBTAG00000006756	matrin 3	A4IF82	0.374947	8.42456	24.4752	0.00014142	0.00581838
NLK	507204	ENSBTAG00000014825	nemo like kinase	H2XJE9	0.37436	5.03781	29.6583	5.19987e-05	0.00378972
WDR48	618860	ENSBTAG00000003745	WD repeat domain 48	Q32PG3	0.372792	5.87851	48.2524	3.11477e-06	0.00107755
GABPB2	540818	ENSBTAG00000015371	GA binding protein transcription factor subunit beta 2	Q0V8G2	0.37216	5.76379	14.2057	0.00165295	0.0217646
ATP6V0A2	338038	ENSBTAG00000007272	ATPase H+ transporting V0 subunit a2	O97681	0.372151	6.52263	10.9502	0.00438394	0.0377536
NUCKS1	505585	ENSBTAG00000008001	nuclear casein kinase and cyclin dependent kinase substrate 1	Q29S11	0.372103	7.79543	44.9936	4.77535e-06	0.0013242
RUNDC1	539525	ENSBTAG00000015140	RUN domain containing 1	NA	0.370273	4.15377	28.6965	6.20309e-05	0.00405688
CNOT6L	518225	ENSBTAG00000049571	CCR4-NOT transcription complex subunit 6 like	NA	0.370119	6.99635	24.3223	0.000145948	0.00586542
SHOC2	511417	ENSBTAG00000007709	SHOC2 leucine rich repeat scaffold protein	A6QLV3	0.368321	6.28878	20.8058	0.000312595	0.00873816
SENP7	507820	ENSBTAG00000016932	SUMO specific peptidase 7	A7MBJ2	0.367664	5.03805	13.085	0.00228069	0.0258982
QSER1	537018	ENSBTAG00000014399	glutamine and serine rich 1	F1N5A1	0.367148	5.4345	22.9725	0.000193838	0.00690891
CYB5B	506370	ENSBTAG00000002412	cytochrome b5 type B	Q0P5F6	0.365994	5.44154	14.8688	0.00137469	0.0196495
AP2B1	282183	ENSBTAG00000020316	adaptor related protein complex 2 subunit beta 1	Q08DS7	0.365177	6.819	15.6947	0.00109924	0.0172019
N4BP2L2	541201	ENSBTAG00000023279	NEDD4 binding protein 2 like 2	F1MV44	0.364999	6.04251	32.5541	3.1263e-05	0.00309615
RAB2B	528574	ENSBTAG00000044207	RAB2B, member RAS oncogene family	E1BC58	0.364824	4.38382	19.731	0.000400664	0.00979755
NDUFAF1	541232	ENSBTAG00000010778	NADH:ubiquinone oxidoreductase complex assembly factor 1	E1BAZ2	0.364559	4.05614	9.67168	0.00667424	0.0482288
RBM38	533516	ENSBTAG00000008105	RNA binding motif protein 38	E1BLB7	0.364107	6.04918	10.9772	0.00434626	0.0376215
SPATA5	100297992	ENSBTAG00000000125	spermatogenesis associated 5	NA	0.364005	2.91211	9.53233	0.00699736	0.0497441
RYK	781353	ENSBTAG00000016999	receptor like tyrosine kinase	NA	0.363803	3.38403	12.2837	0.00289572	0.029744
OXCT1	535804	ENSBTAG00000033186	3-oxoacid CoA-transferase 1	Q24JZ7	0.363507	5.5234	11.3223	0.00389595	0.0352179
LOC100124497	100124497	ENSBTAG00000038635	zinc finger protein LOC100124497	A6QPF7	0.363231	4.54653	9.76725	0.00646241	0.0472517
VPS13C	783566	ENSBTAG00000038920	vacuolar protein sorting 13 homolog C	NA	0.362907	7.59009	28.1694	6.84434e-05	0.00432314
MBD4	511463	ENSBTAG00000021645	methyl-CpG binding domain 4, DNA glycosylase	Q3ZBC7	0.362791	5.14194	33.6613	2.59494e-05	0.00283298
PRPF38A	507240	ENSBTAG00000002720	pre-mRNA processing factor 38A	Q0P5I6	0.36205	5.51571	31.8379	3.53494e-05	0.00330263
MUT	NA	NA	NA	NA	0.361538	5.02473	9.79058	0.00641188	0.0471122
DNAJC27	540033	ENSBTAG00000018239	DnaJ heat shock protein family (Hsp40) member C27	A5D7F5	0.360418	4.28749	13.0181	0.00232597	0.026117
FKTN	536891	ENSBTAG00000010247	fukutin	E1BBM2	0.360379	4.22563	11.0493	0.00424758	0.0371563
HECA	788673	ENSBTAG00000024595	hdc homolog, cell cycle regulator	NA	0.359919	7.42723	33.6934	2.5811e-05	0.00283298
MARCH9	NA	NA	NA	NA	0.359812	3.62578	12.0276	0.00313036	0.0310683
VHL	540957	ENSBTAG00000016101	von Hippel-Lindau tumor suppressor	E1BL53	0.359726	3.35552	16.3169	0.000932664	0.0154176
DCAF13	100138632	ENSBTAG00000021449	DDB1 and CUL4 associated factor 13	NA	0.35858	5.05168	18.4484	0.00054456	0.0116291
CCDC25	507275	ENSBTAG00000006547	coiled-coil domain containing 25	Q3SZX8	0.358509	5.94239	33.2833	2.76398e-05	0.00292538
SERINC1	539993	ENSBTAG00000000019	serine incorporator 1	Q3MHV9	0.358449	6.91073	14.2528	0.00163122	0.0216844
SLC25A30	507021	ENSBTAG00000016529	solute carrier family 25 member 30	A6H777	0.358228	4.85853	20.8188	0.000311669	0.00873816
ACTR2	538486	ENSBTAG00000009761	actin related protein 2	A7MB62	0.357614	8.66885	14.2359	0.00163896	0.0217249
GEMIN5	533444	ENSBTAG00000012095	gem nuclear organelle associated protein 5	NA	0.357543	3.88795	15.1284	0.0012805	0.0187739
VCPIP1	539643	ENSBTAG00000006695	valosin containing protein interacting protein 1	NA	0.357292	6.42945	11.0243	0.00428155	0.0372887
COG5	100125306	ENSBTAG00000005526	component of oligomeric golgi complex 5	NA	0.357259	5.04523	31.1021	4.01851e-05	0.0034182
YTHDF2	541050	ENSBTAG00000015771	YTH N6-methyladenosine RNA binding protein 2	Q0VCZ3	0.356652	5.68833	48.9315	2.85736e-06	0.00107755
PHF23	539774	ENSBTAG00000014881	PHD finger protein 23	A5D962	0.356599	6.07591	18.6097	0.000523602	0.011308
SIAH2	785659	ENSBTAG00000023445	siah E3 ubiquitin protein ligase 2	F1MBM6	0.355893	4.40332	11.5814	0.00359239	0.0335576
GATAD2B	505039	ENSBTAG00000006678	GATA zinc finger domain containing 2B	E1BDU9	0.355877	6.94636	26.0205	0.000103552	0.00515053
SLC39A9	539399	ENSBTAG00000017811	solute carrier family 39 member 9	A6QLR6	0.35489	6.12017	22.4801	0.000215532	0.00724135
PIGM	509680	ENSBTAG00000002419	phosphatidylinositol glycan anchor biosynthesis class M	Q5EA10	0.354755	4.52191	14.5004	0.00152213	0.0209028
ZKSCAN8	511794	ENSBTAG00000007074	zinc finger with KRAB and SCAN domains 8	A6QQG2	0.354509	6.65278	17.1021	0.000761663	0.0138108
SPATA2	529745	ENSBTAG00000018063	spermatogenesis associated 2	E1BLR1	0.354154	4.33824	33.0903	2.85503e-05	0.00294886
FBXO3	534287	ENSBTAG00000010071	F-box protein 3	A6H7H7	0.353887	5.01154	13.8423	0.00183213	0.0229279
NRAS	506322	ENSBTAG00000046797	NRAS proto-oncogene, GTPase	A5D7R9	0.3533	6.78514	15.6301	0.00111837	0.017306
FBXW11	540642	ENSBTAG00000015376	F-box and WD repeat domain containing 11	NA	0.352871	6.11879	26.0374	0.000103206	0.00515053
HBP1	515320	ENSBTAG00000005524	HMG-box transcription factor 1	NA	0.352721	6.287	15.3458	0.0012072	0.0180607
FAM172A	617002	ENSBTAG00000050195	family with sequence similarity 172 member A	NA	0.352649	5.44668	24.9885	0.000127338	0.00556955
RTF1	518260	ENSBTAG00000001671	RTF1 homolog, Paf1/RNA polymerase II complex component	F1N6E9	0.350646	5.82254	15.5032	0.00115707	0.017717
ZCCHC7	511821	ENSBTAG00000025859	zinc finger CCHC-type containing 7	Q2KIN0	0.350623	5.62849	9.82889	0.00632985	0.0467724
SPTY2D1	539967	ENSBTAG00000001660	SPT2 chromatin protein domain containing 1	NA	0.350238	4.69724	18.8097	0.000498854	0.0110313
HIF1AN	520864	ENSBTAG00000000092	hypoxia inducible factor 1 subunit alpha inhibitor	A3KN49	0.350226	4.72235	20.8538	0.000309203	0.00869594
MREG	613445	ENSBTAG00000013215	melanoregulin	G3X728	0.350042	4.92156	10.3854	0.00526304	0.0422604
BBX	533187	ENSBTAG00000006893	BBX high mobility group box domain containing	F1MYS0	0.349944	6.66676	52.7264	1.79356e-06	0.00088813
CDC14B	520428	ENSBTAG00000011589	cell division cycle 14B	NA	0.348907	6.57981	20.2041	0.000358855	0.00924818
ZNF518B	539006	ENSBTAG00000050234	zinc finger protein 518B	NA	0.348173	4.3011	24.9395	0.000128613	0.00558581
PIKFYVE	790873	ENSBTAG00000002177	phosphoinositide kinase, FYVE-type zinc finger containing	NA	0.348133	7.43596	10.8303	0.00455564	0.0385617
PDSS2	521115	ENSBTAG00000021859	decaprenyl diphosphate synthase subunit 2	A6QR05	0.348053	2.41652	10.0906	0.00580032	0.0444563
POT1	511292	ENSBTAG00000013180	protection of telomeres 1	NA	0.347966	4.85174	15.6647	0.00110807	0.0172395
SEPT7	NA	NA	NA	NA	0.347502	8.0124	14.4243	0.00155476	0.0211133
PJA2	511508	ENSBTAG00000021675	praja ring finger ubiquitin ligase 2	A6QR43	0.347107	6.54985	25.4238	0.000116627	0.00539013
ASCC3	538416	ENSBTAG00000020482	activating signal cointegrator 1 complex subunit 3	E1BNG3	0.346924	4.67774	23.9703	0.000157005	0.00613836
EYA3	514364	ENSBTAG00000043989	EYA transcriptional coactivator and phosphatase 3	F1MGK4	0.346634	6.37226	12.5347	0.00268492	0.0282876
MSL2	525740	ENSBTAG00000000750	MSL complex subunit 2	F1MRF9	0.34657	5.68776	37.2327	1.46316e-05	0.00236735
GPBP1L1	505780	ENSBTAG00000008810	GC-rich promoter binding protein 1 like 1	E1BL19	0.345879	7.14793	28.0227	7.03581e-05	0.00433562
MTERF1	522191	ENSBTAG00000045617	mitochondrial transcription termination factor 1	NA	0.345293	4.69773	23.0883	0.000189101	0.0068969
TCF4	534935	ENSBTAG00000016462	transcription factor 4	Q3ZBP9	0.344453	7.44428	12.2876	0.00289232	0.029744
TMEM41B	616372	ENSBTAG00000001607	transmembrane protein 41B	A5PJR6	0.344343	4.50807	9.81676	0.0063557	0.0468484
KIF1BP	NA	NA	NA	NA	0.3438	4.28947	15.0462	0.00130951	0.0190552
MAGT1	100301169	ENSBTAG00000045931	magnesium transporter 1	NA	0.343759	6.09994	13.4173	0.00207013	0.024574
ZBTB5	518910	ENSBTAG00000007761	zinc finger and BTB domain containing 5	A0JN94	0.343489	3.45554	14.134	0.0016867	0.0220586
SMIM14	614774	ENSBTAG00000014522	small integral membrane protein 14	Q2KIK3	0.343193	6.5595	15.6771	0.0011044	0.0172051
RNF2	540090	ENSBTAG00000000023	ring finger protein 2	A6QLQ0	0.343109	5.06739	12.9415	0.00237902	0.026356
THAP1	538615	ENSBTAG00000007629	THAP domain containing 1	Q3T0G1	0.342728	4.12954	15.4974	0.00115888	0.017717
RDX	517111	ENSBTAG00000004672	radixin	Q32LP2	0.342647	6.00316	10.1415	0.00570322	0.0441345
TRIQK	100848801	ENSBTAG00000047532	triple QxxK/R motif containing	G3MX33	0.342248	4.96964	10.9606	0.00436944	0.0376756
AGO1	522972	ENSBTAG00000012253	argonaute RISC component 1	NA	0.341879	6.18989	10.7233	0.00471549	0.0396004
MTF2	615211	ENSBTAG00000001393	metal response element binding transcription factor 2	Q2KHZ3	0.341665	5.22774	26.0118	0.000103731	0.00515053
PPP3CC	533527	ENSBTAG00000020133	protein phosphatase 3 catalytic subunit gamma	A5D7T5	0.341245	6.51642	22.8207	0.000200254	0.00703603
GART	281183	ENSBTAG00000009188	phosphoribosylglycinamide formyltransferase, phosphoribosylglycinamide synthetase, phosphoribosylaminoimidazole synthetase	Q59A32	0.341117	6.09175	14.3747	0.00157643	0.0212826
HERC3	510924	ENSBTAG00000010120	HECT and RLD domain containing E3 ubiquitin protein ligase 3	A2VDP7	0.340861	6.35317	17.7337	0.000649565	0.0127567
LEO1	507524	ENSBTAG00000013830	LEO1 homolog, Paf1/RNA polymerase II complex component	A4FUW5	0.340583	5.60157	17.2707	0.000729732	0.0135991
WAPL	534322	ENSBTAG00000012213	WAPL cohesin release factor	E1BGC3	0.340216	6.57461	24.7122	0.000134712	0.00569445
NIF3L1	509473	ENSBTAG00000018282	NGG1 interacting factor 3 like 1	Q05B89	0.340131	3.96252	10.2018	0.00559066	0.0436542
MSH2	533115	ENSBTAG00000002742	mutS homolog 2	Q3MHE4	0.339045	5.68688	18.3848	0.000553077	0.0116897
PIP4K2B	539211	ENSBTAG00000006499	phosphatidylinositol-5-phosphate 4-kinase type 2 beta	F1MHT2	0.338506	5.63258	26.3499	9.7046e-05	0.00503504
ZBTB33	784871	ENSBTAG00000017184	zinc finger and BTB domain containing 33	A5D7M1	0.338248	5.02392	19.0619	0.000469522	0.0106204
ATRX	514473	ENSBTAG00000038434	ATRX chromatin remodeler	NA	0.338091	7.14074	16.8841	0.000805292	0.0141979
PPP6C	511058	ENSBTAG00000008033	protein phosphatase 6 catalytic subunit	Q2KIC7	0.337806	5.29394	15.1272	0.00128093	0.0187739
METTL16	509278	ENSBTAG00000017440	methyltransferase like 16	E1BCU7	0.337801	5.42248	29.4721	5.37893e-05	0.00382327
PIK3AP1	100138311	ENSBTAG00000019872	phosphoinositide-3-kinase adaptor protein 1	NA	0.335799	8.06389	17.3609	0.000713275	0.0133824
FBXO8	538528	ENSBTAG00000006715	F-box protein 8	Q5E9G6	0.335777	3.68919	12.7909	0.00248743	0.0270995
NCOA7	541071	ENSBTAG00000046503	nuclear receptor coactivator 7	A6QNZ3	0.33493	6.63732	12.3575	0.00283184	0.029385
LOC100847604	100847604	NA	uncharacterized LOC100847604	NA	0.334926	6.97402	15.695	0.00109915	0.0172019
ETNK1	540705	ENSBTAG00000005833	ethanolamine kinase 1	NA	0.334814	7.30311	11.7341	0.00342608	0.0325807
RNF169	525756	ENSBTAG00000000727	ring finger protein 169	NA	0.334438	5.05552	15.7236	0.00109079	0.0171694
DHX40	533484	ENSBTAG00000017868	DEAH-box helicase 40	Q08DS9	0.334203	4.89545	15.6883	0.00110113	0.0172051
RNF11	522791	ENSBTAG00000054545	ring finger protein 11	Q08DI6	0.333835	4.77655	12.2146	0.00295702	0.0301021
UTP6	614984	ENSBTAG00000015612	UTP6 small subunit processome component	A5PJN6	0.333205	6.89619	23.1684	0.0001859	0.00683404
HECTD1	536240	ENSBTAG00000032477	HECT domain E3 ubiquitin protein ligase 1	E1BLD1	0.333064	7.52987	29.8858	4.9902e-05	0.00369996
KLHL11	538695	ENSBTAG00000050549	kelch like family member 11	NA	0.332705	4.36253	20.3089	0.000350268	0.00910887
XRCC4	613590	ENSBTAG00000024275	X-ray repair cross complementing 4	A2VDW3	0.332661	4.53675	13.3544	0.00210825	0.024814
TNKS	535030	ENSBTAG00000001463	tankyrase	E1B8R5	0.331941	5.63874	11.0673	0.00422331	0.0369906
ZC3H4	521686	ENSBTAG00000009286	zinc finger CCCH-type containing 4	NA	0.331549	6.15493	14.336	0.00159358	0.0213931
FAM122B	787049	ENSBTAG00000001886	family with sequence similarity 122B	A2VDS8	0.331436	5.68404	29.4021	5.44803e-05	0.00382327
LPXN	513264	ENSBTAG00000036260	leupaxin	Q58DC1	0.331405	6.17042	21.5302	0.000265577	0.0080845
CDC14A	614777	ENSBTAG00000031439	cell division cycle 14A	NA	0.331214	6.06566	11.34	0.00387425	0.035172
MTREX	520256	ENSBTAG00000010518	Mtr4 exosome RNA helicase	A5PJZ8	0.331203	5.98656	21.7198	0.000254625	0.00791618
TNFSF8	574056	ENSBTAG00000025782	TNF superfamily member 8	Q5EA47	0.330909	5.01938	10.2687	0.00546866	0.043204
RHBDD1	533985	ENSBTAG00000023963	rhomboid domain containing 1	Q08DF5	0.3309	4.06198	10.276	0.0054555	0.043167
DENND5B	516544	ENSBTAG00000020315	DENN domain containing 5B	NA	0.330802	6.36882	9.7635	0.00647058	0.047261
EXOC6	507518	ENSBTAG00000021116	exocyst complex component 6	A6QLT7	0.330663	5.27829	20.9615	0.000301744	0.00859071
ZBTB6	540218	NA	zinc finger and BTB domain containing 6	Q0V8G8	0.329852	5.38913	13.6362	0.00194349	0.0237613
NCOA3	523707	ENSBTAG00000007489	nuclear receptor coactivator 3	NA	0.329654	7.29417	19.3389	0.00043952	0.0102938
B3GNT5	767899	ENSBTAG00000010397	UDP-GlcNAc:betaGal beta-1,3-N-acetylglucosaminyltransferase 5	Q58CT5	0.32963	6.55351	13.759	0.00187623	0.0232552
GTF2E1	540525	ENSBTAG00000016848	general transcription factor IIE subunit 1	A6QLI8	0.329612	4.54142	35.3313	1.97495e-05	0.00265851
RFWD3	540072	ENSBTAG00000004460	ring finger and WD repeat domain 3	NA	0.329558	4.84901	16.7036	0.000843559	0.0145861
SINHCAF	538649	ENSBTAG00000001161	SIN3-HDAC complex associated factor	Q0VCY5	0.329158	5.4304	20.054	0.000371559	0.00942382
PCNX1	514244	ENSBTAG00000012565	pecanex 1	NA	0.328726	6.86856	16.5681	0.000873638	0.0148808
AGAP2	504833	ENSBTAG00000007156	ArfGAP with GTPase domain, ankyrin repeat and PH domain 2	E1BIQ2	0.32816	5.86459	17.7177	0.000652158	0.0127872
ZBTB1	526903	ENSBTAG00000040551	zinc finger and BTB domain containing 1	F1MAZ0	0.328155	7.06395	25.143	0.000123416	0.00553775
SMARCC1	522045	ENSBTAG00000031567	SWI/SNF related, matrix associated, actin dependent regulator of chromatin subfamily c member 1	NA	0.327818	7.20874	29.5063	5.34553e-05	0.0038204
ZNF24	538969	ENSBTAG00000010255	zinc finger protein 24	E1B7S7	0.327599	5.07534	10.8946	0.00446273	0.0381243
LATS1	535935	ENSBTAG00000015076	large tumor suppressor kinase 1	E1BCH5	0.326214	4.95382	10.0293	0.00591976	0.0449924
PRMT3	523174	ENSBTAG00000013421	protein arginine methyltransferase 3	A6QL80	0.325147	3.90451	13.3505	0.00211063	0.024821
RFX7	541058	ENSBTAG00000000565	regulatory factor X7	E1BFW7	0.324825	6.48448	10.2646	0.00547616	0.0432353
PLEKHA8	538919	ENSBTAG00000000521	pleckstrin homology domain containing A8	F1MS15	0.324632	4.82662	24.3349	0.000145569	0.00586542
HDAC9	535415	ENSBTAG00000003808	histone deacetylase 9	NA	0.324361	4.96712	15.0566	0.0013058	0.0190552
LY75	407236	ENSBTAG00000017797	lymphocyte antigen 75	Q6WY07	0.324348	7.31055	25.9948	0.000104081	0.00515053
KIFAP3	518402	ENSBTAG00000017727	kinesin associated protein 3	Q3MHI2	0.324125	3.62978	9.54129	0.00697605	0.0497035
RAB5B	539150	ENSBTAG00000014129	RAB5B, member RAS oncogene family	NA	0.323893	6.99836	25.8335	0.000107462	0.00515319
LRIF1	539067	ENSBTAG00000012659	ligand dependent nuclear receptor interacting factor 1	A6QPK3	0.323757	5.67253	25.9827	0.000104329	0.00515053
ZNF280C	785820	NA	zinc finger protein 280C	NA	0.323724	3.5728	17.0198	0.000777823	0.0139454
ZEB1	535183	ENSBTAG00000020053	zinc finger E-box binding homeobox 1	NA	0.32286	5.089	19.583	0.000414855	0.00993431
AP1G1	507677	ENSBTAG00000002769	adaptor related protein complex 1 subunit gamma 1	G3MZH4	0.321916	6.72557	27.4126	7.89953e-05	0.00458605
PRKAR2A	100139910	ENSBTAG00000014205	protein kinase cAMP-dependent type II regulatory subunit alpha	P00515	0.321628	7.06158	9.67127	0.00667515	0.0482288
BICRAL	540169	ENSBTAG00000014814	BRD4 interacting chromatin remodeling complex associated protein like	E1BMP4	0.320728	7.05447	17.8989	0.0006234	0.0124469
UVRAG	614285	ENSBTAG00000016355	UV radiation resistance associated	F1N3U6	0.320432	5.74315	23.9519	0.000157609	0.00613836
TOX4	515314	ENSBTAG00000015146	TOX high mobility group box family member 4	Q0P5K4	0.320088	5.69608	10.477	0.00510773	0.0415846
BDP1	519320	ENSBTAG00000000363	B double prime 1, subunit of RNA polymerase III transcription initiation factor IIIB	NA	0.319569	6.97153	10.647	0.00483324	0.0400316
ABT1	539270	ENSBTAG00000010784	activator of basal transcription 1	Q148M8	0.319162	3.72021	11.5639	0.00361198	0.0336559
MYLIP	541070	ENSBTAG00000004115	myosin regulatory light chain interacting protein	A6QQD1	0.318822	6.09707	27.9544	7.12698e-05	0.00435311
SMG8	522040	ENSBTAG00000003365	SMG8 nonsense mediated mRNA decay factor	A1A4J7	0.317519	3.85663	22.3265	0.00022285	0.00735671
RNF38	532877	ENSBTAG00000005519	ring finger protein 38	Q3SZS9	0.317506	5.8748	16.9311	0.000795654	0.0141071
CRYBG1	526200	ENSBTAG00000017527	crystallin beta-gamma domain containing 1	NA	0.316178	7.06192	10.7739	0.00463917	0.0391492
PCMTD2	505807	ENSBTAG00000031715	protein-L-isoaspartate (D-aspartate) O-methyltransferase domain containing 2	Q58CZ2	0.316123	6.79186	15.4197	0.00118336	0.0178534
UBTF	497012	ENSBTAG00000005067	upstream binding transcription factor	F1MCZ7	0.315616	8.37468	17.2786	0.000728285	0.0135904
TMEM245	521172	ENSBTAG00000038794	transmembrane protein 245	NA	0.314795	6.09341	10.045	0.0058889	0.0449045
KIF13A	534832	ENSBTAG00000019217	kinesin family member 13A	NA	0.314671	6.85089	10.1413	0.00570366	0.0441345
PCMTD1	521261	ENSBTAG00000017492	protein-L-isoaspartate (D-aspartate) O-methyltransferase domain containing 1	A2VDP2	0.314518	7.82412	31.1899	3.95709e-05	0.00338673
ZNF132	100141141	ENSBTAG00000003267	zinc finger protein 132	NA	0.314196	3.45479	10.1847	0.0056223	0.0437939
LARS	NA	NA	NA	NA	0.314116	5.98596	21.1651	0.000288192	0.00844773
SLU7	512318	ENSBTAG00000008457	SLU7 homolog, splicing factor	Q3ZBE5	0.31286	5.97358	16.8525	0.000811843	0.0142664
PHC1	540021	ENSBTAG00000018205	polyhomeotic homolog 1	NA	0.312656	4.9236	10.6615	0.0048106	0.0399005
PCBP1	509917	NA	poly(rC) binding protein 1	Q5E9A3	0.312645	7.35977	16.2991	0.000937012	0.0154176
TBPL1	613818	ENSBTAG00000035370	TATA-box binding protein like 1	Q32LB1	0.311976	4.68459	9.65814	0.00670488	0.0482572
SGPL1	522515	ENSBTAG00000009984	sphingosine-1-phosphate lyase 1	A5D788	0.311419	7.82808	9.74772	0.00650507	0.047384
RAB11B	532723	ENSBTAG00000002475	RAB11B, member RAS oncogene family	Q3MHP2	0.311286	5.15727	10.8635	0.00450735	0.0382915
CKAP5	533980	ENSBTAG00000004448	cytoskeleton associated protein 5	E1B7K5	0.311214	6.54282	30.2275	4.69286e-05	0.00361868
DOPEY1	NA	NA	NA	NA	0.311178	5.00758	16.4781	0.000894282	0.015121
IKZF1	541154	ENSBTAG00000014016	IKAROS family zinc finger 1	E1BAW6	0.310771	8.93174	21.4426	0.000270816	0.00814009
PPP3R1	282321	ENSBTAG00000010619	protein phosphatase 3 regulatory subunit B, alpha	P63099	0.310348	5.11732	11.49	0.00369629	0.0340752
CAP1	504519	ENSBTAG00000013363	cyclase associated actin cytoskeleton regulatory protein 1	Q3SYV4	0.310252	9.16045	11.4452	0.00374851	0.0343737
RTCB	525106	ENSBTAG00000011070	RNA 2',3'-cyclic phosphate and 5'-OH ligase	Q5E9T9	0.309899	5.05188	12.0127	0.00314468	0.0311436
API5	538968	ENSBTAG00000014474	apoptosis inhibitor 5	NA	0.309736	6.84379	17.9893	0.000609595	0.0123348
SEPT6	NA	NA	NA	NA	0.309468	8.43145	27.7495	7.40866e-05	0.00440075
PNRC1	507736	ENSBTAG00000019110	proline rich nuclear receptor coactivator 1	Q3MHP4	0.309381	7.26829	9.63646	0.00675427	0.0484219
KLHL24	533510	ENSBTAG00000017450	kelch like family member 24	NA	0.308896	6.28996	13.2999	0.00214192	0.0250614
ITPR2	281878	ENSBTAG00000002313	inositol 1,4,5-trisphosphate receptor type 2	Q8WN96	0.308794	7.06676	21.6859	0.000256543	0.00791618
SREK1IP1	614029	ENSBTAG00000009469	SREK1 interacting protein 1	Q17Q99	0.308307	5.18432	17.7103	0.000653366	0.0127872
C20H5orf51	112443003	ENSBTAG00000004929	chromosome 20 C5orf51 homolog	NA	0.307955	6.98462	15.9534	0.0010262	0.016426
LOC101906230	101906230	NA	putative tRNA (cytidine(32)/guanosine(34)-2'-O)-methyltransferase pseudogene	NA	0.307007	4.52099	17.1046	0.000761172	0.0138108
ELP1	505465	ENSBTAG00000004991	elongator complex protein 1	NA	0.306631	4.57451	12.819	0.00246683	0.0270376
HMGXB4	505539	ENSBTAG00000010533	HMG-box containing 4	A6QQT0	0.30582	4.50421	10.3571	0.00531212	0.0424391
CLCN3	522719	ENSBTAG00000020130	chloride voltage-gated channel 3	F1N299	0.305483	5.42673	24.9097	0.000129394	0.00558581
RABGEF1	282335	ENSBTAG00000003842	RAB guanine nucleotide exchange factor 1	O18973	0.305197	4.90976	10.2631	0.00547887	0.0432353
ITPRIPL2	783291	ENSBTAG00000032503	ITPRIP like 2	G3MXK1	0.30519	6.58114	10.8249	0.00456365	0.0385823
LOC100848703	100848703	NA	uncharacterized LOC100848703	NA	0.305026	4.12109	12.0174	0.00314011	0.0311205
FBXW7	540932	ENSBTAG00000007953	F-box and WD repeat domain containing 7	F1MNN4	0.304569	5.40731	11.9438	0.00321169	0.0315146
BLOC1S5	505520	ENSBTAG00000039732	biogenesis of lysosomal organelles complex 1 subunit 5	A6H728	0.304193	4.70031	10.9734	0.00435162	0.0376389
TEF	616076	ENSBTAG00000016580	TEF transcription factor, PAR bZIP family member	NA	0.304072	4.48911	15.0121	0.00132178	0.0191499
CHM	519552	ENSBTAG00000009598	CHM Rab escort protein	NA	0.303747	3.88501	13.8666	0.00181949	0.022893
CARD6	520291	ENSBTAG00000014374	caspase recruitment domain family member 6	E1B9A2	0.303052	6.98952	12.2691	0.00290855	0.0298056
ZNF623	540256	ENSBTAG00000045791	zinc finger protein 623	NA	0.302846	4.50221	15.0236	0.00131763	0.0191098
RALGAPA1	618573	ENSBTAG00000001282	Ral GTPase activating protein catalytic alpha subunit 1	NA	0.302414	5.56643	10.114	0.00575542	0.0443171
RBL2	533294	ENSBTAG00000016243	RB transcriptional corepressor like 2	A5D7M0	0.30219	7.14508	12.675	0.00257465	0.0275443
STRN	537010	ENSBTAG00000018590	striatin	E1BFB3	0.301598	6.00227	9.82905	0.00632951	0.0467724
TFAM	510059	ENSBTAG00000003546	transcription factor A, mitochondrial	Q0II87	0.299487	5.75305	21.4669	0.00026935	0.00813624
EIF4G3	534618	ENSBTAG00000040215	eukaryotic translation initiation factor 4 gamma 3	NA	0.299052	7.60832	24.4142	0.000143208	0.00585205
LSM14A	538838	ENSBTAG00000000630	LSM14A mRNA processing body assembly factor	Q3MHF8	0.298363	7.21932	27.2996	8.07235e-05	0.00459892
GRPEL2	514599	ENSBTAG00000019950	GrpE like 2, mitochondrial	Q0P5N5	0.298084	4.40749	22.0372	0.00023741	0.00772697
SNX12	520739	ENSBTAG00000007871	sorting nexin 12	A6QR61	0.297934	5.11644	11.2712	0.00395918	0.0355384
ANKRD49	540949	ENSBTAG00000009176	ankyrin repeat domain 49	Q5EA33	0.297445	4.07928	13.911	0.00179665	0.0228327
GTF2A1	785612	ENSBTAG00000013652	general transcription factor IIA subunit 1	NA	0.296937	5.52858	11.474	0.00371481	0.0341653
CCSER2	540046	ENSBTAG00000017611	coiled-coil serine rich protein 2	NA	0.296828	5.36147	20.0907	0.000368403	0.00938139
TCF12	509039	ENSBTAG00000002586	transcription factor 12	A0JN84	0.296658	5.76872	16.3899	0.000915052	0.015301
SNIP1	525944	ENSBTAG00000016852	Smad nuclear interacting protein 1	E1BNB3	0.296392	3.40857	11.585	0.00358834	0.0335484
SDE2	534664	ENSBTAG00000012787	SDE2 telomere maintenance homolog	A5PKE0	0.296363	5.19703	11.5076	0.00367607	0.0340635
DCAF10	509776	ENSBTAG00000014934	DDB1 and CUL4 associated factor 10	F1MYV7	0.296259	4.26715	10.1492	0.00568882	0.0441138
NUP153	513270	ENSBTAG00000017128	nucleoporin 153	NA	0.29601	6.39416	20.6123	0.00032669	0.00882955
NBAS	521982	ENSBTAG00000014081	NBAS subunit of NRZ tethering complex	NA	0.295944	4.42543	15.4675	0.00116822	0.0177384
ZFP62	538928	ENSBTAG00000039711	ZFP62 zinc finger protein	NA	0.295923	4.68136	13.5289	0.00200444	0.0241246
NKRF	100124519	ENSBTAG00000045744	NFKB repressing factor	A4FUC4	0.295743	4.50744	11.5935	0.00357894	0.0335283
NKAP	540361	ENSBTAG00000010884	NFKB activating protein	G5E5D9	0.294131	4.86121	15.4356	0.00117831	0.017816
USP12	525655	ENSBTAG00000017179	ubiquitin specific peptidase 12	A5D9H7	0.2932	5.82439	22.6934	0.000205817	0.00709863
STAG2	616487	ENSBTAG00000009121	stromal antigen 2	NA	0.292587	6.98971	14.5224	0.00151284	0.0208992
HCLS1	508445	ENSBTAG00000001009	hematopoietic cell-specific Lyn substrate 1	Q3SYW3	0.291097	8.34212	16.945	0.000792826	0.014075
DMXL1	534524	ENSBTAG00000006748	Dmx like 1	NA	0.290325	7.11721	10.6049	0.00489968	0.0403648
DOCK8	100295817	ENSBTAG00000002190	dedicator of cytokinesis 8	NA	0.289818	8.48381	11.6025	0.00356891	0.033457
REST	507148	ENSBTAG00000011789	RE1-silencing transcription factor	A7MBK4	0.289694	4.89589	10.2588	0.00548648	0.0432708
MRPS10	515885	ENSBTAG00000015301	mitochondrial ribosomal protein S10	P82670	0.28776	5.96793	21.0601	0.000295093	0.00852387
WDR73	783802	ENSBTAG00000001387	WD repeat domain 73	Q2NKZ0	0.287475	4.76157	15.7458	0.00108435	0.0171258
MSANTD4	511226	ENSBTAG00000023989	Myb/SANT DNA binding domain containing 4 with coiled-coils	Q2KJB9	0.287009	4.40702	11.1145	0.00416043	0.0365553
PAK2	513673	ENSBTAG00000047856	p21 (RAC1) activated kinase 2	G3MZE2	0.286779	7.43314	12.0471	0.00311172	0.0309942
SYNCRIP	511763	ENSBTAG00000006672	synaptotagmin binding cytoplasmic RNA interacting protein	NA	0.286373	7.14328	16.5805	0.000870855	0.0148621
DNTTIP2	511258	ENSBTAG00000047679	deoxynucleotidyltransferase terminal interacting protein 2	Q0P5H2	0.286234	5.98346	13.7662	0.00187239	0.0232552
NSF	504457	ENSBTAG00000008442	N-ethylmaleimide sensitive factor, vesicle fusing ATPase	NA	0.285987	5.46893	11.9834	0.00317296	0.0312749
KPNA6	531602	ENSBTAG00000002896	karyopherin subunit alpha 6	Q0V7M0	0.285715	5.01459	26.0366	0.000103223	0.00515053
MSI2	505542	ENSBTAG00000004406	musashi RNA binding protein 2	NA	0.285528	5.91643	10.0056	0.00596659	0.045172
GGPS1	780882	ENSBTAG00000013068	geranylgeranyl diphosphate synthase 1	P56966	0.285441	5.63925	14.831	0.00138908	0.0197737
ATE1	534601	ENSBTAG00000003178	arginyltransferase 1	E1BI60	0.284728	4.89261	10.5656	0.00496252	0.0407373
TAF4	789854	ENSBTAG00000047991	TATA-box binding protein associated factor 4	NA	0.284314	4.72526	10.4305	0.00518591	0.0418962
JRKL	539736	ENSBTAG00000037488	JRK like	NA	0.284077	5.14857	13.8701	0.00181767	0.022893
SRFBP1	617136	ENSBTAG00000014320	serum response factor binding protein 1	Q05B65	0.282457	5.07597	23.0998	0.000188637	0.0068969
SLC30A6	518111	ENSBTAG00000010898	solute carrier family 30 member 6	Q0VC54	0.282357	4.23943	19.6928	0.000404281	0.00986096
NCL	497013	ENSBTAG00000016174	nucleolin	E1B8K6	0.282095	8.30599	12.7723	0.00250117	0.0271777
ERCC6L2	508357	ENSBTAG00000020626	ERCC excision repair 6 like 2	NA	0.282033	5.47536	18.6132	0.000523147	0.011308
RHOH	768307	ENSBTAG00000013451	ras homolog family member H	Q2HJG3	0.281565	6.63336	12.5395	0.00268101	0.0282876
WDCP	785211	ENSBTAG00000016987	WD repeat and coiled coil containing	NA	0.281084	4.43322	13.7655	0.00187278	0.0232552
FAM98A	530070	ENSBTAG00000008548	family with sequence similarity 98 member A	A4FV11	0.281015	4.41852	17.4587	0.000695915	0.0132539
SPPL2A	530325	ENSBTAG00000011831	signal peptide peptidase like 2A	NA	0.280416	6.18075	9.7273	0.00655001	0.0476224
MYH9	404108	ENSBTAG00000010402	myosin heavy chain 9	NA	0.279629	10.306	13.6408	0.00194093	0.0237613
RASSF5	539767	ENSBTAG00000010427	Ras association domain family member 5	NA	0.278886	7.55524	9.65633	0.00670897	0.0482572
CHTF8	618186	ENSBTAG00000001698	chromosome transmission fidelity factor 8	P0CG10	0.27874	6.35202	11.5072	0.00367649	0.0340635
SEL1L	614959	ENSBTAG00000008083	SEL1L adaptor subunit of ERAD E3 ubiquitin ligase	NA	0.278093	6.54985	11.2653	0.00396644	0.0355493
ATG14	538831	ENSBTAG00000010795	autophagy related 14	E1BAQ5	0.277207	4.53774	20.3175	0.000349572	0.00910887
SFMBT1	511984	ENSBTAG00000011345	Scm like with four mbt domains 1	NA	0.277106	5.85757	15.5117	0.00115443	0.017717
CDC40	514003	ENSBTAG00000000409	cell division cycle 40	Q0P5H3	0.276868	5.06038	9.53514	0.00699067	0.0497309
NUDT15	100847590	ENSBTAG00000019501	nudix hydrolase 15	E1B7T3	0.275946	4.80013	11.9058	0.0032494	0.0317274
SART3	505922	ENSBTAG00000031846	spliceosome associated factor 3, U4/U6 recycling protein	A7MB01	0.274528	6.26883	20.2079	0.000358538	0.00924818
SKI	506127	ENSBTAG00000038716	SKI proto-oncogene	NA	0.274448	6.57759	9.84541	0.00629486	0.0467088
TMEM168	541075	ENSBTAG00000021967	transmembrane protein 168	A0JNG0	0.27427	4.46586	10.2491	0.00550404	0.0433569
CDKN1B	512613	ENSBTAG00000018254	cyclin dependent kinase inhibitor 1B	A6QLS3	0.274248	6.60855	12.7373	0.00252738	0.0273553
MON1B	510379	ENSBTAG00000052957	MON1 homolog B, secretory trafficking associated	Q32PK1	0.273882	5.63093	20.5945	0.000328027	0.00883124
XRN1	540834	ENSBTAG00000011524	5'-3' exoribonuclease 1	NA	0.2736	6.34042	16.8414	0.00081418	0.0142894
GOLGB1	532923	ENSBTAG00000008862	golgin B1	NA	0.27322	7.5805	10.4773	0.0051073	0.0415846
TBL1XR1	614346	ENSBTAG00000021910	transducin beta like 1 X-linked receptor 1	F1MFJ6	0.273112	7.03181	19.1213	0.000462892	0.0105559
LRCH3	786557	ENSBTAG00000032839	leucine rich repeats and calponin homology domain containing 3	NA	0.27278	6.36496	16.773	0.000828605	0.0144511
TRIM4	527577	ENSBTAG00000050135	tripartite motif containing 4	NA	0.272161	6.30653	27.9557	7.12523e-05	0.00435311
GPATCH2	540878	ENSBTAG00000001574	G-patch domain containing 2	A6QLA7	0.271194	4.94742	16.2594	0.000946791	0.0154985
USP37	407168	ENSBTAG00000016572	ubiquitin specific peptidase 37	F1N5V1	0.271177	5.28758	20.2831	0.00035236	0.00913173
WNK1	506433	ENSBTAG00000005221	WNK lysine deficient protein kinase 1	NA	0.269812	7.43056	11.7064	0.00345563	0.0328167
ATL3	515124	ENSBTAG00000003330	atlastin GTPase 3	A5PJD6	0.269672	6.8342	13.6972	0.00190976	0.02349
SPTBN1	526027	ENSBTAG00000006995	spectrin beta, non-erythrocytic 1	F1MYC9	0.269398	9.21824	10.2488	0.00550471	0.0433569
MGA	532556	ENSBTAG00000015138	MAX dimerization protein MGA	E1BKB7	0.26937	7.6134	11.4832	0.00370415	0.0341023
LIN52	618104	ENSBTAG00000030557	lin-52 DREAM MuvB core complex component	A6QQR6	0.267051	3.81288	11.2676	0.00396365	0.0355472
PSKH1	509656	ENSBTAG00000018037	protein serine kinase H1	Q0V7M1	0.26505	4.93128	13.2184	0.00219342	0.025301
ESYT1	520669	ENSBTAG00000009543	extended synaptotagmin 1	A0JN43	0.26502	8.94466	14.2175	0.00164747	0.0217344
NIPAL3	616724	ENSBTAG00000013048	NIPA like domain containing 3	E1BLE7	0.264478	6.60255	19.4309	0.00043003	0.0101574
MNT	618576	ENSBTAG00000025129	MAX network transcriptional repressor	E1BCU5	0.264376	5.03553	11.5855	0.00358781	0.0335484
RPA1	504844	ENSBTAG00000009711	replication protein A1	Q0VCV0	0.263944	7.32564	10.6304	0.00485922	0.0401508
LTN1	519526	ENSBTAG00000000201	listerin E3 ubiquitin protein ligase 1	NA	0.263352	6.06317	24.6527	0.000136361	0.00572925
ARID2	517876	ENSBTAG00000011087	AT-rich interaction domain 2	NA	0.262239	5.5483	10.8786	0.00448567	0.0381905
CEPT1	504650	ENSBTAG00000020169	choline/ethanolamine phosphotransferase 1	F1N1V2	0.261762	5.87346	9.63343	0.00676121	0.0484466
FAM122A	539712	ENSBTAG00000021586	family with sequence similarity 122A	A6QLK8	0.261634	3.92257	14.4007	0.00156504	0.0211701
AREL1	539472	ENSBTAG00000020379	apoptosis resistant E3 ubiquitin protein ligase 1	Q17R17	0.261561	5.77069	18.7599	0.000504893	0.0111293
C19H17orf75	506032	ENSBTAG00000020994	chromosome 19 C17orf75 homolog	NA	0.260421	6.30097	17.1796	0.000746796	0.0137143
FOXJ2	540703	ENSBTAG00000019742	forkhead box J2	E1B8C0	0.259525	6.29797	17.2484	0.000733875	0.0136042
RLIM	539871	ENSBTAG00000015630	ring finger protein, LIM domain interacting	E1BBI7	0.258981	6.42125	17.4641	0.000694973	0.0132539
FBXL3	540712	ENSBTAG00000018848	F-box and leucine rich repeat protein 3	A6QP22	0.258969	6.34688	15.9868	0.00101718	0.0163589
G3BP1	534214	ENSBTAG00000020309	G3BP stress granule assembly factor 1	Q32LC7	0.258639	7.3718	15.1386	0.00127696	0.0187554
RNF111	540353	ENSBTAG00000014181	ring finger protein 111	A6QLE0	0.258135	6.05365	10.8705	0.00449735	0.0382551
DNAJC10	613403	ENSBTAG00000008390	DnaJ heat shock protein family (Hsp40) member C10	A5PKE2	0.257766	6.58085	12.2339	0.00293974	0.0300143
ZKSCAN1	100140434	ENSBTAG00000016757	zinc finger with KRAB and SCAN domains 1	E1BIL7	0.257249	7.05641	13.0612	0.00229673	0.025961
KLHL36	768061	ENSBTAG00000008385	kelch like family member 36	Q3B7M1	0.25636	5.14319	10.3263	0.00536617	0.042727
ZFYVE26	514402	ENSBTAG00000014334	zinc finger FYVE-type containing 26	NA	0.254567	6.50696	10.7651	0.00465222	0.0392191
PRPF8	507371	ENSBTAG00000011488	pre-mRNA processing factor 8	A7Z025	0.254117	8.95211	22.7809	0.000201972	0.00703603
SLC9A1	317654	ENSBTAG00000008766	solute carrier family 9 member A1	Q28036	0.2541	5.21738	9.94502	0.00608838	0.0457115
PCYT1A	100125779	ENSBTAG00000016979	phosphate cytidylyltransferase 1, choline, alpha	Q2KIR5	0.254096	5.70705	10.2197	0.00555773	0.0436095
NEK7	781355	ENSBTAG00000016943	NIMA related kinase 7	NA	0.254066	6.03588	9.83176	0.00632376	0.0467724
JAK1	537201	ENSBTAG00000003147	Janus kinase 1	NA	0.253	8.91844	13.0298	0.00231801	0.0260659
CTDSPL2	540232	ENSBTAG00000015385	CTD small phosphatase like 2	E1B8W1	0.252619	6.19304	23.8325	0.000161589	0.00621868
CDC5L	767817	ENSBTAG00000020012	cell division cycle 5 like	Q2KJC1	0.250553	6.06095	11.494	0.00369173	0.0340752
USP10	510164	ENSBTAG00000009446	ubiquitin specific peptidase 10	A5PJS6	0.250298	6.35341	11.7586	0.00340025	0.0324687
STK17B	511373	ENSBTAG00000013196	serine/threonine kinase 17b	Q32KS1	0.250065	9.18083	15.0843	0.00129597	0.0189343
RAD21	540966	ENSBTAG00000007303	RAD21 cohesin complex component	Q3SWX9	0.248995	7.84697	14.124	0.00169147	0.0220623
ZRANB3	529922	ENSBTAG00000026842	zinc finger RANBP2-type containing 3	NA	0.24854	4.89997	12.5592	0.00266531	0.0281665
SELENOI	506381	ENSBTAG00000007837	selenoprotein I	Q17QM4	0.248096	4.71711	10.436	0.00517657	0.0418502
ICMT	785548	ENSBTAG00000048308	isoprenylcysteine carboxyl methyltransferase	NA	0.248039	4.73436	10.9129	0.00443665	0.0380137
CSNK1G3	407190	ENSBTAG00000017550	casein kinase 1 gamma 3	G3X7B2	0.247674	6.25369	19.5542	0.000417688	0.00995059
CASP8	507481	ENSBTAG00000015718	caspase 8	Q2LGB8	0.24755	6.48219	13.8689	0.00181831	0.022893
KIAA2026	616937	ENSBTAG00000047550	KIAA2026	NA	0.247468	5.31746	10.2152	0.00556593	0.0436491
ESCO1	535035	ENSBTAG00000017597	establishment of sister chromatid cohesion N-acetyltransferase 1	NA	0.246969	6.14439	18.1744	0.000582376	0.0120417
KCTD10	540881	ENSBTAG00000002697	potassium channel tetramerization domain containing 10	A6QLV6	0.246693	5.37682	13.0778	0.0022855	0.0259178
CAPRIN1	535571	ENSBTAG00000016744	cell cycle associated protein 1	Q1LZB6	0.246554	8.18059	10.0184	0.00594123	0.0450729
EFCAB14	512180	ENSBTAG00000000097	EF-hand calcium binding domain 14	E1BKH6	0.246547	7.36671	9.83577	0.00631524	0.0467724
C1H3orf38	511707	ENSBTAG00000007970	chromosome 1 C3orf38 homolog	Q0VCL9	0.245739	6.84458	10.9551	0.00437712	0.0377183
SOCS5	514773	ENSBTAG00000008987	suppressor of cytokine signaling 5	Q29RN6	0.245613	4.33298	14.4709	0.00153467	0.0209845
TGOLN2	511904	NA	trans-golgi network protein 2	NA	0.244318	7.65677	14.8715	0.00137366	0.0196495
LCLAT1	520912	ENSBTAG00000054158	lysocardiolipin acyltransferase 1	NA	0.244119	5.54793	10.0651	0.00584958	0.0446856
PPP1R12A	538606	ENSBTAG00000014609	protein phosphatase 1 regulatory subunit 12A	A6QPI0	0.244017	7.12538	9.93717	0.00610438	0.0457949
DHX36	509583	ENSBTAG00000006142	DEAH-box helicase 36	Q05B79	0.242263	5.5721	16.7944	0.000824061	0.0144081
USP9X	507307	ENSBTAG00000006242	ubiquitin specific peptidase 9 X-linked	G5E630	0.241591	7.6415	13.6156	0.00195502	0.0237773
PCGF5	528946	ENSBTAG00000004964	polycomb group ring finger 5	A0JN86	0.240883	7.48273	10.6166	0.00488107	0.0402594
FYCO1	100139246	ENSBTAG00000015698	FYVE and coiled-coil domain containing 1	E1BBR6	0.240565	6.12794	10.1357	0.0057143	0.0441345
RAP2C	515181	ENSBTAG00000004131	RAP2C, member of RAS oncogene family	Q08DI5	0.240274	5.6788	11.3776	0.00382877	0.0348561
C11H2orf49	540024	ENSBTAG00000012332	chromosome 11 C2orf49 homolog	A2VDP0	0.240003	5.23517	16.7741	0.000828378	0.0144511
PHF20	529591	ENSBTAG00000005571	PHD finger protein 20	E1BMS9	0.239941	6.30629	16.1483	0.000974807	0.0157709
BTRC	534072	ENSBTAG00000007476	beta-transducin repeat containing E3 ubiquitin protein ligase	A4FV19	0.239866	4.78059	12.9872	0.00234721	0.0261876
SENP1	538091	ENSBTAG00000012423	SUMO specific peptidase 1	NA	0.239199	4.75234	11.3315	0.00388462	0.0351798
MKLN1	508844	ENSBTAG00000010437	muskelin 1	A5D7A3	0.238422	7.07895	10.9113	0.00443882	0.0380137
PRKAA1	540404	ENSBTAG00000000013	protein kinase AMP-activated catalytic subunit alpha 1	A8E649	0.238096	6.04245	9.64808	0.00672773	0.0482945
ZNF281	532401	ENSBTAG00000047428	zinc finger protein 281	NA	0.237482	5.06658	9.62952	0.00677017	0.0484857
BRPF3	507996	ENSBTAG00000013316	bromodomain and PHD finger containing 3	NA	0.236606	6.18556	10.4517	0.00515023	0.0418173
PAPD5	NA	NA	NA	NA	0.236402	6.73029	10.9711	0.00435476	0.0376426
RBM12	100138139	ENSBTAG00000044015	RNA binding motif protein 12	F1MND5	0.236331	6.14977	11.8842	0.00327102	0.0318265
RANBP2	785768	ENSBTAG00000000152	RAN binding protein 2	F1MXS1	0.236072	8.64571	18.0023	0.000607634	0.012317
BAG4	516353	ENSBTAG00000013143	BCL2 associated athanogene 4	F1MSS9	0.235994	4.36298	12.7291	0.00253352	0.0273702
KANSL1	535946	ENSBTAG00000012564	KAT8 regulatory NSL complex subunit 1	E1BL93	0.23504	6.31309	11.9826	0.00317373	0.0312749
YIPF6	540347	ENSBTAG00000001977	Yip1 domain family member 6	A6QLC6	0.23474	5.8237	13.8372	0.00183481	0.0229279
GALNT7	524529	ENSBTAG00000016845	polypeptide N-acetylgalactosaminyltransferase 7	NA	0.233207	7.50337	12.7145	0.00254455	0.0273702
HNRNPK	528135	ENSBTAG00000021131	heterogeneous nuclear ribonucleoprotein K	Q3T0D0	0.233135	9.29069	13.302	0.00214059	0.0250614
ANKRD17	508405	ENSBTAG00000004912	ankyrin repeat domain 17	NA	0.232882	7.28855	11.8374	0.0033185	0.0321531
SLAIN2	534203	ENSBTAG00000021963	SLAIN motif family member 2	Q3MHV6	0.231311	5.36332	10.6724	0.00479371	0.0398709
TP53BP1	509111	ENSBTAG00000021304	tumor protein p53 binding protein 1	NA	0.23109	6.76352	10.2748	0.00545776	0.043167
CASC3	531673	ENSBTAG00000006250	CASC3 exon junction complex subunit	A5D7H5	0.230968	7.16413	18.1269	0.000589217	0.0121209
ACBD5	353160	ENSBTAG00000017278	acyl-CoA binding domain containing 5	P07106	0.229488	5.37838	14.3571	0.00158422	0.0213254
GABPB1	520313	ENSBTAG00000022801	GA binding protein transcription factor subunit beta 1	Q1RMI3	0.229155	4.91927	13.0769	0.00228615	0.0259178
EIF4H	517409	ENSBTAG00000047249	eukaryotic translation initiation factor 4H	Q1JPH6	0.229114	7.2288	11.1818	0.00407259	0.0361596
ATP11C	529689	ENSBTAG00000016484	ATPase phospholipid transporting 11C	NA	0.228777	3.79278	9.77739	0.00644039	0.0471717
IPP	785293	ENSBTAG00000016377	intracisternal A particle-promoted polypeptide	E1BIL6	0.228694	4.06732	9.80418	0.00638262	0.0470195
RBBP5	510455	ENSBTAG00000015946	RB binding protein 5, histone lysine methyltransferase complex subunit	A4FUE3	0.228495	5.6016	13.4871	0.00202876	0.0242699
PLEKHA3	509423	ENSBTAG00000001098	pleckstrin homology domain containing A3	A6QQY9	0.228319	4.51303	14.3271	0.00159758	0.0214014
SIN3A	518504	ENSBTAG00000009985	SIN3 transcription regulator family member A	F1MTR3	0.227667	6.39532	18.0311	0.00060332	0.0122652
CNOT6	534707	ENSBTAG00000017362	CCR4-NOT transcription complex subunit 6	A6QR51	0.227325	6.35418	9.69509	0.00662163	0.047942
MFSD14A	516584	ENSBTAG00000015776	major facilitator superfamily domain containing 14A	A6QLP5	0.227281	5.97209	11.0293	0.00427462	0.037267
HNRNPA3	782669	ENSBTAG00000021580	heterogeneous nuclear ribonucleoprotein A3	NA	0.226894	8.90644	22.561	0.000211787	0.00719713
UFL1	515894	ENSBTAG00000020410	UFM1 specific ligase 1	A1A4I9	0.226808	5.11838	11.5018	0.00368274	0.0340635
KHSRP	505564	ENSBTAG00000021018	KH-type splicing regulatory protein	NA	0.226342	6.87303	13.6034	0.00196186	0.0237773
ROCK1	785911	ENSBTAG00000008403	Rho associated coiled-coil containing protein kinase 1	NA	0.225309	7.80969	12.509	0.00270565	0.0284843
BET1L	509758	ENSBTAG00000001744	Bet1 golgi vesicular membrane trafficking protein like	Q3MHP8	0.225056	5.86617	14.297	0.00161113	0.021562
STK38	533677	ENSBTAG00000011126	serine/threonine kinase 38	A2VDV2	0.223658	9.15169	11.7069	0.00345507	0.0328167
AFTPH	540837	ENSBTAG00000009299	aftiphilin	E1BE06	0.223352	6.70577	10.0058	0.00596612	0.045172
VAMP3	505379	NA	vesicle associated membrane protein 3	Q2KJD2	0.223292	5.72691	17.9772	0.000611413	0.0123395
PTPN1	508658	ENSBTAG00000006616	protein tyrosine phosphatase non-receptor type 1	A6QQN2	0.223237	7.91108	17.1825	0.000746242	0.0137143
ZNF512	533884	ENSBTAG00000003902	zinc finger protein 512	A4FV61	0.222799	6.59541	14.0733	0.00171586	0.0222549
SLMAP	529366	ENSBTAG00000021164	sarcolemma associated protein	NA	0.222623	5.50498	13.6283	0.00194786	0.0237613
MTMR1	541155	ENSBTAG00000009657	myotubularin related protein 1	NA	0.222588	5.09075	13.002	0.00233701	0.026161
ARIH1	508410	ENSBTAG00000006708	ariadne RBR E3 ubiquitin protein ligase 1	A2VEA3	0.222219	5.4451	9.95329	0.0060716	0.0456275
PPIL4	535676	ENSBTAG00000016980	peptidylprolyl isomerase like 4	F1N6W2	0.221871	5.65814	10.0438	0.00589119	0.0449045
WDR82	783336	ENSBTAG00000002960	WD repeat domain 82	A7Z085	0.221778	6.99729	17.2995	0.000724446	0.0135553
LARP4	539286	ENSBTAG00000017164	La ribonucleoprotein 4	A7MB26	0.220661	5.56436	9.7532	0.00649307	0.0473325
UBFD1	100125938	ENSBTAG00000046033	ubiquitin family domain containing 1	A6QQL4	0.22013	5.41895	16.9485	0.000792124	0.014075
SCAMP2	534312	ENSBTAG00000005844	secretory carrier membrane protein 2	A6QR35	0.21986	6.73361	12.5414	0.00267949	0.0282876
CHD3	532673	ENSBTAG00000014377	chromodomain helicase DNA binding protein 3	NA	0.219241	7.8815	9.68424	0.00664595	0.0480679
MED1	520734	ENSBTAG00000013236	mediator complex subunit 1	E1B7Q6	0.218772	7.35998	10.6434	0.00483883	0.0400508
NAA30	533922	ENSBTAG00000012998	N(alpha)-acetyltransferase 30, NatC catalytic subunit	E1BDK3	0.218348	5.03125	17.0093	0.000779907	0.0139454
SEPT2	NA	NA	NA	NA	0.2182	7.86607	17.4165	0.00070334	0.0133221
ZNF507	540613	ENSBTAG00000014123	zinc finger protein 507	NA	0.217486	6.04982	9.65612	0.00670947	0.0482572
SS18	540947	ENSBTAG00000011531	SS18 subunit of BAF chromatin remodeling complex	A5D7A1	0.217255	7.03363	15.5748	0.00113507	0.0174669
CDADC1	512184	ENSBTAG00000002271	cytidine and dCMP deaminase domain containing 1	NA	0.217004	6.44087	9.96898	0.00603988	0.045463
BROX	522319	ENSBTAG00000007595	BRO1 domain and CAAX motif containing	NA	0.215767	6.68416	10.892	0.00446643	0.0381324
UBR1	522464	ENSBTAG00000021087	ubiquitin protein ligase E3 component n-recognin 1	NA	0.215616	6.52429	14.5137	0.00151651	0.0208992
ZNF148	613265	ENSBTAG00000050482	zinc finger protein 148	Q3Y4E1	0.215463	5.87146	12.0605	0.00309903	0.0309197
AAGAB	507035	ENSBTAG00000040368	alpha and gamma adaptin binding protein	A5PKE7	0.214395	5.44101	9.70587	0.00659755	0.0478927
BAZ1B	508442	ENSBTAG00000005197	bromodomain adjacent to zinc finger domain 1B	NA	0.21352	7.42808	10.1995	0.00559491	0.0436542
NRM	511167	ENSBTAG00000006966	nurim	Q32LM8	0.212698	4.20978	11.5018	0.00368269	0.0340635
ZNF654	100335242	ENSBTAG00000023675	zinc finger protein 654	NA	0.211798	5.587	10.4968	0.00507496	0.0414395
UBE2K	281225	ENSBTAG00000020175	ubiquitin conjugating enzyme E2 K	P61085	0.210967	5.80349	13.2217	0.00219127	0.0252972
GTF2I	534669	ENSBTAG00000009780	general transcription factor IIi	A7MB80	0.21052	6.60658	18.8531	0.000493668	0.0109858
AEBP2	537791	ENSBTAG00000010818	AE binding protein 2	A4FV57	0.209755	5.28048	10.4174	0.00520819	0.0419601
TCF20	523151	ENSBTAG00000000662	transcription factor 20	E1B8T3	0.208409	6.76456	11.7654	0.00339304	0.0324625
SNRNP200	510529	ENSBTAG00000000848	small nuclear ribonucleoprotein U5 subunit 200	E1BH78	0.207468	8.38447	12.8072	0.00247545	0.0270741
DDHD2	513116	ENSBTAG00000013145	DDHD domain containing 2	F1MSS2	0.205862	6.49066	12.9078	0.00240282	0.0265459
CNOT1	533968	ENSBTAG00000020782	CCR4-NOT transcription complex subunit 1	F1MHU9	0.205498	8.79888	9.97377	0.00603023	0.0454503
FBXO21	617252	ENSBTAG00000032097	F-box protein 21	Q2TBM0	0.204842	6.55789	11.7859	0.00337162	0.0324184
TAOK3	534620	ENSBTAG00000012550	TAO kinase 3	E1BHE1	0.204562	6.97258	10.2024	0.00558961	0.0436542
ZFR	538494	ENSBTAG00000008414	zinc finger RNA binding protein	NA	0.20401	6.22614	15.4599	0.00117062	0.0177384
ZNF638	517669	ENSBTAG00000009242	zinc finger protein 638	NA	0.203881	7.96356	14.5117	0.00151732	0.0208992
PDHA1	407109	ENSBTAG00000019852	pyruvate dehydrogenase E1 alpha 1 subunit	A7MB35	0.203786	5.94447	12.0929	0.00306858	0.0307634
HNRNPM	515290	ENSBTAG00000021039	heterogeneous nuclear ribonucleoprotein M	F1MY44	0.202906	8.07599	12.0721	0.00308806	0.0308694
ANKRD27	784749	ENSBTAG00000009305	ankyrin repeat domain 27	A7YY60	0.2027	6.23713	11.1028	0.00417591	0.0366681
TMEM248	511252	ENSBTAG00000002935	transmembrane protein 248	Q2YDM0	0.202652	6.02579	10.2269	0.00554453	0.0435305
GABPA	510204	ENSBTAG00000019043	GA binding protein transcription factor subunit alpha	Q0VC98	0.202181	6.12484	11.6759	0.0034884	0.032959
DHX9	281115	ENSBTAG00000019821	DExH-box helicase 9	Q28141	0.200905	7.84289	12.3204	0.00286373	0.029519
FUBP1	513562	ENSBTAG00000008926	far upstream element binding protein 1	Q08DJ3	0.200489	7.91013	9.88101	0.00622017	0.0464169
PBRM1	506557	ENSBTAG00000014786	polybromo 1	NA	0.199417	6.86931	11.6345	0.00353359	0.0331932
RCBTB1	785222	ENSBTAG00000034269	RCC1 and BTB domain containing protein 1	E1BKF7	0.199035	4.9968	10.5366	0.00500955	0.0410505
RALGAPB	787596	ENSBTAG00000003040	Ral GTPase activating protein non-catalytic beta subunit	NA	0.198052	7.21633	12.2186	0.00295346	0.0301021
PNRC2	767836	ENSBTAG00000030435	proline rich nuclear receptor coactivator 2	Q0VCW6	0.197314	8.68103	10.7251	0.00471276	0.0396004
PTPN11	533590	ENSBTAG00000002048	protein tyrosine phosphatase non-receptor type 11	NA	0.196964	6.6501	13.9964	0.00175363	0.0225131
ARL6IP6	507137	ENSBTAG00000001435	ADP ribosylation factor like GTPase 6 interacting protein 6	Q3MHM8	0.193863	4.87317	9.826	0.006336	0.0467724
SPTAN1	540108	ENSBTAG00000015327	spectrin alpha, non-erythrocytic 1	E1BFB0	0.193089	9.23505	14.3354	0.00159387	0.0213931
FAM177A1	100125286	ENSBTAG00000009680	family with sequence similarity 177 member A1	A6QLZ5	0.192411	5.01502	10.3378	0.00534593	0.0426475
ACLY	511135	ENSBTAG00000016740	ATP citrate lyase	Q32PF2	0.191715	7.2818	11.9206	0.00323469	0.0316954
CNNM4	522382	ENSBTAG00000019213	cyclin and CBS domain divalent metal cation transport mediator 4	NA	0.188511	4.11904	9.57469	0.0068973	0.0492436
NUP58	614694	ENSBTAG00000015225	nucleoporin 58	A5D7B3	0.187624	5.42638	10.2096	0.00557638	0.0436542
TOPORS	523321	ENSBTAG00000005905	TOP1 binding arginine/serine rich protein	NA	0.186845	5.79455	11.8847	0.00327058	0.0318265
HNRNPR	512479	ENSBTAG00000016578	heterogeneous nuclear ribonucleoprotein R	A3KMV6	0.186434	7.56832	10.8959	0.00446088	0.0381243
WBP11	534416	ENSBTAG00000014759	WW domain binding protein 11	NA	0.184052	6.43465	12.6288	0.00261037	0.0278137
KLF3	530358	ENSBTAG00000017488	Kruppel like factor 3	E1BIQ9	0.182954	7.48435	10.3643	0.00529955	0.0423994
NUP50	506836	ENSBTAG00000017652	nucleoporin 50	Q32L21	0.181537	6.66949	11.8814	0.00327389	0.031832
PIK3CA	282306	ENSBTAG00000009232	phosphatidylinositol-4,5-bisphosphate 3-kinase catalytic subunit alpha	P32871	0.180931	7.17671	10.8618	0.00450991	0.0382915
PPM1B	281995	ENSBTAG00000000223	protein phosphatase, Mg2+/Mn2+ dependent 1B	O62830	0.178863	6.45634	12.1042	0.00305802	0.0307287
PHF3	522928	ENSBTAG00000019139	PHD finger protein 3	NA	0.17694	6.71276	10.4381	0.00517303	0.041846
ZNF410	507530	ENSBTAG00000020327	zinc finger protein 410	Q5EAC5	0.174625	6.36355	10.0598	0.00585997	0.0447404
KIAA0586	533397	ENSBTAG00000004631	KIAA0586	NA	0.174573	4.85842	10.0777	0.00582519	0.044573
CTCF	517097	ENSBTAG00000013757	CCCTC-binding factor	Q08DH9	0.159978	7.29455	11.3927	0.00381069	0.0348209
HNRNPUL2	616476	ENSBTAG00000002510	heterogeneous nuclear ribonucleoprotein U like 2	E1BNQ9	0.155774	7.93943	12.6919	0.00256169	0.027456
TARBP1	535018	ENSBTAG00000004517	TAR (HIV-1) RNA binding protein 1	NA	0.154639	7.08569	11.3879	0.00381643	0.0348242
SRSF1	615796	ENSBTAG00000014766	serine and arginine rich splicing factor 1	Q0VCY7	0.151318	8.63621	11.1356	0.00413259	0.0364493
UBE2Z	100138178	ENSBTAG00000018802	ubiquitin conjugating enzyme E2 Z	F1N1X8	0.149729	7.05025	9.65263	0.0067174	0.0482574
CSNK2A1	282419	ENSBTAG00000012341	casein kinase 2 alpha 1	P68399	0.146857	6.38177	9.55096	0.00695313	0.0495911
CHD4	506402	ENSBTAG00000014734	chromodomain helicase DNA binding protein 4	NA	0.146768	8.10131	9.75434	0.00649059	0.0473325
SYNRG	533098	ENSBTAG00000010292	synergin gamma	A6QPT5	0.141758	6.4814	10.481	0.00510114	0.0415811
PHF10	507648	ENSBTAG00000003929	PHD finger protein 10	Q2T9V9	-0.154733	6.3517	11.6708	0.00349395	0.032959
ANAPC4	514572	ENSBTAG00000000646	anaphase promoting complex subunit 4	E1B945	-0.157264	6.23591	10.6943	0.00475983	0.0397296
HDAC3	404125	ENSBTAG00000017360	histone deacetylase 3	NA	-0.170261	6.12095	10.8586	0.00451452	0.0383066
APEH	514666	ENSBTAG00000011583	acylaminoacyl-peptide hydrolase	P80227	-0.170669	5.96302	10.3849	0.00526388	0.0422604
NDUFS2	327697	ENSBTAG00000002203	NADH:ubiquinone oxidoreductase core subunit S2	P17694	-0.176493	6.40331	11.9561	0.00319959	0.0314656
CHFR	614816	ENSBTAG00000013951	checkpoint with forkhead and ring finger domains	E1BBP0	-0.178373	6.2714	12.7221	0.00253878	0.0273702
NIT2	520620	ENSBTAG00000004833	nitrilase family member 2	Q2T9R6	-0.181169	4.62247	10.5206	0.00503566	0.0412157
PDCD6IP	533406	ENSBTAG00000017426	programmed cell death 6 interacting protein	NA	-0.182999	7.672	14.612	0.00147567	0.0205336
TIAL1	614540	ENSBTAG00000004080	TIA1 cytotoxic granule associated RNA binding protein like 1	F2Z4H8	-0.183014	7.82567	10.6879	0.00476966	0.0397663
BAZ1A	540621	ENSBTAG00000020164	bromodomain adjacent to zinc finger domain 1A	NA	-0.184296	7.51155	10.9768	0.00434689	0.0376215
ZNF655	506436	ENSBTAG00000030951	zinc finger protein 655	Q0IIK3	-0.184961	6.90456	10.0046	0.00596863	0.045172
QARS	NA	NA	NA	NA	-0.187242	7.5583	15.4234	0.00118218	0.0178534
STX5	510312	ENSBTAG00000009490	syntaxin 5	Q08DB5	-0.187508	5.55721	12.0756	0.00308478	0.0308589
ITGB1BP1	513531	ENSBTAG00000013063	integrin subunit beta 1 binding protein 1	Q3ZBM4	-0.188108	6.1913	16.1933	0.000963359	0.0156405
CCDC69	529878	ENSBTAG00000002834	coiled-coil domain containing 69	A6QNP9	-0.188146	7.7245	10.0241	0.00593003	0.0450273
EEF1AKMT1	783374	ENSBTAG00000008296	EEF1A lysine methyltransferase 1	Q17QF2	-0.190168	5.87144	12.7978	0.00248235	0.0270995
CTSA	518169	ENSBTAG00000027337	cathepsin A	Q3MI05	-0.190752	7.20236	12.1663	0.00300074	0.0304801
DERL2	508465	ENSBTAG00000020431	derlin 2	F6PVF9	-0.192026	6.01102	9.87742	0.00622764	0.0464408
MTRF1L	534354	ENSBTAG00000009275	mitochondrial translational release factor 1 like	Q2KI15	-0.194551	5.3047	9.53135	0.00699969	0.0497441
GNL3L	507679	ENSBTAG00000031564	G protein nucleolar 3 like	Q3T0J9	-0.194783	7.58694	10.3233	0.00537131	0.042727
RPLP0	286868	ENSBTAG00000017389	ribosomal protein lateral stalk subunit P0	Q95140	-0.197419	10.8267	13.1893	0.00221209	0.0254107
RPL19	510615	ENSBTAG00000002060	ribosomal protein L19	Q3T0W9	-0.197791	10.0879	13.6277	0.00194823	0.0237613
RPL8	535056	ENSBTAG00000026327	ribosomal protein L8	Q3T0S6	-0.201506	9.9793	10.4482	0.00515608	0.0418173
VPS16	505361	ENSBTAG00000001320	VPS16 core subunit of CORVET and HOPS complexes	Q5E9L7	-0.202556	6.69306	16.2902	0.00093919	0.0154287
WBP4	506275	ENSBTAG00000016637	WW domain binding protein 4	Q17QQ6	-0.202698	5.70073	11.2535	0.00398129	0.0356133
RACK1	327682	ENSBTAG00000019648	receptor for activated C kinase 1	P63243	-0.203415	10.8043	13.0493	0.00230472	0.0259796
FBH1	534383	ENSBTAG00000004147	F-box DNA helicase 1	A5PJZ9	-0.203561	7.21745	14.2196	0.00164651	0.0217344
TMEM214	514683	ENSBTAG00000017423	transmembrane protein 214	A4FV45	-0.204745	7.06225	14.7478	0.00142127	0.0199857
RPS13	535668	ENSBTAG00000040308	ribosomal protein S13	Q56JX8	-0.207272	8.52237	14.0259	0.001739	0.0223874
EIF3G	615695	ENSBTAG00000002734	eukaryotic translation initiation factor 3 subunit G	Q3ZC12	-0.207285	7.32245	14.9507	0.00134415	0.019317
AMZ2	515126	ENSBTAG00000009345	archaelysin family metallopeptidase 2	Q3SZS7	-0.209014	5.6718	9.74189	0.00651787	0.0474136
DDX41	505276	ENSBTAG00000015187	DEAD-box helicase 41	A3KN07	-0.210212	6.98633	10.2292	0.00554038	0.0435226
RPL29	507270	ENSBTAG00000018628	ribosomal protein L29	Q58DW3	-0.212498	9.07619	10.1999	0.00559427	0.0436542
RPL18	509163	ENSBTAG00000015388	ribosomal protein L18	Q5E973	-0.213232	9.80548	13.3568	0.00210677	0.024814
MFSD8	515944	ENSBTAG00000044058	major facilitator superfamily domain containing 8	E1BPY5	-0.214423	5.22167	9.5212	0.00702392	0.0498877
JPT1	613381	ENSBTAG00000030170	Jupiter microtubule associated homolog 1	A0A059NZ16	-0.214548	6.61838	10.6271	0.00486444	0.04017
PHKG2	512670	ENSBTAG00000003417	phosphorylase kinase catalytic subunit gamma 2	Q2KJ16	-0.215709	6.4505	16.5629	0.000874815	0.0148826
RPN1	507939	ENSBTAG00000005191	ribophorin I	A3KN04	-0.216441	7.01606	9.97145	0.00603491	0.0454503
EXT2	281151	ENSBTAG00000019644	exostosin glycosyltransferase 2	A0JN91	-0.217882	4.98536	10.4391	0.00517137	0.041846
COG1	515788	ENSBTAG00000006087	component of oligomeric golgi complex 1	E1BK29	-0.219059	6.27566	12.4677	0.00273945	0.0287399
RPL14	539373	ENSBTAG00000002038	ribosomal protein L14	Q3T0U2	-0.219589	9.81994	9.59132	0.00685846	0.0490168
NACA	513312	ENSBTAG00000010701	nascent polypeptide associated complex subunit alpha	Q5E9A1	-0.21962	8.25257	10.9914	0.0043267	0.0375628
KRCC1	507166	ENSBTAG00000002542	lysine rich coiled-coil 1	Q17QQ9	-0.219703	6.91217	13.2039	0.00220274	0.0253597
UFD1	507124	ENSBTAG00000004284	ubiquitin recognition factor in ER associated degradation 1	Q0P568	-0.21972	6.15107	14.4924	0.00152552	0.0209211
TRAF6	539124	ENSBTAG00000036009	TNF receptor associated factor 6	Q3ZCC3	-0.221182	4.353	14.5166	0.00151529	0.0208992
TMEM101	515507	ENSBTAG00000016251	transmembrane protein 101	Q2KIB3	-0.222824	4.4947	9.66968	0.00667875	0.0482296
RPSA	281898	ENSBTAG00000009757	ribosomal protein SA	P26452	-0.223062	10.5093	19.1911	0.000455247	0.0105147
WAS	107131173	ENSBTAG00000046555	WASP actin nucleation promoting factor	NA	-0.228728	8.47623	10.4291	0.0051883	0.0418962
TARS2	511740	ENSBTAG00000003799	threonyl-tRNA synthetase 2, mitochondrial	A7E3Q1	-0.229481	7.24727	11.6169	0.00355293	0.0333523
AMT	280719	ENSBTAG00000002321	aminomethyltransferase	P25285	-0.229877	6.52495	9.79658	0.00639895	0.047067
DRG2	507472	ENSBTAG00000006517	developmentally regulated GTP binding protein 2	Q58D56	-0.229948	5.11588	12.9555	0.00236921	0.0263004
G6PD	281179	ENSBTAG00000019512	glucose-6-phosphate dehydrogenase	NA	-0.230021	7.32073	13.0556	0.00230051	0.0259621
FITM1	510040	ENSBTAG00000021394	fat storage inducing transmembrane protein 1	A7YWN2	-0.230047	4.5591	11.8688	0.00328658	0.031933
GPS1	525572	ENSBTAG00000019317	G protein pathway suppressor 1	A6QR08	-0.230414	5.83574	14.5303	0.00150949	0.0208873
RSRP1	615263	ENSBTAG00000015222	arginine and serine rich protein 1	A6QPL0	-0.230535	6.88723	10.2768	0.00545405	0.043167
AUP1	509130	ENSBTAG00000020123	AUP1 lipid droplet regulating VLDL assembly factor	Q5E955	-0.23322	7.51154	12.257	0.00291923	0.0298792
COX4I1	281090	ENSBTAG00000016079	cytochrome c oxidase subunit 4I1	P00423	-0.233711	7.89892	13.1789	0.00221885	0.0254124
EEF1B2	520875	ENSBTAG00000021979	eukaryotic translation elongation factor 1 beta 2	Q5E983	-0.234361	8.11173	12.6884	0.00256441	0.027456
BIN2	515025	ENSBTAG00000008897	bridging integrator 2	A4FUG5	-0.235557	8.4313	10.4223	0.00519991	0.0419601
VPS4A	618168	ENSBTAG00000001659	vacuolar protein sorting 4 homolog A	Q2HJB1	-0.235763	6.45992	18.3028	0.000564291	0.0118724
CSNK2B	539235	ENSBTAG00000008837	casein kinase 2 beta	N0E640	-0.236876	6.29663	10.7436	0.00468464	0.039389
NELFE	540158	ENSBTAG00000007453	negative elongation factor complex member E	Q0V898	-0.237157	4.77752	9.86225	0.0062594	0.0465343
EIF3H	506873	ENSBTAG00000014032	eukaryotic translation initiation factor 3 subunit H	Q56JZ5	-0.237286	7.55486	21.9904	0.000239863	0.00778851
CDK8	507149	ENSBTAG00000016737	cyclin dependent kinase 8	NA	-0.238114	4.29071	13.1222	0.00225601	0.02566
OAZ1	506973	ENSBTAG00000018522	ornithine decarboxylase antizyme 1	NA	-0.238939	9.15164	10.104	0.00577454	0.0443568
COPS5	507179	ENSBTAG00000002784	COP9 signalosome subunit 5	F1MBP8	-0.238996	5.62379	15.6843	0.00110229	0.0172051
BSG	508716	ENSBTAG00000016648	basigin	Q3ZBX0	-0.23927	6.42925	17.3765	0.000710472	0.0133824
DDRGK1	511144	ENSBTAG00000013753	DDRGK domain containing 1	Q1LZB0	-0.240243	4.74988	10.0138	0.00595038	0.0451077
DHRS7B	522283	ENSBTAG00000010559	dehydrogenase/reductase 7B	Q3T0R4	-0.240725	3.50887	10.1163	0.00575114	0.0443171
ARFIP2	514938	ENSBTAG00000003566	ADP ribosylation factor interacting protein 2	Q3ZCL5	-0.240793	4.31287	16.833	0.000815937	0.0143021
FAM118B	540626	ENSBTAG00000012169	family with sequence similarity 118 member B	Q5E977	-0.240972	4.28056	13.0665	0.00229315	0.025961
UQCRC1	282393	ENSBTAG00000019096	ubiquinol-cytochrome c reductase core protein 1	P31800	-0.24136	6.71874	10.8776	0.00448701	0.0381905
NANS	540602	ENSBTAG00000019023	N-acetylneuraminate synthase	Q1RMX7	-0.241555	4.58696	9.53623	0.00698808	0.0497309
CERS2	539223	ENSBTAG00000000099	ceramide synthase 2	Q3ZBF8	-0.242118	7.54856	11.6112	0.00355921	0.0333887
SERF2	527852	ENSBTAG00000047694	small EDRK-rich factor 2	G3N097	-0.242359	7.78831	9.59885	0.00684095	0.0489421
DCTN2	527201	ENSBTAG00000010624	dynactin subunit 2	Q3ZCF0	-0.242571	7.31507	24.8671	0.000130521	0.00559844
MIPEP	517531	ENSBTAG00000008888	mitochondrial intermediate peptidase	NA	-0.242583	4.87691	14.7088	0.00143664	0.0201202
RNASEH2B	509258	ENSBTAG00000020149	ribonuclease H2 subunit B	Q3ZBI3	-0.242684	5.39489	9.69579	0.00662005	0.047942
RPL18A	404142	ENSBTAG00000015831	ribosomal protein L18a	Q3T003	-0.244028	9.10443	19.3394	0.000439466	0.0102938
FKBP2	538998	ENSBTAG00000013606	FKBP prolyl isomerase 2	Q32PA9	-0.244775	4.86641	10.4688	0.00512142	0.0416716
MAPKAPK2	788091	ENSBTAG00000038107	MAPK activated protein kinase 2	NA	-0.245942	6.13612	10.4195	0.00520471	0.0419601
RMND5B	515291	ENSBTAG00000006371	required for meiotic nuclear division 5 homolog B	Q0VC67	-0.245972	6.33613	12.086	0.003075	0.0307833
FLII	514446	ENSBTAG00000016161	FLII actin remodeling protein	NA	-0.246559	7.30488	13.937	0.00178344	0.0227483
RPS20	513222	ENSBTAG00000019147	ribosomal protein S20	Q3ZBH8	-0.24719	9.26751	16.2426	0.000950977	0.0155314
FLOT1	532573	ENSBTAG00000009960	flotillin 1	Q08DN8	-0.247299	6.79529	10.4474	0.00515742	0.0418173
TFE3	520800	ENSBTAG00000008523	transcription factor binding to IGHM enhancer 3	Q05B92	-0.247794	7.07385	13.2415	0.00217867	0.0252595
CFAP298	535482	ENSBTAG00000003059	cilia and flagella associated protein 298	Q2YDH2	-0.247826	6.06015	14.2536	0.00163084	0.0216844
FAU	282847	ENSBTAG00000020807	FAU ubiquitin like and ribosomal protein S30 fusion	P62865	-0.248749	9.33466	13.3987	0.00208137	0.0245799
PAXBP1	514918	ENSBTAG00000003064	PAX3 and PAX7 binding protein 1	F1MBJ4	-0.249433	7.78848	17.3114	0.000722256	0.0135325
WDR45	539190	ENSBTAG00000002563	WD repeat domain 45	Q0IIH0	-0.249606	5.72393	19.5592	0.000417194	0.00995059
RPS27	615638	ENSBTAG00000013866	ribosomal protein S27	Q2KHT7	-0.249923	9.48239	9.80079	0.00638989	0.0470254
RBM45	535331	ENSBTAG00000006168	RNA binding motif protein 45	Q3MHF0	-0.250325	6.47743	21.1753	0.000287535	0.00844634
KCTD6	613649	ENSBTAG00000022656	potassium channel tetramerization domain containing 6	A6QLT0	-0.25152	4.0624	9.51084	0.00704875	0.0499647
SPAST	521442	ENSBTAG00000021694	spastin	A2VDN5	-0.251705	5.20664	16.5363	0.000880879	0.0149491
RPS18	326602	ENSBTAG00000002648	ribosomal protein S18	Q3T0R1	-0.25179	9.88172	18.1853	0.000580811	0.0120373
ASPSCR1	515670	ENSBTAG00000004632	ASPSCR1 tether for SLC2A4, UBX domain containing	A5PK76	-0.252526	5.75215	10.5532	0.00498255	0.0408533
P3H1	539976	ENSBTAG00000017382	prolyl 3-hydroxylase 1	A4FUY3	-0.253688	5.97471	23.1579	0.000186316	0.00683404
CTSK	513038	ENSBTAG00000021035	cathepsin K	A0A140T8A8	-0.254059	5.72344	11.3939	0.00380921	0.0348209
OXA1L	520335	ENSBTAG00000014820	OXA1L mitochondrial inner membrane protein	Q3SYV3	-0.256057	5.98223	16.3069	0.000935111	0.0154176
RPS3	326588	ENSBTAG00000005620	ribosomal protein S3	Q3T169	-0.256792	10.5112	22.0929	0.000234523	0.00765097
MAPK8	539941	ENSBTAG00000007876	mitogen-activated protein kinase 8	F1MM73	-0.257729	4.98649	13.6375	0.00194276	0.0237613
EIF1	509764	ENSBTAG00000002282	eukaryotic translation initiation factor 1	Q5E938	-0.25873	8.36406	22.5473	0.000212418	0.00720092
MAN2B1	282272	ENSBTAG00000006241	mannosidase alpha class 2B member 1	Q29451	-0.259556	8.81177	10.3039	0.00540574	0.0429025
TBC1D9B	514521	ENSBTAG00000015611	TBC1 domain family member 9B	A7MBG5	-0.259601	6.24621	10.6201	0.00487558	0.0402381
RPL21	326584	ENSBTAG00000001648	ribosomal protein L21	Q861S4	-0.26083	10.3212	10.6754	0.00478894	0.0398551
RPL10	286790	ENSBTAG00000007454	ribosomal protein L10	Q9XSI3	-0.261303	10.2981	20.576	0.000329419	0.00884727
SNAP29	532261	ENSBTAG00000020760	synaptosome associated protein 29	Q0II86	-0.26171	5.09513	12.1205	0.00304281	0.0307049
RPLP1	533285	ENSBTAG00000018320	ribosomal protein lateral stalk subunit P1	Q56K14	-0.261785	10.5717	13.8883	0.0018083	0.022893
ARFGAP1	506471	ENSBTAG00000004916	ADP ribosylation factor GTPase activating protein 1	Q08DK2	-0.262555	5.47853	13.0109	0.00233089	0.0261264
NDUFB10	327701	ENSBTAG00000009534	NADH:ubiquinone oxidoreductase subunit B10	M5FHL5	-0.262972	6.01387	13.6304	0.00194669	0.0237613
ALG5	506566	ENSBTAG00000011850	ALG5 dolichyl-phosphate beta-glucosyltransferase	Q2KIM7	-0.264001	4.11863	14.1695	0.0016699	0.0219159
UBXN6	507936	ENSBTAG00000008186	UBX domain protein 6	Q2KIJ6	-0.26415	4.89308	10.028	0.00592219	0.0449924
GUSB	515687	ENSBTAG00000000704	glucuronidase beta	A3KMY8	-0.264897	5.50335	17.8888	0.000624966	0.0124469
COMMD4	616960	ENSBTAG00000007346	COMM domain containing 4	Q5E9V6	-0.266391	4.63878	9.76237	0.00647304	0.047261
IRF2BP2	781665	ENSBTAG00000046841	interferon regulatory factor 2 binding protein 2	NA	-0.266858	6.74248	9.8319	0.00632345	0.0467724
PPIB	281419	ENSBTAG00000016822	peptidylprolyl isomerase B	P80311	-0.266892	8.07296	25.0043	0.000126932	0.00556936
ARHGDIA	338054	ENSBTAG00000030209	Rho GDP dissociation inhibitor alpha	P19803	-0.267229	8.60627	11.8583	0.00329727	0.0320144
ATP5MC2	337887	ENSBTAG00000005735	ATP synthase membrane subunit c locus 2	P07926	-0.268529	7.7123	14.817	0.00139441	0.0198032
CEP78	537926	ENSBTAG00000020752	centrosomal protein 78	NA	-0.268933	4.9854	13.9672	0.00176818	0.0225744
IRAK1	533953	ENSBTAG00000016085	interleukin 1 receptor associated kinase 1	D3WYX4	-0.270288	6.89646	9.74562	0.00650969	0.047384
PLOD3	514996	ENSBTAG00000000342	procollagen-lysine,2-oxoglutarate 5-dioxygenase 3	F1MET0	-0.270871	5.43356	13.8817	0.00181169	0.022893
H2AFJ	618489	ENSBTAG00000030503	H2A histone family, member J	Q3ZBX9	-0.271077	5.80591	13.4796	0.00203318	0.0242809
USP4	508042	ENSBTAG00000011899	ubiquitin specific peptidase 4	A6QR55	-0.271849	7.78596	16.6381	0.000857951	0.0147404
ATP5MC3	540176	ENSBTAG00000002944	ATP synthase membrane subunit c locus 3	Q3ZC75	-0.272081	6.40818	11.3343	0.00388122	0.035172
UBA52	615199	ENSBTAG00000007737	ubiquitin A-52 residue ribosomal protein fusion product 1	P63048	-0.27258	9.73092	18.2065	0.000577787	0.0119925
DBNL	514706	ENSBTAG00000017547	drebrin like	A6H7G2	-0.273255	8.27153	14.4055	0.00156294	0.0211623
IKBKB	281854	ENSBTAG00000007599	inhibitor of nuclear factor kappa B kinase subunit beta	Q95KV0	-0.273311	6.59091	12.436	0.00276564	0.0289029
GMFG	514407	ENSBTAG00000005390	glia maturation factor gamma	Q56JZ9	-0.27374	7.8021	11.1768	0.00407907	0.0361613
RPS2	286867	ENSBTAG00000009535	ribosomal protein S2	M5FJW2	-0.274448	10.6568	11.0701	0.00421954	0.036981
RPL34	505603	ENSBTAG00000014226	ribosomal protein L34	NA	-0.27453	8.70125	11.1587	0.00410252	0.0362898
INO80C	533426	ENSBTAG00000012426	INO80 complex subunit C	A7YWI5	-0.274836	4.69029	14.4428	0.00154676	0.0210459
SLC25A28	538529	ENSBTAG00000012107	solute carrier family 25 member 28	E1BJE6	-0.274972	5.84214	22.9736	0.000193793	0.00690891
RP9	615312	ENSBTAG00000032598	RP9 pre-mRNA splicing factor	NA	-0.275119	4.2397	16.2975	0.000937397	0.0154176
MAP2K2	510434	ENSBTAG00000024450	mitogen-activated protein kinase kinase 2	Q17QH2	-0.275177	6.91724	13.2665	0.00216288	0.0251791
PABPC1	282296	ENSBTAG00000046358	poly(A) binding protein cytoplasmic 1	P61286	-0.275541	10.2609	12.7012	0.00255466	0.0274152
RPL28	618702	ENSBTAG00000023343	ribosomal protein L28	Q3T0L7	-0.275773	8.33133	13.1447	0.00224115	0.0255539
ARPC1B	326600	ENSBTAG00000046248	actin related protein 2/3 complex subunit 1B	Q58CQ2	-0.276019	9.03681	10.1	0.00578234	0.0443737
RPL30	513031	ENSBTAG00000016278	ribosomal protein L30	Q3T0D5	-0.276319	9.05067	9.92338	0.00613258	0.0458868
RPL6	511051	ENSBTAG00000031723	ribosomal protein L6	Q58DQ3	-0.276799	9.49899	18.2277	0.000574792	0.0119721
LCMT1	618021	ENSBTAG00000013169	leucine carboxyl methyltransferase 1	Q3T0H0	-0.276876	4.85809	18.1324	0.00058842	0.0121209
RPS25	282052	ENSBTAG00000027772	ribosomal protein S25	Q56JX5	-0.278325	9.22601	10.0783	0.00582399	0.044573
FERMT3	525159	ENSBTAG00000045862	fermitin family member 3	Q32LP0	-0.278961	8.44578	13.0176	0.00232633	0.026117
RIPK2	534407	ENSBTAG00000015271	receptor interacting serine/threonine kinase 2	Q3SZJ2	-0.279441	5.43936	12.9558	0.002369	0.0263004
BCKDK	505005	ENSBTAG00000010524	branched chain keto acid dehydrogenase kinase	Q2KJG8	-0.280123	4.6486	9.51402	0.00704112	0.0499617
IFFO1	506821	ENSBTAG00000030369	intermediate filament family orphan 1	A4FV95	-0.280199	4.73177	12.6106	0.00262461	0.0278638
UQCRH	613899	ENSBTAG00000009603	ubiquinol-cytochrome c reductase hinge protein	P00126	-0.280234	6.85554	22.8096	0.000200731	0.00703603
ACSL1	537161	ENSBTAG00000004344	acyl-CoA synthetase long chain family member 1	Q0VCZ8	-0.280239	5.17943	9.996	0.0059857	0.0452025
RPS5	506229	ENSBTAG00000015989	ribosomal protein S5	Q5E988	-0.280282	9.25449	14.6864	0.00144558	0.0202047
UFC1	537221	ENSBTAG00000021705	ubiquitin-fold modifier conjugating enzyme 1	Q5E953	-0.280657	5.63496	11.2588	0.00397468	0.0355829
POLR2E	512971	ENSBTAG00000020776	RNA polymerase II subunit E	Q2T9T3	-0.28108	6.41711	14.72	0.0014322	0.0200783
RPL27A	404190	ENSBTAG00000005349	ribosomal protein L27a	Q56K03	-0.281154	9.77902	12.1344	0.00302997	0.0307049
HDAC5	504242	ENSBTAG00000016254	histone deacetylase 5	NA	-0.281163	6.98431	12.2159	0.00295585	0.0301021
RPS10	540965	ENSBTAG00000015598	ribosomal protein S10	Q3T0F4	-0.281282	9.64261	17.7845	0.000641398	0.0126142
RPL7	514966	ENSBTAG00000020139	ribosomal protein L7	Q58DT1	-0.281515	9.32942	12.8094	0.00247384	0.0270741
SIRT2	504463	ENSBTAG00000001776	sirtuin 2	F6QK60	-0.281593	6.76365	9.93057	0.00611786	0.0458014
APOOL	506138	ENSBTAG00000021790	apolipoprotein O like	Q3SZ27	-0.281664	3.90557	14.0801	0.00171256	0.0222549
MTCH1	781257	ENSBTAG00000033453	mitochondrial carrier 1	A7YY65	-0.282543	7.14719	11.1306	0.00413915	0.0364608
FAM50A	515539	ENSBTAG00000033032	family with sequence similarity 50 member A	E1BDX9	-0.282748	6.40057	11.6432	0.00352403	0.0331484
ATP23	514014	ENSBTAG00000017543	ATP23 metallopeptidase and ATP synthase assembly factor homolog	NA	-0.282962	5.03913	10.5348	0.00501252	0.0410505
LONP2	541085	ENSBTAG00000010867	lon peptidase 2, peroxisomal	Q3SX23	-0.283218	6.41939	19.3655	0.000436752	0.0102637
AGA	511345	ENSBTAG00000017085	aspartylglucosaminidase	Q1RMN0	-0.28339	5.40174	9.76609	0.00646495	0.0472517
CUEDC2	516091	ENSBTAG00000002501	CUE domain containing 2	Q3ZBN4	-0.284112	5.66719	13.0452	0.00230749	0.0259897
RPS23	540129	ENSBTAG00000013358	ribosomal protein S23	Q3T199	-0.284907	8.81789	12.978	0.0023536	0.0262184
IL17RA	525040	ENSBTAG00000011067	interleukin 17 receptor A	NA	-0.285074	6.28111	12.4269	0.00277321	0.0289537
RPL35A	506768	ENSBTAG00000014208	ribosomal protein L35a	Q56JY1	-0.285426	9.35623	10.1368	0.00571221	0.0441345
HECTD3	513646	ENSBTAG00000019013	HECT domain E3 ubiquitin protein ligase 3	A5PJZ4	-0.285722	5.96067	24.7642	0.000133289	0.00565973
HDLBP	767882	ENSBTAG00000004315	high density lipoprotein binding protein	NA	-0.286212	7.52202	11.5374	0.00364201	0.0338675
LOC527796	NA	NA	NA	NA	-0.286704	6.76686	10.8859	0.00447519	0.0381606
MAP2K5	100295732	ENSBTAG00000000218	mitogen-activated protein kinase kinase 5	NA	-0.286748	4.9271	11.7746	0.00338347	0.0324184
LDB1	526472	ENSBTAG00000005780	LIM domain binding 1	NA	-0.286918	8.14256	13.7733	0.00186859	0.0232552
AKAP8L	539700	ENSBTAG00000010439	A-kinase anchoring protein 8 like	F1MMW4	-0.287613	7.50955	14.4616	0.00153866	0.0209975
PPP2R5B	505915	ENSBTAG00000007061	protein phosphatase 2 regulatory subunit B'beta	Q08DP7	-0.287942	4.49023	19.3243	0.000441039	0.0102946
RPS16	506297	ENSBTAG00000021093	ribosomal protein S16	Q3T0X6	-0.288019	8.77009	16.1609	0.00097159	0.0157557
PGAM1	404148	ENSBTAG00000012697	phosphoglycerate mutase 1	Q3SZ62	-0.288499	7.91283	9.88619	0.00620938	0.0463613
CYC1	512500	ENSBTAG00000012232	cytochrome c1	P00125	-0.289753	6.41875	12.823	0.00246386	0.0270376
VTI1B	780809	ENSBTAG00000001948	vesicle transport through interaction with t-SNAREs 1B	Q2KIU0	-0.290084	5.54262	15.1738	0.00126477	0.0186069
TCFL5	513750	ENSBTAG00000046520	transcription factor like 5	NA	-0.291141	4.93925	12.341	0.00284601	0.0294504
ALDH2	508629	ENSBTAG00000008743	aldehyde dehydrogenase 2 family member	P20000	-0.291594	9.21583	19.9861	0.000377477	0.00944212
RPS9	533892	ENSBTAG00000006487	ribosomal protein S9	A6QLG5	-0.291623	9.34559	14.9914	0.00132927	0.0191983
NDUFA10	338060	ENSBTAG00000003279	NADH:ubiquinone oxidoreductase subunit A10	P34942	-0.292477	6.08358	11.7518	0.00340741	0.0324923
NAGA	533357	ENSBTAG00000009506	alpha-N-acetylgalactosaminidase	Q58DH9	-0.292666	6.09951	12.8244	0.00246287	0.0270376
RPL11	512745	ENSBTAG00000020905	ribosomal protein L11	Q3T087	-0.292752	9.40737	17.3679	0.000712028	0.0133824
STX8	613567	ENSBTAG00000017815	syntaxin 8	Q3T075	-0.293212	4.61511	10.343	0.00533678	0.042599
CCDC22	534246	ENSBTAG00000013277	coiled-coil domain containing 22	Q1RMI8	-0.293287	5.14999	14.2818	0.00161802	0.0216125
PPM1M	510238	ENSBTAG00000002962	protein phosphatase, Mg2+/Mn2+ dependent 1M	NA	-0.293741	7.14423	16.4278	0.000906075	0.0152664
SPNS1	505997	ENSBTAG00000014653	sphingolipid transporter 1 (putative)	Q08DX7	-0.294181	5.32125	13.8173	0.00184528	0.0230079
RPS12	326582	ENSBTAG00000001360	ribosomal protein S12	Q76I81	-0.295515	10.4962	15.6151	0.00112288	0.0173565
DRAP1	540345	ENSBTAG00000006199	DR1 associated protein 1	Q2YDP3	-0.296451	5.21358	9.96346	0.00605101	0.0455221
TMEM256	507083	ENSBTAG00000031752	transmembrane protein 256	Q2KI29	-0.297463	5.94085	13.841	0.00183283	0.0229279
MFSD6	534463	ENSBTAG00000007719	major facilitator superfamily domain containing 6	E1BM81	-0.29908	5.23266	10.0653	0.00584929	0.0446856
TPT1	326599	ENSBTAG00000010156	tumor protein, translationally-controlled 1	M5FK91	-0.299692	11.6819	14.7995	0.00140117	0.0198237
GRK3	282136	ENSBTAG00000000005	G protein-coupled receptor kinase 3	P26818	-0.300535	8.31297	12.2831	0.00289629	0.029744
RPL24	282048	ENSBTAG00000013461	ribosomal protein L24	Q862I1	-0.300792	8.31339	17.0839	0.000765207	0.0138326
CCNE1	533526	ENSBTAG00000004735	cyclin E1	NA	-0.301258	3.11839	10.6608	0.00481165	0.0399005
KDM2B	614487	ENSBTAG00000002328	lysine demethylase 2B	E1BLZ5	-0.301383	7.20811	15.7952	0.00107018	0.0170357
OSBPL2	505328	ENSBTAG00000017402	oxysterol binding protein like 2	Q3ZC69	-0.30144	7.1933	9.65417	0.00671389	0.0482572
FKBP15	783009	ENSBTAG00000005116	FKBP prolyl isomerase 15	NA	-0.301695	6.78917	13.4422	0.00205531	0.0244818
HDDC2	509282	ENSBTAG00000003340	HD domain containing 2	Q0P565	-0.302056	3.46358	11.357	0.00385367	0.0350598
RPL38	615300	ENSBTAG00000030164	ribosomal protein L38	Q32PB9	-0.302604	7.50108	19.6886	0.00040468	0.00986096
RPS29	286884	ENSBTAG00000052337	ribosomal protein S29	P62276	-0.302898	8.87494	14.092	0.00170679	0.0222203
KRTCAP2	540389	ENSBTAG00000010617	keratinocyte associated protein 2	A6QQ59	-0.303035	4.05724	12.9988	0.00233921	0.026161
GALNS	515809	ENSBTAG00000004568	galactosamine (N-acetyl)-6-sulfatase	NA	-0.303101	5.38056	10.8508	0.00452573	0.0383553
U2AF1L4	615198	ENSBTAG00000023610	U2 small nuclear RNA auxiliary factor 1 like 4	Q3T127	-0.303149	6.71507	23.7142	0.000165644	0.00632689
WASHC1	533602	ENSBTAG00000011902	WASH complex subunit 1	A7Z063	-0.303227	5.82217	14.276	0.00162062	0.0216265
DNM2	511691	ENSBTAG00000013362	dynamin 2	A6H7I5	-0.304948	7.80331	17.3743	0.000710866	0.0133824
ARAP1	511889	ENSBTAG00000002051	ArfGAP with RhoGAP domain, ankyrin repeat and PH domain 1	NA	-0.305079	8.5428	9.99674	0.00598423	0.0452025
NDUFV1	287014	ENSBTAG00000021776	NADH:ubiquinone oxidoreductase core subunit V1	P25708	-0.305131	5.69414	9.97877	0.0060202	0.0454382
STK19	508320	ENSBTAG00000005589	serine/threonine kinase 19	A4FUB2	-0.305718	7.72747	13.4001	0.00208049	0.0245799
CMC4	777691	ENSBTAG00000007813	C-X9-C motif containing 4	Q0VBY0	-0.306066	3.64262	16.5454	0.000878811	0.0149323
RPL27	404137	ENSBTAG00000017441	ribosomal protein L27	P61356	-0.308059	8.9335	10.6926	0.0047624	0.0397296
YBX1	287023	ENSBTAG00000017368	Y-box binding protein 1	P67808	-0.30896	8.68029	12.0347	0.00312358	0.0310678
HPS1	280819	NA	Hermansky-Pudlak syndrome 1	NA	-0.309871	6.62123	13.5583	0.00198751	0.0239946
SEC61A1	505064	ENSBTAG00000004937	SEC61 translocon alpha 1 subunit	Q5EA68	-0.310552	6.95956	14.2397	0.00163725	0.021723
SDF4	528783	ENSBTAG00000015642	stromal cell derived factor 4	Q3ZBZ1	-0.31174	6.10576	24.5499	0.000139267	0.00581609
NDUFA8	327710	ENSBTAG00000004295	NADH:ubiquinone oxidoreductase subunit A8	P42029	-0.311915	4.811	11.7636	0.00339493	0.0324625
PIN1	535470	ENSBTAG00000016988	peptidylprolyl cis/trans isomerase, NIMA-interacting 1	Q5BIN5	-0.312047	5.51372	17.3928	0.000707565	0.0133735
USB1	510934	ENSBTAG00000015758	U6 snRNA biogenesis phosphodiesterase 1	Q0II50	-0.31262	5.85985	29.119	5.73783e-05	0.00384324
MRPL12	399560	ENSBTAG00000000417	mitochondrial ribosomal protein L12	Q7YR75	-0.313396	4.69507	9.51209	0.00704574	0.0499647
GBA	537087	ENSBTAG00000014841	glucosylceramidase beta	Q2KHZ8	-0.314389	5.57392	14.8692	0.00137455	0.0196495
KLC1	508999	ENSBTAG00000017299	kinesin light chain 1	A6H7H2	-0.314831	6.99874	21.3552	0.000276156	0.0082342
ZC3H10	507466	ENSBTAG00000009542	zinc finger CCCH-type containing 10	A5D7H8	-0.315274	10.059	10.2815	0.00544573	0.0431457
FIBP	510968	ENSBTAG00000020775	FGF1 intracellular binding protein	Q2YDE0	-0.315342	5.17639	18.7164	0.000510236	0.0112005
PGS1	535126	ENSBTAG00000000675	phosphatidylglycerophosphate synthase 1	Q2KJ28	-0.315567	7.06154	11.4027	0.00379877	0.0347657
TMEM147	535038	ENSBTAG00000015920	transmembrane protein 147	Q3SZR6	-0.316698	5.39215	15.5218	0.0011513	0.0176971
APRT	519017	ENSBTAG00000000639	adenine phosphoribosyltransferase	Q56JW4	-0.317291	6.36892	9.71359	0.0065804	0.0478183
GDI1	281188	ENSBTAG00000012125	GDP dissociation inhibitor 1	P21856	-0.31799	8.56892	18.6445	0.000519201	0.0112656
RPL36A	508165	ENSBTAG00000019253	ribosomal protein L36a-like	Q3SZ59	-0.318136	7.52858	11.8275	0.0033287	0.0322016
BAX	280730	ENSBTAG00000013340	BCL2 associated X, apoptosis regulator	O02703	-0.318276	5.14111	11.0432	0.00425579	0.0371812
EDF1	515380	ENSBTAG00000030302	endothelial differentiation related factor 1	Q3T0V7	-0.318597	5.83256	14.1312	0.00168801	0.0220586
LRRCC1	787651	ENSBTAG00000003338	leucine rich repeat and coiled-coil centrosomal protein 1	NA	-0.318902	6.18682	13.1383	0.00224536	0.0255794
HSPA5	415113	ENSBTAG00000007662	heat shock protein family A (Hsp70) member 5	Q0VCX2	-0.318934	7.73925	14.0686	0.00171813	0.022255
SIRT7	505662	ENSBTAG00000000039	sirtuin 7	Q0P595	-0.319123	6.48022	23.2695	0.000181945	0.00674509
KIF1C	514928	ENSBTAG00000001349	kinesin family member 1C	NA	-0.320348	5.30551	10.106	0.00577078	0.0443525
NEDD8	286796	ENSBTAG00000038842	NEDD8 ubiquitin like modifier	P61282	-0.320736	5.61629	12.1229	0.00304057	0.0307049
NDUFB11	404161	ENSBTAG00000051287	NADH:ubiquinone oxidoreductase subunit B11	Q8HXG5	-0.321942	5.55163	16.7627	0.000830819	0.0144582
RBBP8	512977	ENSBTAG00000006743	RB binding protein 8, endonuclease	A6QNQ6	-0.322114	4.67679	14.5694	0.0014932	0.0207032
HAGH	509274	ENSBTAG00000019998	hydroxyacylglutathione hydrolase	M5FMT6	-0.322488	4.05385	10.7646	0.00465311	0.0392191
RPS27A	286839	ENSBTAG00000015473	ribosomal protein S27a	P62992	-0.322576	9.83593	10.7439	0.00468413	0.039389
FXR2	618127	ENSBTAG00000005462	FMR1 autosomal homolog 2	NA	-0.323035	6.64988	23.4115	0.00017655	0.00661585
FPGS	505809	ENSBTAG00000008994	folylpolyglutamate synthase	A6H751	-0.323758	3.65108	10.5867	0.00492867	0.0405074
LOC112442547	112442547	NA	uncharacterized LOC112442547	NA	-0.32378	4.71914	10.1805	0.00563009	0.04383
TIMM17B	540765	ENSBTAG00000018496	translocase of inner mitochondrial membrane 17B	Q2HJE9	-0.323804	5.32644	12.0593	0.00310021	0.0309197
GAPDH	281181	ENSBTAG00000014731	glyceraldehyde-3-phosphate dehydrogenase	P10096	-0.324445	9.7587	12.987	0.00234733	0.0261876
PSTPIP1	513924	ENSBTAG00000021144	proline-serine-threonine phosphatase interacting protein 1	F1MZI1	-0.325107	7.24948	18.3265	0.000561029	0.0118217
RPL36AL	613592	ENSBTAG00000025564	ribosomal protein L36a like	Q3ZCJ0	-0.325461	6.86574	10.1093	0.00576447	0.0443285
PLEKHO2	613696	ENSBTAG00000008411	pleckstrin homology domain containing O2	Q32LQ1	-0.326178	7.16998	15.3844	0.00119469	0.0179462
NISCH	100336473	ENSBTAG00000014779	nischarin	NA	-0.327501	6.87983	10.3109	0.00539336	0.0428287
SLC37A4	506423	ENSBTAG00000008077	solute carrier family 37 member 4	E1BK31	-0.328286	4.85176	12.2071	0.00296378	0.0301488
HM13	512534	ENSBTAG00000008840	histocompatibility minor 13	F1MYW7	-0.328547	6.5577	23.0779	0.000189522	0.0068969
LAT2	505016	ENSBTAG00000045767	linker for activation of T cells family member 2	Q1LZE7	-0.328615	8.26811	12.7463	0.0025206	0.0273246
LAMTOR4	511903	ENSBTAG00000015009	late endosomal/lysosomal adaptor, MAPK and MTOR activator 4	Q2M2U3	-0.329517	5.86072	19.2257	0.00045151	0.0104685
GNG7	618399	ENSBTAG00000007644	G protein subunit gamma 7	P30671	-0.329598	7.27023	15.8822	0.00104575	0.0166851
MINOS1	NA	NA	NA	NA	-0.330214	5.49282	11.947	0.00320856	0.0315146
RPS15	514569	ENSBTAG00000019718	ribosomal protein S15	Q56K10	-0.330242	8.97927	20.521	0.000333597	0.00889485
ATP5MPL	767909	ENSBTAG00000026886	ATP synthase membrane subunit 6.8PL	P14790	-0.330479	5.30255	20.1682	0.000361841	0.00930078
GPR108	507830	ENSBTAG00000017291	G protein-coupled receptor 108	Q148L1	-0.331207	5.60833	19.4584	0.000427246	0.0101088
AURKAIP1	506359	ENSBTAG00000004874	aurora kinase A interacting protein 1	Q0VCJ1	-0.332217	4.76929	12.8038	0.00247797	0.0270741
GLB1	507188	ENSBTAG00000015254	galactosidase beta 1	Q58D55	-0.332965	4.94161	16.2174	0.000957275	0.0155782
ATP5PF	282690	ENSBTAG00000000605	ATP synthase peripheral stalk subunit F6	P02721	-0.33322	5.63103	10.1271	0.00573058	0.0441973
BLOC1S1	615149	ENSBTAG00000011918	biogenesis of lysosomal organelles complex 1 subunit 1	Q2NKW0	-0.333389	4.74334	15.4914	0.00116075	0.017717
FAM3A	614075	ENSBTAG00000012747	family with sequence similarity 3 member A	Q0VC39	-0.333738	3.99073	15.6409	0.00111515	0.0172755
COPS9	617407	ENSBTAG00000010910	COP9 signalosome subunit 9	Q32PD7	-0.333841	4.62219	19.6383	0.000409487	0.00990949
RPL37A	504413	ENSBTAG00000051254	ribosomal protein L37a	Q3MIC0	-0.334439	9.37956	19.1541	0.000459288	0.0105443
TPCN1	510830	ENSBTAG00000011102	two pore segment channel 1	NA	-0.336045	5.94535	15.4827	0.00116345	0.017717
RPL23	504876	ENSBTAG00000003229	ribosomal protein L23	Q3T057	-0.336156	10.2357	17.2011	0.000742738	0.0137143
MRPL3	614906	ENSBTAG00000030942	mitochondrial ribosomal protein L3	Q3ZBX6	-0.33647	5.44956	14.2155	0.00164839	0.0217344
ATP5MG	515696	ENSBTAG00000007332	ATP synthase membrane subunit g	A0A0N4STN0	-0.336811	6.68474	20.6357	0.000324949	0.00882955
UBE2S	617703	ENSBTAG00000009211	ubiquitin conjugating enzyme E2 S	Q1RML1	-0.336942	4.32702	14.1872	0.00166159	0.0218369
SSR4	504438	ENSBTAG00000021421	signal sequence receptor subunit 4	Q2TBX5	-0.337825	7.59539	33.9512	2.47314e-05	0.0028302
RPS17	788861	ENSBTAG00000000622	ribosomal protein S17	A5PK63	-0.339023	9.66044	16.7196	0.000840091	0.0145598
PIGL	507080	ENSBTAG00000013273	phosphatidylinositol glycan anchor biosynthesis class L	A6QQ24	-0.339111	3.96113	10.4447	0.00516202	0.0418302
UXT	525680	ENSBTAG00000015820	ubiquitously expressed prefoldin like chaperone	Q32P97	-0.339286	5.187	23.8758	0.000160134	0.00618456
ORC6	515476	ENSBTAG00000001872	origin recognition complex subunit 6	Q2HJF3	-0.340159	4.59653	10.9795	0.00434309	0.0376215
RPS19	516063	ENSBTAG00000011963	ribosomal protein S19	Q32PD5	-0.340758	9.55579	26.0575	0.000102798	0.00515053
NAA38	538931	ENSBTAG00000014695	N(alpha)-acetyltransferase 38, NatC auxiliary subunit	NA	-0.340942	3.51057	10.7017	0.00474837	0.039663
LDHB	281275	ENSBTAG00000019603	lactate dehydrogenase B	Q5E9B1	-0.340985	7.81183	9.70325	0.0066034	0.0479066
EHBP1L1	788760	ENSBTAG00000009554	EH domain binding protein 1 like 1	NA	-0.342422	9.06761	15.8582	0.00105242	0.0167721
PLPP5	616337	ENSBTAG00000027635	phospholipid phosphatase 5	F1MH11	-0.342619	4.59042	13.7579	0.00187686	0.0232552
ITGB2	281877	ENSBTAG00000017060	integrin subunit beta 2	P32592	-0.342733	9.68938	12.9348	0.00238377	0.0263774
TESK1	527643	ENSBTAG00000011406	testis associated actin remodelling kinase 1	E1BPB5	-0.343319	5.51241	17.1596	0.000750599	0.0137481
REXO2	540139	ENSBTAG00000005843	RNA exonuclease 2	A2VE52	-0.345259	4.00821	11.3811	0.00382456	0.0348407
KMT5C	519777	ENSBTAG00000014087	lysine methyltransferase 5C	E1B8M1	-0.346311	3.12769	10.5946	0.00491597	0.040427
RPS7	505507	ENSBTAG00000016224	ribosomal protein S7	A6H769	-0.34748	10.2367	26.728	9.01392e-05	0.00487937
TMEM173	NA	NA	NA	NA	-0.347813	6.78828	19.1797	0.000456485	0.0105147
SLC35B1	353217	ENSBTAG00000006881	solute carrier family 35 member B1	Q2HJG6	-0.347958	4.78218	9.54598	0.00696492	0.0496497
RPL31	534279	NA	ribosomal protein L31	Q56JX3	-0.348303	9.61968	13.2307	0.00218554	0.0252943
IRF5	615340	ENSBTAG00000004989	interferon regulatory factor 5	Q58DJ0	-0.34849	8.89111	12.971	0.00235843	0.0262437
EIF3F	513793	ENSBTAG00000004861	eukaryotic translation initiation factor 3 subunit F	NA	-0.350017	7.20947	26.3863	9.63566e-05	0.00502249
SIPA1	508234	ENSBTAG00000013884	signal-induced proliferation-associated 1	A6QPH2	-0.350223	6.71822	11.0464	0.0042514	0.0371662
TACC3	506194	ENSBTAG00000011044	transforming acidic coiled-coil containing protein 3	A6QL93	-0.351861	5.93424	13.1649	0.00222793	0.025466
ALDH9A1	537539	ENSBTAG00000017852	aldehyde dehydrogenase 9 family member A1	Q2KJH9	-0.351921	6.3792	15.9048	0.0010395	0.0166045
PHYKPL	537241	ENSBTAG00000013628	5-phosphohydroxy-L-lysine phospho-lyase	E1B8R9	-0.351939	3.00982	12.3182	0.00286567	0.029519
NDUFA3	338064	ENSBTAG00000007754	NADH:ubiquinone oxidoreductase subunit A3	Q02371	-0.352737	5.01523	14.6564	0.00145763	0.0203525
PNPLA6	767822	ENSBTAG00000032137	patatin like phospholipase domain containing 6	Q2KI71	-0.352762	6.49233	12.1103	0.00305233	0.0307287
SSR2	506530	ENSBTAG00000001212	signal sequence receptor subunit 2	Q5E9E4	-0.35293	7.65634	35.3918	1.95584e-05	0.00265851
RIPK1	504727	ENSBTAG00000006378	receptor interacting serine/threonine kinase 1	Q3SZK6	-0.352944	6.84456	18.2835	0.000566975	0.0118849
TPM4	535277	ENSBTAG00000004553	tropomyosin 4	A6QR15	-0.35298	6.69016	12.9677	0.00236071	0.026248
ETFB	617210	ENSBTAG00000020447	electron transfer flavoprotein subunit beta	Q2TBV3	-0.353254	6.24288	13.76	0.00187572	0.0232552
GGA1	534634	ENSBTAG00000006464	golgi associated, gamma adaptin ear containing, ARF binding protein 1	Q58CQ6	-0.354072	5.40147	23.6359	0.000168392	0.00641414
C3H1orf54	614807	ENSBTAG00000021485	chromosome 3 C1orf54 homolog	Q148C7	-0.354256	3.01057	10.1522	0.00568319	0.0440948
PATL1	537453	ENSBTAG00000005913	PAT1 homolog 1, processing body mRNA decay factor	F1N1E7	-0.354298	7.07757	11.9452	0.00321032	0.0315146
CCL25	615986	ENSBTAG00000005581	C-C motif chemokine ligand 25	Q148L4	-0.355731	2.58083	15.6461	0.0011136	0.0172708
CEP83	618145	ENSBTAG00000004484	centrosomal protein 83	NA	-0.3564	3.92839	10.3892	0.00525658	0.0422507
AP2A1	784636	ENSBTAG00000019180	adaptor related protein complex 2 subunit alpha 1	Q1JPJ7	-0.357378	6.41329	18.2345	0.000573825	0.0119721
MGST3	507346	ENSBTAG00000010265	microsomal glutathione S-transferase 3	Q3T100	-0.358712	4.44196	12.3791	0.00281349	0.0292203
POLB	614688	ENSBTAG00000000225	DNA polymerase beta	Q27958	-0.358961	4.74349	30.6779	4.33092e-05	0.003471
COPE	338085	ENSBTAG00000000810	coatomer protein complex subunit epsilon	Q28104	-0.358968	6.33916	18.2257	0.000575077	0.0119721
ATP5MD	767982	ENSBTAG00000009713	ATP synthase membrane subunit DAPIT	Q3ZBI7	-0.360596	4.43588	12.101	0.003061	0.0307319
TOR2A	534311	ENSBTAG00000013510	torsin family 2 member A	A4FUH1	-0.361229	2.86112	14.7349	0.00142632	0.0200162
CNPY3	510220	ENSBTAG00000015900	canopy FGF signaling regulator 3	Q0P5N1	-0.361282	5.30573	16.1934	0.000963322	0.0156405
PRDX5	282885	ENSBTAG00000008648	peroxiredoxin 5	Q9BGI1	-0.361805	5.4764	13.0544	0.00230129	0.0259621
CLPP	535981	ENSBTAG00000014712	caseinolytic mitochondrial matrix peptidase proteolytic subunit	Q2KHU4	-0.363442	4.01775	13.8462	0.0018301	0.0229279
CD300A	516915	ENSBTAG00000000812	CD300a molecule	E1BEM6	-0.364316	5.99681	9.61867	0.0067951	0.0486392
ID2	505025	ENSBTAG00000021187	inhibitor of DNA binding 2	Q3ZC46	-0.366131	4.7616	10.1603	0.00566792	0.0440424
NDUFS7	338079	ENSBTAG00000019419	NADH:ubiquinone oxidoreductase core subunit S7	P42026	-0.366364	4.79194	9.59675	0.00684582	0.0489517
RPS11	539196	ENSBTAG00000013924	ribosomal protein S11	Q3T0V4	-0.367758	10.8211	20.4152	0.000341794	0.009011
SMIM4	782900	ENSBTAG00000044079	small integral membrane protein 4	NA	-0.367906	3.17765	11.8039	0.00335302	0.0323069
PFN1	513895	ENSBTAG00000004915	profilin 1	P02584	-0.368309	9.38812	21.6961	0.000255962	0.00791618
SMDT1	506149	ENSBTAG00000009508	single-pass membrane protein with aspartate rich tail 1	Q2M2S2	-0.369415	5.43534	26.7154	9.03599e-05	0.00487937
PPDPF	506990	ENSBTAG00000031800	pancreatic progenitor cell differentiation and proliferation factor	Q3ZCB6	-0.369624	6.90108	17.8573	0.000629876	0.0124582
NDUFB7	338065	ENSBTAG00000012634	NADH:ubiquinone oxidoreductase subunit B7	Q02368	-0.369798	4.10558	10.3308	0.00535809	0.0427199
SERGEF	534377	ENSBTAG00000005340	secretion regulating guanine nucleotide exchange factor	Q3MHW0	-0.370954	3.77289	11.3913	0.00381234	0.0348209
LOC107132410	107132410	NA	uncharacterized LOC107132410	NA	-0.371601	3.51858	15.5797	0.00113356	0.0174632
MTFP1	525071	ENSBTAG00000018116	mitochondrial fission process 1	Q0VCJ0	-0.371618	4.92743	13.3343	0.00212062	0.0248962
ZSWIM6	538841	ENSBTAG00000021224	zinc finger SWIM-type containing 6	NA	-0.371713	4.75171	10.361	0.0053053	0.042421
AK2	280716	ENSBTAG00000017605	adenylate kinase 2	P08166	-0.373266	6.2354	10.9459	0.00439003	0.0377826
QPCTL	530871	ENSBTAG00000012176	glutaminyl-peptide cyclotransferase like	Q0V8G3	-0.373438	3.41237	14.3749	0.00157633	0.0212826
TEX2	513262	ENSBTAG00000004723	testis expressed 2	A6QLW4	-0.373988	4.42859	12.0017	0.00315525	0.0311814
ASAH1	510620	ENSBTAG00000011257	N-acylsphingosine amidohydrolase 1	Q17QB3	-0.37427	6.01466	19.0002	0.000476519	0.010743
SYNJ1	282087	ENSBTAG00000003063	synaptojanin 1	F1MC12	-0.375072	6.85383	9.75891	0.00648058	0.0472912
RPL39	767908	ENSBTAG00000049833	ribosomal protein L39	Q3T051	-0.375459	9.57277	21.8293	0.000248532	0.00786142
FAM160B2	507256	ENSBTAG00000014361	family with sequence similarity 160 member B2	NA	-0.376341	4.32754	10.2073	0.00558046	0.0436542
DNAJC21	509302	ENSBTAG00000015648	DnaJ heat shock protein family (Hsp40) member C21	Q0II91	-0.376566	4.91835	11.591	0.00358167	0.0335313
RPS6KA4	523746	ENSBTAG00000039153	ribosomal protein S6 kinase A4	F1MQE1	-0.376822	5.53166	11.4146	0.00378456	0.0346814
NCLN	531802	ENSBTAG00000020759	nicalin	Q1LZC3	-0.377533	6.40351	13.5471	0.00199397	0.0240403
SEC61B	506986	ENSBTAG00000002457	SEC61 translocon beta subunit	Q2NKT5	-0.378804	5.74105	18.1049	0.000592425	0.0121269
DNAJC25	535430	ENSBTAG00000030960	DnaJ heat shock protein family (Hsp40) member C25	E1BDJ7	-0.380099	4.23138	17.8981	0.000623531	0.0124469
MRPL38	617005	ENSBTAG00000022009	mitochondrial ribosomal protein L38	Q3ZBF3	-0.384605	5.20889	25.7264	0.000109777	0.00518724
ATP5ME	338040	ENSBTAG00000017496	ATP synthase membrane subunit e	Q00361	-0.385556	5.18623	16.1044	0.000986115	0.0158982
TSGA10	536433	ENSBTAG00000018991	testis specific 10	NA	-0.385634	3.04596	11.5052	0.00367873	0.0340635
PLP2	399683	ENSBTAG00000016093	proteolipid protein 2	Q6Y1E2	-0.386453	6.49438	11.2968	0.00392733	0.0354278
LAMTOR1	614849	ENSBTAG00000003001	late endosomal/lysosomal adaptor, MAPK and MTOR activator 1	Q3T0D8	-0.386734	5.61216	21.5887	0.00026214	0.00805891
SCYL1	515247	ENSBTAG00000006740	SCY1 like pseudokinase 1	A6QLH6	-0.386899	7.19748	32.652	3.07469e-05	0.00307231
EIF3K	515326	ENSBTAG00000011212	eukaryotic translation initiation factor 3 subunit K	Q3T0V3	-0.386914	7.20582	33.1986	2.80352e-05	0.00294476
GLRX5	505935	ENSBTAG00000013423	glutaredoxin 5	A6QLZ6	-0.38773	3.39195	9.78011	0.0064345	0.0471717
VAMP5	540406	ENSBTAG00000018285	vesicle associated membrane protein 5	Q2KHY2	-0.387948	4.73504	10.1848	0.00562218	0.0437939
PLBD2	514347	ENSBTAG00000019040	phospholipase B domain containing 2	Q2KIY5	-0.389243	6.5743	10.9116	0.00443836	0.0380137
SGSH	535442	ENSBTAG00000015267	N-sulfoglucosamine sulfohydrolase	A6QPY4	-0.389708	6.03576	11.747	0.00341248	0.0325183
ITGAL	281874	ENSBTAG00000007103	integrin subunit alpha L	P61625	-0.389911	8.87413	13.6099	0.00195819	0.0237773
FDX1	281157	ENSBTAG00000011793	ferredoxin 1	P00257	-0.390682	4.34084	11.8536	0.00330197	0.0320376
COLGALT1	513167	ENSBTAG00000012678	collagen beta(1-O)galactosyltransferase 1	A5PK45	-0.390978	7.05044	14.8616	0.00137742	0.0196683
SLC25A5	282479	ENSBTAG00000046037	solute carrier family 25 member 5	Q8SQH5	-0.391384	5.92409	19.6507	0.000408299	0.00990949
LOC112443485	112443485	NA	uncharacterized LOC112443485	NA	-0.391924	3.92057	18.7767	0.000502843	0.0111018
IRAK2	515034	ENSBTAG00000006193	interleukin 1 receptor associated kinase 2	Q0P5I2	-0.392457	4.82661	10.7112	0.00473389	0.0396588
P4HA1	518288	ENSBTAG00000032996	prolyl 4-hydroxylase subunit alpha 1	Q1RMU3	-0.393442	4.34686	10.369	0.00529137	0.0423584
ZNF358	107131321	ENSBTAG00000046837	zinc finger protein 358	G5E6Q2	-0.394883	3.4304	13.3457	0.00211359	0.0248346
ATP5F1E	617230	ENSBTAG00000039208	ATP synthase F1 subunit epsilon	P05632	-0.395358	5.80107	15.6555	0.00111081	0.0172467
RASGRP4	529375	ENSBTAG00000006998	RAS guanyl releasing protein 4	Q1LZ97	-0.395635	7.32163	10.517	0.00504163	0.0412275
TAF10	514443	ENSBTAG00000000694	TATA-box binding protein associated factor 10	A5PJW1	-0.395669	6.30842	14.8142	0.00139551	0.0198032
CCNL1	514613	ENSBTAG00000003851	cyclin L1	E1BJ67	-0.396065	8.06791	32.1372	3.35727e-05	0.00325371
NDUFV2	282290	ENSBTAG00000004871	NADH:ubiquinone oxidoreductase core subunit V2	P04394	-0.396156	5.55857	17.8604	0.000629393	0.0124582
ACSL5	514159	ENSBTAG00000006707	acyl-CoA synthetase long chain family member 5	Q1LZF6	-0.396564	7.69727	13.6074	0.00195964	0.0237773
STXBP2	515618	ENSBTAG00000009178	syntaxin binding protein 2	Q2NL10	-0.396667	6.74725	29.657	5.20107e-05	0.00378972
SDHB	286840	ENSBTAG00000008314	succinate dehydrogenase complex iron sulfur subunit B	Q3T189	-0.396825	6.78896	31.1976	3.95172e-05	0.00338673
PLK1	538238	ENSBTAG00000014453	polo like kinase 1	Q2TA25	-0.397338	4.75149	21.1098	0.000291806	0.00846746
NGLY1	533736	ENSBTAG00000003793	N-glycanase 1	E1BKB2	-0.397672	5.74766	26.5131	9.39936e-05	0.00499319
LOC785503	785503	NA	AP-2 complex subunit mu-like	NA	-0.397826	3.87389	14.3305	0.00159604	0.0214014
LARP1B	515517	ENSBTAG00000012135	La ribonucleoprotein 1B	NA	-0.400238	3.37988	12.6107	0.00262454	0.0278638
DDB2	519357	ENSBTAG00000020999	damage specific DNA binding protein 2	Q0VBY8	-0.400294	5.94055	27.8472	7.27287e-05	0.00439665
ZNF276	513761	ENSBTAG00000001904	zinc finger protein 276	E1B6Y2	-0.400371	6.20622	24.9071	0.000129462	0.00558581
GSTO1	505642	ENSBTAG00000003989	glutathione S-transferase omega 1	Q0VCE1	-0.401193	4.37769	19.0812	0.000467352	0.0106053
NUDT22	533578	ENSBTAG00000016559	nudix hydrolase 22	Q2TBI8	-0.402823	2.68013	11.773	0.00338517	0.0324184
GAA	280798	ENSBTAG00000016021	glucosidase alpha, acid	Q9MYM4	-0.403244	5.39833	14.6106	0.00147623	0.0205336
ATOX1	613998	ENSBTAG00000008340	antioxidant 1 copper chaperone	Q3T0E0	-0.403464	3.92374	10.7897	0.00461555	0.0389973
TPI1	281543	ENSBTAG00000019782	triosephosphate isomerase 1	Q5E956	-0.403634	6.91992	15.9739	0.00102065	0.0163788
GDPD1	615890	ENSBTAG00000003365	glycerophosphodiester phosphodiesterase domain containing 1	Q32KS4	-0.403659	4.12091	13.8572	0.00182436	0.0229279
SS18L1	768207	ENSBTAG00000014438	SS18L1 subunit of BAF chromatin remodeling complex	Q08E31	-0.40369	2.70529	10.0177	0.00594254	0.0450729
NDUFB6	327665	ENSBTAG00000005907	NADH:ubiquinone oxidoreductase subunit B6	Q02367	-0.405428	4.30154	17.1393	0.000754483	0.0137644
AMDHD2	521401	ENSBTAG00000001022	amidohydrolase domain containing 2	A7MBC0	-0.405524	4.38345	10.4597	0.00513673	0.0417472
SNRPD2	514932	ENSBTAG00000012177	small nuclear ribonucleoprotein D2 polypeptide	Q3SZF8	-0.405676	6.08342	11.9632	0.00319264	0.0314389
LOC100174924	100174924	NA	uncharacterized LOC100174924	NA	-0.407961	4.67749	26.717	9.03329e-05	0.00487937
JDP2	531476	ENSBTAG00000009451	Jun dimerization protein 2	E1BCY2	-0.409131	5.64035	11.4955	0.00368993	0.0340752
C13H20orf27	515589	ENSBTAG00000018735	chromosome 13 C20orf27 homolog	Q2KIM1	-0.409141	5.73433	18.0272	0.000603905	0.0122652
SLC38A7	513110	ENSBTAG00000007170	solute carrier family 38 member 7	A7E3U5	-0.410289	5.19374	16.6707	0.000850756	0.0146666
ZNF385A	540045	ENSBTAG00000015604	zinc finger protein 385A	NA	-0.411519	4.48177	12.7414	0.00252426	0.0273428
PKM	512571	ENSBTAG00000001601	pyruvate kinase M1/2	A5D984	-0.411956	9.13044	12.4353	0.00276626	0.0289029
MRPL40	101907103	ENSBTAG00000019891	mitochondrial ribosomal protein L40	F1N1R3	-0.412477	3.57097	12.5356	0.00268415	0.0282876
HEXB	618571	ENSBTAG00000015512	hexosaminidase subunit beta	H7BWW2	-0.413734	6.09134	12.7119	0.00254652	0.0273702
MEA1	282462	ENSBTAG00000005536	male-enhanced antigen 1	Q29407	-0.414182	5.40467	11.1552	0.00410705	0.0362934
E2F1	535369	ENSBTAG00000003971	E2F transcription factor 1	NA	-0.414683	3.63303	20.0866	0.00036876	0.00938139
AP2A2	515216	ENSBTAG00000009915	adaptor related protein complex 2 subunit alpha 2	Q0VCK5	-0.41697	6.69286	12.7062	0.00255087	0.0273957
TEN1	510634	ENSBTAG00000044038	TEN1 subunit of CST complex	F1MPU8	-0.417195	4.45621	17.2428	0.000734914	0.0136042
MILR1	789682	NA	mast cell immunoglobulin like receptor 1	NA	-0.417545	7.1329	20.8565	0.000309016	0.00869594
MRPL24	532203	ENSBTAG00000001520	mitochondrial ribosomal protein L24	Q3SYS0	-0.417637	3.97754	13.2517	0.00217223	0.0252244
UQCR11	281570	ENSBTAG00000008692	ubiquinol-cytochrome c reductase, complex III subunit XI	P07552	-0.418222	4.23639	11.5684	0.00360691	0.0336313
LOC534155	534155	ENSBTAG00000038335	immunoglobulin (CD79A) binding protein 1-like	A6QP46	-0.419369	5.37159	43.023	6.25465e-06	0.00160594
C7H19orf66	NA	NA	NA	NA	-0.41969	5.89736	12.0362	0.0031221	0.0310678
ADI1	615764	ENSBTAG00000005403	acireductone dioxygenase 1	Q3ZBL1	-0.420808	3.63055	11.0082	0.00430351	0.0373967
ATRAID	100125942	ENSBTAG00000031185	all-trans retinoic acid induced differentiation factor	A1L5C1	-0.423661	4.70203	12.3865	0.00280717	0.0291765
ATP6V0C	550622	NA	ATPase H+ transporting V0 subunit c	M5FMU6	-0.425558	6.64163	13.4886	0.00202787	0.0242699
GSDMD	513939	ENSBTAG00000021474	gasdermin D	Q29S10	-0.426133	7.11065	14.0381	0.00173303	0.0223713
LOC112449081	112449081	NA	uncharacterized LOC112449081	NA	-0.426142	3.4252	11.0155	0.00429346	0.0373455
ETHE1	509150	ENSBTAG00000004379	ETHE1 persulfide dioxygenase	Q3T094	-0.426221	4.95078	18.1104	0.000591622	0.0121269
MNS1	532884	ENSBTAG00000000271	meiosis specific nuclear structural 1	Q2KIQ2	-0.428808	3.10883	13.9191	0.00179254	0.0228067
SLC25A20	518758	ENSBTAG00000000191	solute carrier family 25 member 20	Q3SZA4	-0.431013	5.7718	22.9881	0.00019319	0.00690891
SERPINC1	540261	ENSBTAG00000004362	serpin family C member 1	P41361	-0.431347	2.4449	11.2404	0.00399785	0.0357153
TMEM219	506622	ENSBTAG00000021785	transmembrane protein 219	Q1JQE1	-0.431697	5.67573	17.7071	0.000653885	0.0127872
PEPD	615158	ENSBTAG00000031941	peptidase D	A1L568	-0.432179	4.66525	12.2561	0.00292003	0.0298792
MANF	540432	ENSBTAG00000031797	mesencephalic astrocyte derived neurotrophic factor	P80513	-0.432778	4.32777	10.0308	0.0059167	0.0449924
GPX4	286809	ENSBTAG00000053003	glutathione peroxidase 4	Q9N2J2	-0.433535	4.91216	15.7675	0.00107811	0.0171036
CTSD	282883	ENSBTAG00000007622	cathepsin D	F1MMR6	-0.434184	8.40095	14.6073	0.00147756	0.0205336
SKA3	509921	ENSBTAG00000003314	spindle and kinetochore associated complex subunit 3	A8PUI7	-0.434375	3.66078	10.1644	0.00566026	0.0440154
AP2M1	517446	ENSBTAG00000020106	adaptor related protein complex 2 subunit mu 1	Q3ZC13	-0.434471	7.50658	31.6148	3.67428e-05	0.00331309
FAM151B	535260	ENSBTAG00000007632	family with sequence similarity 151 member B	A5PKK0	-0.434816	3.48972	12.6024	0.00263106	0.0278896
WWC3	523454	ENSBTAG00000013824	WWC family member 3	NA	-0.434919	3.24503	10.4809	0.00510129	0.0415811
HYAL1	515397	ENSBTAG00000000483	hyaluronidase 1	Q5E985	-0.436298	3.59468	22.1609	0.000231059	0.0075736
TMEM104	516807	ENSBTAG00000011389	transmembrane protein 104	A0JNF7	-0.436685	3.7279	18.4276	0.000547334	0.0116291
ABHD6	505283	ENSBTAG00000016615	abhydrolase domain containing 6	Q1LZ86	-0.437701	3.71491	11.2861	0.00394051	0.0354544
GANC	530330	ENSBTAG00000008866	glucosidase alpha, neutral C	NA	-0.438735	5.5914	22.1494	0.000231638	0.00757468
ALKBH7	535305	ENSBTAG00000025540	alkB homolog 7	Q2M2S8	-0.439539	3.1075	12.7125	0.00254606	0.0273702
NSMF	615854	ENSBTAG00000030247	NMDA receptor synaptonuclear signaling and neuronal migration factor	NA	-0.44013	5.69004	22.9256	0.000195797	0.00696082
CSNK1E	768234	ENSBTAG00000047582	casein kinase 1, epsilon	Q0VC49	-0.440308	4.88572	11.2436	0.00399377	0.0357019
MSRB1	618441	ENSBTAG00000049306	methionine sulfoxide reductase B1	M5FMU9	-0.442641	6.75229	12.9402	0.00237993	0.026356
QSOX2	788063	ENSBTAG00000011129	quiescin sulfhydryl oxidase 2	NA	-0.445046	6.61876	15.1931	0.00125816	0.0186069
CHMP2A	523847	ENSBTAG00000013882	charged multivesicular body protein 2A	Q3T0U5	-0.445167	5.99019	26.1938	0.00010007	0.0051198
HPCAL1	513870	ENSBTAG00000004259	hippocalcin like 1	P29105	-0.445235	3.61668	11.0073	0.00430474	0.0373967
CINP	613767	ENSBTAG00000010995	cyclin dependent kinase 2 interacting protein	A6H7E2	-0.445753	4.45673	41.1548	8.14843e-06	0.00179631
TPCN2	516679	ENSBTAG00000015183	two pore segment channel 2	E1BIB9	-0.446596	5.24666	11.1225	0.00414982	0.0364852
BRI3	615390	ENSBTAG00000022825	brain protein I3	Q32L83	-0.447723	4.68905	14.6285	0.00146893	0.0204896
TCIRG1	513684	ENSBTAG00000000292	T cell immune regulator 1, ATPase H+ transporting V0 subunit a3	Q1RMS1	-0.448971	7.64917	11.0345	0.00426759	0.0372608
ATP6V1F	282405	ENSBTAG00000007572	ATPase H+ transporting V1 subunit F	Q28029	-0.449957	4.44324	20.2258	0.000357055	0.00923612
KDM5B	540633	ENSBTAG00000006175	lysine demethylase 5B	NA	-0.450428	5.89413	11.2583	0.00397533	0.0355829
MAP7D1	512106	ENSBTAG00000030301	MAP7 domain containing 1	NA	-0.451395	5.96626	25.3667	0.000117973	0.00541621
PHPT1	618691	ENSBTAG00000050722	phosphohistidine phosphatase 1	Q32PA4	-0.451623	3.70412	15.3988	0.00119005	0.017908
RPS26	509426	ENSBTAG00000038896	ribosomal protein S26	Q56JV1	-0.452383	8.89236	20.3161	0.000349687	0.00910887
SLC26A6	514514	ENSBTAG00000038381	solute carrier family 26 member 6	Q08DQ8	-0.454591	5.07787	12.8756	0.00242583	0.0267362
ACP2	535407	ENSBTAG00000021002	acid phosphatase 2, lysosomal	Q0P5F0	-0.455169	6.76167	19.8848	0.000386498	0.00956927
COX6B1	100270792	ENSBTAG00000055082	cytochrome c oxidase subunit VIb polypeptide 1 (ubiquitous)	P00429	-0.457467	6.38239	19.5703	0.000416102	0.00994699
PACS2	100299595	ENSBTAG00000046346	phosphofurin acidic cluster sorting protein 2	NA	-0.457833	4.94303	10.3237	0.00537065	0.042727
SWI5	616324	NA	SWI5 homologous recombination repair protein	NA	-0.45936	3.64976	22.7947	0.000201374	0.00703603
FES	507304	ENSBTAG00000002941	FES proto-oncogene, tyrosine kinase	Q5E9H3	-0.459577	6.54113	17.1568	0.00075113	0.0137481
FBXW5	517357	ENSBTAG00000010515	F-box and WD repeat domain containing 5	E1B9Q1	-0.462652	5.06061	13.1357	0.00224708	0.0255794
PEX11G	506518	ENSBTAG00000018894	peroxisomal biogenesis factor 11 gamma	F1MTQ5	-0.465183	2.69425	18.2149	0.000576593	0.0119857
MRPL36	504663	ENSBTAG00000050317	mitochondrial ribosomal protein L36	G3MYN6	-0.466032	2.82069	16.3861	0.000915963	0.015301
C8H9orf72	506309	ENSBTAG00000010059	chromosome 8 C9orf72 homolog	A6QR41	-0.466925	4.7941	32.7387	3.02975e-05	0.00306624
GYS1	786335	ENSBTAG00000039958	glycogen synthase 1	A7MB78	-0.467758	6.81588	17.884	0.000625712	0.0124469
CSAD	516241	ENSBTAG00000007829	cysteine sulfinic acid decarboxylase	E1BP41	-0.468102	4.38112	17.4447	0.000698362	0.0132823
PPM1D	514005	ENSBTAG00000009427	protein phosphatase, Mg2+/Mn2+ dependent 1D	E1BD03	-0.472762	5.8222	12.3407	0.00284627	0.0294504
AP2S1	536553	ENSBTAG00000010584	adaptor related protein complex 2 subunit sigma 1	Q17QC5	-0.474494	4.48995	24.6939	0.000135219	0.00569851
LACC1	537649	ENSBTAG00000016691	laccase domain containing 1	E1BM13	-0.475471	5.48461	14.7363	0.00142578	0.0200162
CRELD2	515222	ENSBTAG00000047801	cysteine rich with EGF like domains 2	Q2KIT5	-0.476645	3.62897	15.587	0.00113136	0.0174486
LRPAP1	504957	ENSBTAG00000000073	LDL receptor related protein associated protein 1	Q148K7	-0.480561	4.97088	31.4122	3.80616e-05	0.00335424
GEN1	785690	ENSBTAG00000020059	GEN1 Holliday junction 5' flap endonuclease	NA	-0.480562	4.99684	10.4055	0.00522857	0.0420988
LOC513580	513580	ENSBTAG00000054005	eukaryotic translation initiation factor 3 subunit F-like	NA	-0.48073	1.81164	12.7256	0.00253618	0.0273702
SERPINB1	507264	ENSBTAG00000011975	serpin family B member 1	Q1JPB0	-0.480736	6.24423	10.9198	0.0044303	0.0380137
ITPKC	534051	ENSBTAG00000019465	inositol-trisphosphate 3-kinase C	Q0P5N0	-0.482367	4.37356	21.4155	0.000272457	0.008159
ADA	280712	ENSBTAG00000005280	adenosine deaminase	P56658	-0.482666	3.94117	16.234	0.000953121	0.0155314
BTG3	541054	ENSBTAG00000018704	BTG anti-proliferation factor 3	Q3T082	-0.4832	3.48828	12.1267	0.00303706	0.0307049
RNF130	525735	ENSBTAG00000004856	ring finger protein 130	A5PJQ3	-0.483283	5.48343	13.8728	0.00181629	0.022893
PIK3C2A	537790	ENSBTAG00000004901	phosphatidylinositol-4-phosphate 3-kinase catalytic subunit type 2 alpha	NA	-0.489252	6.01069	9.86814	0.00625422	0.0465343
LOC112444563	112444563	ENSBTAG00000043222	small nucleolar RNA SNORA12	NA	-0.489908	2.118	11.3207	0.00389787	0.0352179
ECE1	281133	ENSBTAG00000002977	endothelin converting enzyme 1	Q28010	-0.490481	7.7495	19.8733	0.000387539	0.00957794
SOX15	505878	ENSBTAG00000005461	SRY-box transcription factor 15	E1B9L6	-0.490984	2.93299	10.4813	0.00510068	0.0415811
NDUFB1	327690	ENSBTAG00000015156	NADH:ubiquinone oxidoreductase subunit B1	Q02378	-0.491658	4.00458	11.4873	0.00369942	0.0340814
RENBP	516214	ENSBTAG00000047827	renin binding protein	Q2KIS1	-0.492923	5.40787	47.014	3.65417e-06	0.00112035
LOC112443674	112443674	ENSBTAG00000045316	small nucleolar RNA SNORD11	NA	-0.494434	0.295538	9.93195	0.00611503	0.0458014
ATP6V0D1	282148	ENSBTAG00000014553	ATPase H+ transporting V0 subunit d1	P61420	-0.494884	6.51262	29.3582	5.49179e-05	0.00382327
TMEM106A	508269	ENSBTAG00000006801	transmembrane protein 106A	Q5EA90	-0.49592	7.33485	14.9614	0.00134021	0.019316
CASP1	514214	ENSBTAG00000050239	caspase 1	NA	-0.498219	6.10822	11.2257	0.0040211	0.0358537
RHOG	538559	ENSBTAG00000000347	ras homolog family member G	Q1RMI2	-0.498304	7.21882	17.6575	0.000662043	0.0128992
TEP1	505802	ENSBTAG00000001179	telomerase associated protein 1	NA	-0.500197	7.15575	11.3912	0.00381773	0.0348242
IGFLR1	617594	ENSBTAG00000002764	IGF like family receptor 1	A5PJC7	-0.500583	6.71647	23.2318	0.000183409	0.00678126
NFKBIA	282291	ENSBTAG00000016683	NFKB inhibitor alpha	Q8WNW7	-0.502638	6.68977	10.4528	0.00515472	0.0418173
DIRC2	NA	NA	NA	NA	-0.503271	2.64796	10.0991	0.00578407	0.0443737
PPT2	516797	ENSBTAG00000004436	palmitoyl-protein thioesterase 2	Q1JQA0	-0.503491	5.13497	15.6776	0.00110428	0.0172051
RRBP1	505941	ENSBTAG00000015438	ribosome binding protein 1	NA	-0.504605	6.79873	20.9517	0.000302416	0.00859221
CHCHD5	514560	ENSBTAG00000052525	coiled-coil-helix-coiled-coil-helix domain containing 5	Q32LI6	-0.504792	4.1186	28.7365	6.15725e-05	0.00404599
NAGK	508132	ENSBTAG00000014668	N-acetylglucosamine kinase	Q3SZM9	-0.505163	5.97857	36.517	1.63589e-05	0.00241294
ALDOC	504584	ENSBTAG00000013099	aldolase, fructose-bisphosphate C	Q3ZBY4	-0.506838	5.61931	9.64214	0.00674881	0.0484078
SLC5A6	516021	ENSBTAG00000006832	solute carrier family 5 member 6	A1L530	-0.507845	4.42441	9.77998	0.00643478	0.0471717
TCN2	281518	ENSBTAG00000002770	transcobalamin 2	Q9XSC9	-0.508083	5.95829	11.7374	0.0034256	0.0325807
S100A11	337886	ENSBTAG00000015145	S100 calcium binding protein A11	Q862H7	-0.508985	7.62246	9.9944	0.00602917	0.0454503
MLXIP	783217	ENSBTAG00000004189	MLX interacting protein	NA	-0.510381	7.43802	17.1493	0.000752567	0.0137481
TNFAIP3	508105	ENSBTAG00000000436	TNF alpha induced protein 3	E1BKC3	-0.512652	5.38176	20.0033	0.000375969	0.00944212
CTSF	509715	ENSBTAG00000010994	cathepsin F	Q0VCU3	-0.513016	5.65815	23.0285	0.00019153	0.00690235
ACO1	512995	ENSBTAG00000000555	aconitase 1	Q0VCU1	-0.513216	4.67233	10.2703	0.00546575	0.043204
LOC107132589	107132589	NA	uncharacterized LOC107132589	NA	-0.513772	2.75931	16.4227	0.000907283	0.0152664
ATP11A	512547	ENSBTAG00000000446	ATPase phospholipid transporting 11A	NA	-0.51478	5.39755	12.019	0.00313856	0.0311205
CYB5R1	516287	ENSBTAG00000019927	cytochrome b5 reductase 1	Q3MHW9	-0.514818	4.55444	10.6659	0.00480368	0.0398977
ALDH3B1	511469	ENSBTAG00000013093	aldehyde dehydrogenase 3 family member B1	Q1JPA0	-0.51533	3.91312	9.78017	0.00643438	0.0471717
ARRB2	281638	ENSBTAG00000035587	arrestin beta 2	G3X811	-0.515712	7.10467	21.812	0.000249479	0.00786142
SLC18B1	529052	ENSBTAG00000015242	solute carrier family 18 member B1	NA	-0.515767	5.43108	14.0379	0.00173313	0.0223713
GOLIM4	538532	ENSBTAG00000018727	golgi integral membrane protein 4	E1BAB5	-0.518369	4.23667	14.7536	0.00141898	0.0199746
FRMD4B	526127	ENSBTAG00000007624	FERM domain containing 4B	A6QPQ3	-0.521077	4.52187	12.5752	0.00265253	0.0280528
KDELR1	618184	ENSBTAG00000004463	KDEL endoplasmic reticulum protein retention receptor 1	P33946	-0.52524	5.49249	21.8778	0.000245884	0.00786142
LOC100847410	100847410	NA	uncharacterized LOC100847410	NA	-0.525455	1.05122	9.95943	0.00605917	0.0455588
TMSB10	282385	ENSBTAG00000005654	thymosin beta 10	P21752	-0.526527	10.7058	34.0091	2.4496e-05	0.0028302
CD244	513468	ENSBTAG00000002951	CD244 molecule	F1MDT2	-0.52664	5.79173	20.5696	0.000329898	0.00884727
GNG10	613930	ENSBTAG00000009087	G protein subunit gamma 10	Q3SZ98	-0.527079	5.57079	17.9582	0.000614297	0.0123542
GRAMD1C	505581	ENSBTAG00000004971	GRAM domain containing 1C	A6QPS2	-0.529351	4.54858	12.0671	0.00309277	0.0308943
TKT	445425	ENSBTAG00000003758	transketolase	Q6B855	-0.530205	9.20353	18.4576	0.000543343	0.0116257
MPC2	616718	ENSBTAG00000020968	mitochondrial pyruvate carrier 2	E1BD64	-0.530525	4.27533	30.6828	4.32715e-05	0.003471
ZNF282	101906118	NA	zinc finger protein 282	NA	-0.53127	3.6045	9.76818	0.00646039	0.0472517
MYO19	508229	ENSBTAG00000012675	myosin XIX	Q58CV2	-0.531453	4.08299	15.6004	0.00112731	0.0174055
SH3BP2	617344	ENSBTAG00000013996	SH3 domain binding protein 2	NA	-0.531844	7.64872	21.0675	0.000294604	0.00852387
CKS2	767985	ENSBTAG00000001938	CDC28 protein kinase regulatory subunit 2	Q2KJI1	-0.535754	2.87653	10.961	0.00436891	0.0376756
ENDOG	327707	ENSBTAG00000012484	endonuclease G	P38447	-0.53755	3.48661	13.482	0.00203173	0.0242809
PRR19	513695	ENSBTAG00000013283	proline rich 19	Q0P5M0	-0.538989	0.769991	10.032	0.00591447	0.0449924
GTSE1	507901	ENSBTAG00000007102	G2 and S-phase expressed 1	A6QQW4	-0.53942	2.81376	15.4866	0.00116224	0.017717
SLC25A19	504418	ENSBTAG00000000202	solute carrier family 25 member 19	Q29RM1	-0.540991	6.01893	21.9639	0.000241264	0.00781571
ATP1A1	282144	ENSBTAG00000001246	ATPase Na+/K+ transporting subunit alpha 1	Q08DA1	-0.544421	7.74556	19.0616	0.000469551	0.0106204
RAB24	617635	ENSBTAG00000025425	RAB24, member RAS oncogene family	Q3T107	-0.544723	7.36903	38.6996	1.16958e-05	0.00211525
PDE8A	506787	ENSBTAG00000015909	phosphodiesterase 8A	F1N7Q1	-0.544967	2.74427	12.2222	0.0029502	0.030099
INAFM2	101905957	ENSBTAG00000051305	InaF motif containing 2	NA	-0.552872	4.48813	14.4139	0.00155929	0.0211542
DNASE1L1	515176	ENSBTAG00000007455	deoxyribonuclease 1 like 1	Q2QDE9	-0.55645	6.34317	19.136	0.000461276	0.0105443
HPRT1	281229	ENSBTAG00000014685	hypoxanthine phosphoribosyltransferase 1	Q3SZ18	-0.556845	6.25488	18.3855	0.000552991	0.0116897
ECSCR	511765	ENSBTAG00000030518	endothelial cell surface expressed chemotaxis and apoptosis regulator	Q2KIX5	-0.557665	3.7044	17.9602	0.000613994	0.0123542
SMURF1	513902	ENSBTAG00000007118	SMAD specific E3 ubiquitin protein ligase 1	NA	-0.558104	5.13345	19.6234	0.000410925	0.00992592
STARD5	512369	ENSBTAG00000010964	StAR related lipid transfer domain containing 5	A1A4M6	-0.55816	3.04521	13.9074	0.00179852	0.022833
LOC107132958	107132958	NA	uncharacterized LOC107132958	NA	-0.55958	1.68587	11.3177	0.00390153	0.0352179
HSCB	786040	ENSBTAG00000015075	HscB mitochondrial iron-sulfur cluster cochaperone	A6QLM8	-0.559625	2.63102	17.9264	0.000619163	0.0124056
CORO1B	510128	ENSBTAG00000004783	coronin 1B	H7BWW0	-0.559971	5.96043	26.6583	9.13699e-05	0.00487937
ATG7	787967	ENSBTAG00000035827	autophagy related 7	A4IF80	-0.564507	4.91332	28.8053	6.0794e-05	0.00401385
ATG16L2	511036	ENSBTAG00000019059	autophagy related 16 like 2	E1BA85	-0.566275	8.8303	26.691	9.079e-05	0.00487937
AXL	516598	ENSBTAG00000003166	AXL receptor tyrosine kinase	NA	-0.566512	2.65479	11.2897	0.00393609	0.0354544
TMEM120A	520173	ENSBTAG00000016139	transmembrane protein 120A	Q05B45	-0.567724	4.4632	41.0338	8.29168e-06	0.00179631
AS3MT	505482	ENSBTAG00000036127	arsenite methyltransferase	Q58DQ0	-0.568381	2.18622	23.1914	0.000184992	0.00682157
TMTC4	539972	ENSBTAG00000007066	transmembrane O-mannosyltransferase targeting cadherins 4	A7YWG7	-0.569095	4.38153	22.4617	0.000216395	0.00724135
AOC2	100336082	ENSBTAG00000030334	amine oxidase copper containing 2	E1BC09	-0.57265	4.51095	20.6995	0.00032025	0.0088175
TTYH1	767943	ENSBTAG00000003470	tweety family member 1	Q2KJ98	-0.573212	1.28124	16.2706	0.000944024	0.0154715
LDHA	281274	ENSBTAG00000008683	lactate dehydrogenase A	P19858	-0.575396	6.98047	11.6082	0.00360172	0.0336055
C11H9orf16	616015	ENSBTAG00000014150	chromosome 11 C9orf16 homolog	Q2NKS9	-0.577357	5.76223	9.68548	0.00671386	0.0482572
LOC781022	781022	NA	ferritin heavy chain pseudogene	NA	-0.579049	3.11753	12.7129	0.00254573	0.0273702
CSTB	512805	ENSBTAG00000000524	cystatin B (stefin B)	A0A140T831	-0.580458	5.12844	15.7453	0.00108449	0.0171258
TSPO	281033	ENSBTAG00000018073	translocator protein	P30535	-0.583898	7.19035	14.265	0.00162863	0.0216844
ADAP1	282176	ENSBTAG00000015952	ArfGAP with dual PH domains 1	O02753	-0.585866	6.22876	18.912	0.000486712	0.0108843
AIG1	614409	ENSBTAG00000003496	androgen induced 1	Q2KI12	-0.586118	3.82667	14.9565	0.00134204	0.019317
ERN1	112442685	ENSBTAG00000016799	endoplasmic reticulum to nucleus signaling 1	NA	-0.587924	5.51673	10.4465	0.00520832	0.0419601
SLC35F6	525690	ENSBTAG00000018761	solute carrier family 35 member F6	A4IFE7	-0.589473	5.27698	26.4	9.60975e-05	0.00502249
SMYD2	615229	ENSBTAG00000013166	SET and MYND domain containing 2	Q0P585	-0.590686	2.51013	11.7769	0.0033811	0.0324184
GK5	616031	ENSBTAG00000018138	glycerol kinase 5	Q08D86	-0.592717	4.53245	12.0864	0.00307462	0.0307833
OPTN	534150	ENSBTAG00000016401	optineurin	Q3ZC32	-0.593422	4.48155	15.7139	0.00109361	0.017172
GLIPR2	538565	ENSBTAG00000000078	GLI pathogenesis related 2	Q0VCH9	-0.597925	6.54836	11.8169	0.00338564	0.0324184
TRIM65	618637	ENSBTAG00000022006	tripartite motif containing 65	NA	-0.598593	6.18641	32.4165	3.20051e-05	0.00312844
ITGAX	101904063	ENSBTAG00000054461	integrin subunit alpha X	NA	-0.600244	8.65717	24.0177	0.000155462	0.00612353
LY96	613753	ENSBTAG00000008864	lymphocyte antigen 96	Q2LGB2	-0.603685	5.15932	17.5051	0.000687844	0.0132193
JUNB	514246	ENSBTAG00000012046	JunB proto-oncogene, AP-1 transcription factor subunit	Q0VBZ5	-0.603936	7.29714	10.679	0.00484133	0.0400508
NT5DC1	100125914	ENSBTAG00000003076	5'-nucleotidase domain containing 1	Q2TBU5	-0.607585	2.20031	13.7256	0.00189428	0.0233875
PLCB2	508888	ENSBTAG00000019079	phospholipase C beta 2	NA	-0.607591	7.09958	33.872	2.50577e-05	0.0028302
SLC15A3	513984	ENSBTAG00000018366	solute carrier family 15 member 3	F1MYU7	-0.60815	5.85282	39.3025	1.06863e-05	0.00200224
FTH1	281173	ENSBTAG00000011184	ferritin heavy chain 1	O46414	-0.608189	9.73084	27.1859	8.25033e-05	0.00461253
SCPEP1	505054	ENSBTAG00000007893	serine carboxypeptidase 1	Q2NKZ9	-0.608217	7.17999	21.0179	0.000297922	0.00853921
TALDO1	513453	ENSBTAG00000010336	transaldolase 1	G5E5C8	-0.608794	7.90947	31.2437	3.91996e-05	0.00338673
MCOLN1	505738	ENSBTAG00000005592	mucolipin 1	Q17QG6	-0.611079	5.15209	73.2662	2.11376e-07	0.000277479
LOC101906008	101906008	NA	uncharacterized LOC101906008	NA	-0.612505	1.88378	11.4548	0.00373724	0.0343385
BLVRA	504596	ENSBTAG00000013414	biliverdin reductase A	A5D7K0	-0.614942	3.91531	22.7073	0.000205199	0.00709498
FAM46A	NA	NA	NA	NA	-0.615061	6.71784	16.3484	0.000927038	0.0154117
TRIM7	539804	ENSBTAG00000020954	tripartite motif containing 7	F1MCG0	-0.615435	3.45848	11.7537	0.00340536	0.0324923
LACTB	614196	ENSBTAG00000017373	lactamase beta	A5PJ81	-0.617863	4.29298	14.8455	0.00138352	0.0197148
CCDC88A	533248	ENSBTAG00000017469	coiled-coil domain containing 88A	NA	-0.6196	5.97141	18.8277	0.000496692	0.011001
LOC112448736	112448736	NA	uncharacterized LOC112448736	NA	-0.622798	1.19979	10.2124	0.00557117	0.0436542
GALK1	530855	ENSBTAG00000014964	galactokinase 1	A6H768	-0.623827	4.20457	10.3851	0.00527013	0.0422861
LOC112442254	112442254	NA	uncharacterized LOC112442254	NA	-0.625177	1.39236	12.6033	0.00263031	0.0278896
TNFRSF1B	338033	ENSBTAG00000024928	TNF receptor superfamily member 1B	Q3MHI9	-0.625331	7.50852	14.4778	0.00155207	0.0210975
C2CD2L	511966	ENSBTAG00000015013	C2CD2 like	A7Z071	-0.626546	6.35291	39.3361	1.06329e-05	0.00200224
CLCN7	513545	ENSBTAG00000015889	chloride voltage-gated channel 7	M5FKE3	-0.626581	7.10501	22.7377	0.000203862	0.00707945
PRELID1	523609	ENSBTAG00000005009	PRELI domain containing 1	Q32KN9	-0.628357	7.46438	34.0332	2.4399e-05	0.0028302
BLVRB	281650	ENSBTAG00000010508	biliverdin reductase B	P52556	-0.628978	4.2145	23.4978	0.00017336	0.00654941
SLC8B1	508887	ENSBTAG00000011103	solute carrier family 8 member B1	Q0V8B2	-0.631641	7.04917	11.9563	0.0032442	0.0317213
COMT	618278	ENSBTAG00000019516	catechol-O-methyltransferase	A7MBI7	-0.631677	4.90644	15.0905	0.00129379	0.0189223
DUSP5	507061	ENSBTAG00000020283	dual specificity phosphatase 5	NA	-0.633733	3.64107	9.81888	0.00635116	0.0468398
RAPGEF2	100139484	ENSBTAG00000012450	Rap guanine nucleotide exchange factor 2	F1MSG6	-0.635022	3.65912	14.0107	0.00174652	0.0224634
AGTRAP	508521	ENSBTAG00000009384	angiotensin II receptor associated protein	Q17QI4	-0.635047	5.3922	28.5218	6.40781e-05	0.0041391
SLC16A6	529171	ENSBTAG00000003074	solute carrier family 16 member 6	F1MBH6	-0.635342	5.06522	13.9847	0.00176262	0.0225449
ZNF821	532668	ENSBTAG00000021438	zinc finger protein 821	Q32KS7	-0.636553	4.07387	13.9182	0.00179295	0.0228067
LOC101901948	101901948	NA	uncharacterized LOC101901948	NA	-0.638633	5.97493	10.2082	0.00564256	0.0439024
VMP1	508631	ENSBTAG00000011623	vacuole membrane protein 1	Q0VCK9	-0.640361	7.55708	12.0315	0.00317077	0.0312749
ICAM1	281839	ENSBTAG00000010303	intercellular adhesion molecule 1	Q95132	-0.640547	3.02927	9.94454	0.00608937	0.0457115
LOC788175	788175	ENSBTAG00000024960	antigen-presenting glycoprotein CD1d-like	NA	-0.64201	3.63079	17.8629	0.000628998	0.0124582
FXYD6	511064	ENSBTAG00000014354	FXYD domain containing ion transport regulator 6	Q3MHZ5	-0.643024	5.47381	12.5118	0.00273608	0.0287392
TRIM3	534510	ENSBTAG00000003565	tripartite motif containing 3	A7MB36	-0.645896	2.79665	13.2751	0.00215745	0.0251582
RAB32	528099	ENSBTAG00000009784	RAB32, member RAS oncogene family	E1BA60	-0.646153	4.1167	13.2221	0.00219103	0.0252972
SIGLEC5	100300478	ENSBTAG00000045880	sialic acid binding Ig like lectin 5	NA	-0.647034	6.39833	15.2743	0.00124738	0.0185568
MVP	516456	ENSBTAG00000007952	major vault protein	Q3SYU9	-0.647363	7.18431	25.8139	0.000107882	0.00515319
LOC100298868	100298868	NA	solute carrier family 23 member 1	NA	-0.648745	7.29052	9.82504	0.00640679	0.0470998
WDSUB1	783784	ENSBTAG00000004184	WD repeat, sterile alpha motif and U-box domain containing 1	F1MRF3	-0.651496	3.43261	20.6813	0.000321583	0.00882921
IL11RA	508932	ENSBTAG00000014907	interleukin 11 receptor subunit alpha	Q3SZ24	-0.652683	-0.0968911	13.5171	0.00201125	0.0241856
PIR	790878	ENSBTAG00000009477	pirin	A6QQH1	-0.652715	2.01722	11.1583	0.00410301	0.0362898
NCF4	507859	ENSBTAG00000007531	neutrophil cytosolic factor 4	Q2HJA6	-0.653466	7.23216	26.3354	9.73236e-05	0.00503504
PLCB3	515669	NA	phospholipase C beta 3	E1BHX7	-0.659825	5.08999	24.3616	0.000144771	0.00585205
ATG3	508571	ENSBTAG00000009084	autophagy related 3	Q0VCL3	-0.660561	6.92044	38.6849	1.17217e-05	0.00211525
EPHX3	617882	ENSBTAG00000020090	epoxide hydrolase 3	E1BNU8	-0.661103	3.40836	18.8294	0.000496489	0.011001
ROGDI	510492	ENSBTAG00000016331	rogdi atypical leucine zipper	M5FJU8	-0.662279	4.07459	20.0021	0.000376071	0.00944212
APLP2	785005	ENSBTAG00000016168	amyloid beta precursor like protein 2	NA	-0.670702	6.3297	22.6494	0.000207778	0.00713081
P2RX4	338036	ENSBTAG00000010812	purinergic receptor P2X 4	Q5E9U1	-0.67278	4.80138	73.1059	2.145e-07	0.000277479
P4HB	281373	ENSBTAG00000006045	prolyl 4-hydroxylase subunit beta	P05307	-0.673703	7.94209	30.9405	4.13445e-05	0.003471
PSTPIP2	523223	ENSBTAG00000002624	proline-serine-threonine phosphatase interacting protein 2	A6QR13	-0.674755	6.62422	18.1017	0.000597672	0.0122043
TMEM170B	101906104	ENSBTAG00000010256	transmembrane protein 170B	NA	-0.674927	4.83078	10.4054	0.00528983	0.0423584
ABI3	529835	ENSBTAG00000000032	ABI family member 3	A4FUD5	-0.675794	5.14982	16.3369	0.000929811	0.0154176
AAED1	NA	NA	NA	NA	-0.676595	1.099	15.1969	0.00125686	0.0186069
EIF4EBP1	509613	ENSBTAG00000027654	eukaryotic translation initiation factor 4E binding protein 1	Q0P5A7	-0.676597	4.51591	13.4666	0.00204433	0.024393
VSTM1	618514	ENSBTAG00000002596	V-set and transmembrane domain containing 1	A6QQ80	-0.676813	5.74355	10.5525	0.00504305	0.0412275
INSR	408017	ENSBTAG00000012687	insulin receptor	NA	-0.677732	4.57513	14.2728	0.00162507	0.021665
FHL3	504795	ENSBTAG00000007300	four and a half LIM domains 3	Q3ZBI6	-0.678026	4.52717	25.7938	0.000108315	0.00515319
NAGLU	789125	ENSBTAG00000047956	N-acetyl-alpha-glucosaminidase	A6QM01	-0.680392	3.91397	25.704	0.00011027	0.00518724
S100A8	616818	ENSBTAG00000012640	S100 calcium binding protein A8	P28782	-0.68086	7.9429	9.68974	0.00670426	0.0482572
LOC107131525	107131525	NA	uncharacterized LOC107131525	NA	-0.681669	1.11624	9.99651	0.00598468	0.0452025
NAV1	531974	ENSBTAG00000021919	neuron navigator 1	NA	-0.682811	6.0586	18.7541	0.000506889	0.0111556
PRODH	505094	ENSBTAG00000047676	proline dehydrogenase (oxidase) 1	Q148G5	-0.68464	5.61524	29.932	4.94875e-05	0.00368895
TREM2	506467	ENSBTAG00000007275	triggering receptor expressed on myeloid cells 2	Q05B59	-0.684686	2.52326	10.8279	0.00455926	0.0385687
PCK2	282856	ENSBTAG00000011934	phosphoenolpyruvate carboxykinase 2, mitochondrial	F1MDS3	-0.688753	4.76095	12.8052	0.00249983	0.0271777
LOC112449543	112449543	NA	uncharacterized LOC112449543	NA	-0.691617	0.343162	10.9895	0.00432928	0.0375628
TBC1D9	537817	ENSBTAG00000018951	TBC1 domain family member 9	NA	-0.69331	4.55174	27.2647	8.12647e-05	0.00459892
PPM1H	614880	ENSBTAG00000011857	protein phosphatase, Mg2+/Mn2+ dependent 1H	F1MFZ6	-0.697893	5.41333	12.439	0.00280388	0.0291642
HCK	280814	ENSBTAG00000007932	HCK proto-oncogene, Src family tyrosine kinase	F1MTD8	-0.699753	8.14006	24.4123	0.000143512	0.00585205
LAMP1	281897	ENSBTAG00000010242	lysosomal associated membrane protein 1	Q05204	-0.699777	7.93909	24.4892	0.000141258	0.00581838
CD44	281057	ENSBTAG00000011578	CD44 molecule	Q0VD03	-0.709797	7.35325	13.0297	0.00235427	0.0262184
LOC112447333	112447333	ENSBTAG00000014365	adhesion G protein-coupled receptor E2-like	NA	-0.711102	3.21528	15.1744	0.00126457	0.0186069
XG	101902671	ENSBTAG00000046328	Xg glycoprotein	NA	-0.715711	5.84738	10.1794	0.00569623	0.0441345
TBC1D2B	535927	ENSBTAG00000012022	TBC1 domain family member 2B	NA	-0.71634	4.80837	19.8591	0.000388827	0.00959269
DPY19L1	536508	ENSBTAG00000005785	dpy-19 like C-mannosyltransferase 1	NA	-0.718096	5.09278	11.7137	0.00349483	0.032959
LGALS1	326598	ENSBTAG00000015089	galectin 1	P11116	-0.719575	6.59387	11.8186	0.00338392	0.0324184
CTSC	352958	ENSBTAG00000011100	cathepsin C	Q3ZCJ8	-0.719664	7.30408	12.9362	0.00241965	0.0266893
SELENOW	523694	NA	selenoprotein W	NA	-0.720613	6.61641	12.152	0.00305692	0.0307287
GPX1	281209	ENSBTAG00000054195	glutathione peroxidase 1	P00435	-0.721381	8.92723	41.1065	8.20529e-06	0.00179631
FAM49A	504763	ENSBTAG00000012779	family with sequence similarity 49 member A	Q17QT7	-0.726244	6.08851	12.4895	0.00276186	0.0289005
DCBLD1	100298760	ENSBTAG00000047338	discoidin, CUB and LCCL domain containing 1	NA	-0.727555	2.97603	12.4082	0.00278894	0.0290523
ADCY9	525482	ENSBTAG00000016629	adenylate cyclase 9	E1BM79	-0.727572	4.72542	18.4367	0.000546936	0.0116291
SRGAP2	519843	ENSBTAG00000001483	SLIT-ROBO Rho GTPase activating protein 2	NA	-0.72832	5.93058	25.0868	0.000124826	0.00554072
KCNE3	527762	ENSBTAG00000011873	potassium voltage-gated channel subfamily E regulatory subunit 3	E1BGG9	-0.730011	3.90575	11.4959	0.0036947	0.0340752
RAB7B	538050	ENSBTAG00000012774	RAB7B, member RAS oncogene family	Q08DE8	-0.731662	3.23035	10.1134	0.00575659	0.0443171
SLC2A8	282867	ENSBTAG00000006957	solute carrier family 2 member 8	P58354	-0.732046	1.09791	11.6772	0.00348707	0.032959
PAX8	534661	ENSBTAG00000019354	paired box 8	NA	-0.734645	2.14274	14.241	0.00163666	0.021723
PREB	525256	ENSBTAG00000007080	prolactin regulatory element binding	E1BL12	-0.73698	6.13443	30.4499	4.50999e-05	0.00355511
ANKRD50	527956	ENSBTAG00000001117	ankyrin repeat domain 50	E1B7G6	-0.739413	2.77612	20.3722	0.000345194	0.00905632
FTL	286861	ENSBTAG00000013343	ferritin light chain	O46415	-0.741412	7.75639	45.5025	4.46028e-06	0.00128837
LOC112448088	112448088	NA	uncharacterized LOC112448088	NA	-0.743402	0.826638	11.3836	0.00382157	0.0348363
ITSN1	510879	ENSBTAG00000021997	intersectin 1	NA	-0.74348	4.68709	10.6708	0.00485412	0.0401326
ELMO3	525427	ENSBTAG00000001286	engulfment and cell motility 3	A6QR40	-0.743766	1.62262	12.4894	0.00272164	0.0286092
REM2	531597	ENSBTAG00000016381	RRAD and GEM like GTPase 2	E1BPW7	-0.743846	3.21552	14.3682	0.00157932	0.0213008
SLC25A10	100848134	ENSBTAG00000055145	solute carrier family 25 member 10	NA	-0.744064	5.33764	14.8522	0.00140636	0.0198566
RAB3D	100139105	ENSBTAG00000002148	RAB3D, member RAS oncogene family	E1BNX1	-0.745257	3.88359	12.1086	0.00305847	0.0307287
MDK	280852	ENSBTAG00000007740	midkine	Q3SZ28	-0.746645	2.79177	11.817	0.00333947	0.0322214
PRR5	788925	ENSBTAG00000039784	proline rich 5	A6H725	-0.746722	4.49075	18.0279	0.000604195	0.0122652
DOK2	514616	ENSBTAG00000003341	docking protein 2	A7MBB8	-0.748365	5.66779	22.4686	0.000216744	0.00724135
LOC112447294	112447294	NA	uncharacterized LOC112447294	NA	-0.749213	3.61754	13.7485	0.0018819	0.0232554
LOC507581	507581	ENSBTAG00000009049	uncharacterized LOC507581	F1MXP0	-0.749446	2.29586	13.0654	0.0022939	0.025961
CRTAP	540924	ENSBTAG00000021442	cartilage associated protein	E1BJ75	-0.750483	1.77564	10.1096	0.00576387	0.0443285
S100A12	282467	ENSBTAG00000012638	S100 calcium binding protein A12	P79105	-0.751181	10.0776	13.6135	0.00198845	0.0239946
TNFSF12	100551513	ENSBTAG00000031725	TNF superfamily member 12	F1MX43	-0.751945	2.67017	23.372	0.000178032	0.00664686
MFGE8	281913	ENSBTAG00000003300	milk fat globule-EGF factor 8 protein	Q95114	-0.752057	3.33223	21.2804	0.000280822	0.00833747
ADORA2A	617828	ENSBTAG00000016944	adenosine A2a receptor	NA	-0.755268	3.02185	19.6107	0.000412163	0.0099272
NBDY	100848900	ENSBTAG00000054746	negative regulator of P-body association	NA	-0.755908	2.717	9.82752	0.00633276	0.0467724
CCDC28B	507607	ENSBTAG00000015104	coiled-coil domain containing 28B	Q3T0Y2	-0.756547	1.89273	10.2345	0.00553068	0.043471
AHCY	508158	ENSBTAG00000018101	adenosylhomocysteinase	Q3MHL4	-0.756704	8.24433	36.5837	1.61885e-05	0.00241294
LOC112443881	112443881	NA	uncharacterized LOC112443881	NA	-0.759719	1.80173	10.4641	0.00512934	0.0417116
PYCARD	282846	ENSBTAG00000020535	PYD and CARD domain containing	Q8HXK9	-0.760218	5.49337	28.4579	6.48463e-05	0.00416247
LOC107131323	107131323	NA	leukocyte immunoglobulin-like receptor subfamily B member 3	NA	-0.765341	7.45383	10.0047	0.00603473	0.0454503
EHD4	505206	ENSBTAG00000006792	EH domain containing 4	E1BJV0	-0.766043	2.97082	11.6682	0.00349677	0.032959
HSD3B7	540229	ENSBTAG00000002346	hydroxy-delta-5-steroid dehydrogenase, 3 beta- and steroid delta-isomerase 7	Q3MHF2	-0.766687	2.13028	18.1009	0.000593009	0.0121269
LOC788801	788801	ENSBTAG00000038430	ferritin light chain	O46415	-0.767015	-0.263869	11.6533	0.00351296	0.0330892
RELT	505716	ENSBTAG00000016494	RELT TNF receptor	NA	-0.768151	5.37131	12.0344	0.00316799	0.0312749
ST5	NA	NA	NA	NA	-0.76893	1.98035	13.9806	0.00176146	0.0225449
TANC1	507983	ENSBTAG00000004177	tetratricopeptide repeat, ankyrin repeat and coiled-coil containing 1	G3X6E6	-0.771514	2.28844	10.1266	0.00573146	0.0441973
DOCK1	537203	ENSBTAG00000031890	dedicator of cytokinesis 1	NA	-0.774977	3.24855	11.1406	0.00412605	0.0364148
SCARB1	282346	ENSBTAG00000014269	scavenger receptor class B member 1	O18824	-0.775408	6.48975	19.6157	0.000421644	0.010016
FAM209A	784495	ENSBTAG00000031462	family with sequence similarity 209, member A	A1A4P8	-0.777626	2.0405	11.6766	0.00348771	0.032959
NDRG1	504499	ENSBTAG00000000711	N-myc downstream regulated 1	Q3SYX0	-0.777907	6.21761	11.2195	0.00407627	0.0361596
CNDP2	512626	ENSBTAG00000009841	carnosine dipeptidase 2	Q3ZC84	-0.777996	6.88039	31.776	3.57299e-05	0.00330263
COL14A1	781493	ENSBTAG00000013369	collagen type XIV alpha 1 chain	NA	-0.779662	2.05482	11.2264	0.0040155	0.0358499
SCARF1	616566	ENSBTAG00000011483	scavenger receptor class F member 1	NA	-0.780075	4.88773	24.5783	0.000138458	0.00579977
PLOD1	281409	ENSBTAG00000002052	procollagen-lysine,2-oxoglutarate 5-dioxygenase 1	O77588	-0.780835	4.62748	26.9091	8.70287e-05	0.00480439
FSCN1	507342	ENSBTAG00000003191	fascin actin-bundling protein 1	Q3MHK9	-0.786006	3.94277	17.4923	0.00069006	0.0132193
LGMN	281281	ENSBTAG00000046979	legumain	Q95M12	-0.787744	7.00634	21.3316	0.000283965	0.00839483
CSF2RA	282207	NA	colony stimulating factor 2 receptor, alpha	NA	-0.788545	6.45707	19.3342	0.000451064	0.0104685
PMAIP1	100296226	ENSBTAG00000049851	phorbol-12-myristate-13-acetate-induced protein 1	NA	-0.789554	5.20237	96.0004	3.32499e-08	0.000230505
ASRGL1	767970	ENSBTAG00000006910	asparaginase and isoaspartyl peptidase 1	Q32LE5	-0.792994	7.52646	11.3218	0.00394744	0.0354707
MAPKAPK3	615215	ENSBTAG00000016532	MAPK activated protein kinase 3	Q3SYZ2	-0.798981	5.69462	27.3068	8.09206e-05	0.00459892
LOC100300051	100300051	ENSBTAG00000026148	adhesion G protein-coupled receptor E2-like	NA	-0.800818	1.77715	13.1606	0.00223075	0.0254773
IKBKE	533216	ENSBTAG00000010408	inhibitor of nuclear factor kappa B kinase subunit epsilon	Q29RL5	-0.804629	5.30009	48.0746	3.18641e-06	0.00107755
FCGRT	338062	ENSBTAG00000013926	Fc fragment of IgG receptor and transporter	Q3T119	-0.808933	6.50678	19.6996	0.000413989	0.00993431
ASS1	280726	ENSBTAG00000020747	argininosuccinate synthase 1	P14568	-0.813063	4.36107	12.2952	0.0029275	0.0299335
STX2	519148	ENSBTAG00000007988	syntaxin 2	NA	-0.8138	6.25215	26.0156	0.000104385	0.00515053
SLC35E4	523783	ENSBTAG00000002385	solute carrier family 35 member E4	E1BQ38	-0.81691	1.26171	10.1571	0.00567391	0.0440474
TNFAIP2	786672	ENSBTAG00000035995	TNF alpha induced protein 2	NA	-0.817204	5.49929	15.0717	0.00132475	0.0191729
RET	515924	ENSBTAG00000000570	ret proto-oncogene	NA	-0.82373	2.12744	17.8753	0.000627064	0.0124559
IQCD	513272	ENSBTAG00000001806	IQ motif containing D	Q17QH9	-0.823818	1.48488	14.2296	0.0016419	0.0217337
PHLDA3	112441889	ENSBTAG00000053086	pleckstrin homology like domain family A member 3	NA	-0.825357	2.7972	9.78558	0.00642267	0.0471665
VIM	280955	ENSBTAG00000018463	vimentin	P48616	-0.825836	10.2733	20.0265	0.00038191	0.00948956
SAP30	781150	ENSBTAG00000015578	Sin3A associated protein 30	E1B806	-0.826296	3.80627	34.9244	2.10897e-05	0.00273279
ZBTB47	100335506	ENSBTAG00000017365	zinc finger and BTB domain containing 47	NA	-0.827656	3.10912	13.4114	0.0020737	0.0245799
WWC2	532571	ENSBTAG00000012191	WW and C2 domain containing 2	NA	-0.828374	3.31695	13.2229	0.00219052	0.0252972
FCER1G	282226	ENSBTAG00000024503	Fc fragment of IgE receptor Ig	Q9BDR7	-0.82945	7.97751	17.3791	0.00072576	0.0135615
PAQR7	522932	ENSBTAG00000021787	progestin and adipoQ receptor family member 7	Q2T9S9	-0.829622	0.372075	13.8467	0.00182985	0.0229279
TYROBP	282390	ENSBTAG00000007338	TYRO protein tyrosine kinase binding protein	Q95J80	-0.831057	7.0728	24.6258	0.000140725	0.00581838
TGFBI	539596	ENSBTAG00000009513	transforming growth factor beta induced	P55906	-0.831552	8.84345	14.1363	0.00171473	0.0222549
TCF7L2	540481	ENSBTAG00000021574	transcription factor 7 like 2	B3Y9F9	-0.833956	4.03626	9.73194	0.00660983	0.0479066
PLIN3	767984	ENSBTAG00000011805	perilipin 3	Q3SX32	-0.834577	3.145	13.9993	0.00175219	0.0225131
B3GNT3	784997	ENSBTAG00000046750	UDP-GlcNAc:betaGal beta-1,3-N-acetylglucosaminyltransferase 3	A4IFK5	-0.837225	4.64804	29.5203	5.33192e-05	0.0038204
SLC31A2	526609	ENSBTAG00000005115	solute carrier family 31 member 2	Q3T0K0	-0.843566	3.94856	17.5791	0.000676053	0.0130727
LOC112448753	112448753	NA	uncharacterized LOC112448753	NA	-0.844763	2.35194	10.0758	0.00582881	0.0445761
SPHK1	618605	ENSBTAG00000008507	sphingosine kinase 1	NA	-0.846754	4.78864	15.5346	0.00116962	0.0177384
TNS3	516555	ENSBTAG00000009655	tensin 3	E1BFE8	-0.849411	6.82894	19.2134	0.000464127	0.0105667
IL17RC	504855	ENSBTAG00000033669	interleukin 17 receptor C	Q0IIE9	-0.851581	3.18887	21.0063	0.000298703	0.00853921
TREM1	404547	ENSBTAG00000017593	triggering receptor expressed on myeloid cells 1	Q6QUN5	-0.852073	5.7423	26.6882	9.14992e-05	0.00487937
LGALS9	510813	ENSBTAG00000006846	galectin 9	Q5E9E0	-0.857054	7.92729	21.3142	0.000286521	0.00843444
FABP3	281758	ENSBTAG00000016819	fatty acid binding protein 3	P10790	-0.860566	4.01911	57.1117	1.08069e-06	0.000695153
PFKFB4	534928	ENSBTAG00000006752	6-phosphofructo-2-kinase/fructose-2,6-biphosphatase 4	F1MGC8	-0.864944	6.52033	18.8134	0.000510544	0.0112005
SHISA5	616861	ENSBTAG00000009183	shisa family member 5	Q3T0A9	-0.865265	6.25726	13.2331	0.00221878	0.0254124
LOC112443660	112443660	ENSBTAG00000042723	U11 spliceosomal RNA	NA	-0.866385	1.83956	18.28	0.000567458	0.0118849
SPRY1	507095	ENSBTAG00000021245	sprouty RTK signaling antagonist 1	A5D992	-0.866728	0.461862	9.93584	0.00610709	0.0457949
REC8	516291	ENSBTAG00000002705	REC8 meiotic recombination protein	E1BL69	-0.867868	4.19678	11.0606	0.00428584	0.0373027
HEBP1	533227	ENSBTAG00000005868	heme binding protein 1	Q148C9	-0.868015	3.68144	36.6824	1.59403e-05	0.00240231
BAIAP2	507837	ENSBTAG00000019044	BAR/IMD domain containing adaptor protein 2	Q5EAD0	-0.872569	3.19014	17.8319	0.000633869	0.0124838
COL7A1	507133	NA	collagen type VII alpha 1 chain	NA	-0.873672	1.84628	15.4437	0.00117572	0.0177963
SNX15	507751	ENSBTAG00000002243	sorting nexin 15	Q148E7	-0.874083	3.7899	27.7491	7.4093e-05	0.00440075
UBTD1	506002	ENSBTAG00000012719	ubiquitin domain containing 1	Q3ZBQ1	-0.874614	3.47516	17.949	0.000615704	0.0123542
ABCC5	511769	ENSBTAG00000017666	ATP binding cassette subfamily C member 5	Q1LZD6	-0.875311	4.22032	20.9007	0.000306808	0.00866374
NR4A1	528390	ENSBTAG00000000507	nuclear receptor subfamily 4 group A member 1	Q0V8F0	-0.877052	3.68123	10.3488	0.00538845	0.0428253
PBX4	519770	ENSBTAG00000009975	PBX homeobox 4	NA	-0.881484	2.41287	22.567	0.000211515	0.00719713
CTSH	510524	ENSBTAG00000010992	cathepsin H	Q3T0I2	-0.882244	8.33982	67.7018	3.57527e-07	0.000381317
LOC104975911	104975911	NA	uncharacterized LOC104975911	NA	-0.882987	1.25449	10.6065	0.00489703	0.0403648
BAHCC1	786025	ENSBTAG00000016776	BAH domain and coiled-coil containing 1	NA	-0.882998	3.09426	17.5483	0.000680422	0.0131211
FKBP5	535704	ENSBTAG00000047502	FKBP prolyl isomerase 5	G3MXV0	-0.884786	6.54205	22.8023	0.000207125	0.00712603
IQSEC2	517311	ENSBTAG00000014945	IQ motif and Sec7 domain ArfGEF 2	NA	-0.88514	3.11921	23.4824	0.000173925	0.00655291
DAPK1	540873	ENSBTAG00000000738	death associated protein kinase 1	NA	-0.885344	5.92119	25.9368	0.000108184	0.00515319
LOC526769	526769	ENSBTAG00000024492	tyrosine-protein phosphatase non-receptor type 11	NA	-0.887647	3.28494	10.449	0.00516711	0.041846
TFEC	539016	ENSBTAG00000014228	transcription factor EC	A4IFU7	-0.891322	5.26829	11.3288	0.00393873	0.0354544
SLC7A7	504220	ENSBTAG00000014821	solute carrier family 7 member 7	Q0V8M6	-0.891532	5.83297	31.7475	3.6067e-05	0.00331172
S100A4	282343	ENSBTAG00000019203	S100 calcium binding protein A4	P35466	-0.893762	8.30423	18.1212	0.000603806	0.0122652
FLT3	512700	ENSBTAG00000018572	fms related tyrosine kinase 3	NA	-0.894218	2.5427	15.1736	0.00126485	0.0186069
LOC112444846	112444846	NA	uncharacterized LOC112444846	NA	-0.895196	3.55834	15.1181	0.00128663	0.0188376
BATF3	535008	ENSBTAG00000011982	basic leucine zipper ATF-like transcription factor 3	E1BEL2	-0.895245	2.93425	12.5864	0.00264367	0.0279806
GDAP1	613472	ENSBTAG00000012608	ganglioside induced differentiation associated protein 1	A6QQZ0	-0.898834	0.588189	16.7614	0.000831101	0.0144582
EVA1C	516536	ENSBTAG00000017310	eva-1 homolog C	E1BJZ3	-0.899311	2.42906	12.096	0.00306566	0.0307564
OSCAR	100336423	NA	osteoclast associated Ig-like receptor	NA	-0.899341	5.1529	14.6582	0.00148322	0.0205855
STEAP3	504235	ENSBTAG00000007111	STEAP3 metalloreductase	NA	-0.900405	3.63294	20.5977	0.000327785	0.00883124
MPP1	510998	ENSBTAG00000013046	membrane palmitoylated protein 1	Q17QN6	-0.902148	6.54814	38.4915	1.21332e-05	0.00211525
LOC785216	785216	ENSBTAG00000038540	glutathione S-transferase omega-1	NA	-0.904732	0.836117	13.5935	0.00196746	0.0238243
LOC784007	784007	ENSBTAG00000052866	T-lymphocyte surface antigen Ly-9	NA	-0.905023	6.05964	21.129	0.000298618	0.00853921
RAMP2	504230	ENSBTAG00000019903	receptor activity modifying protein 2	A6H7J8	-0.905639	5.85314	19.0308	0.000484703	0.0108744
IGSF8	519266	ENSBTAG00000009982	immunoglobulin superfamily member 8	A2VE11	-0.908463	4.79254	23.778	0.000164494	0.00630029
GNGT2	281797	ENSBTAG00000047325	G protein subunit gamma transducin 2	P50154	-0.911497	0.719632	9.82475	0.00633865	0.0467724
TSPAN32	530507	ENSBTAG00000002702	tetraspanin 32	NA	-0.912264	5.75247	26.3958	9.86652e-05	0.00506664
XPNPEP2	504822	ENSBTAG00000010345	X-prolyl aminopeptidase 2	E1B735	-0.914484	3.42069	10.9481	0.00443066	0.0380137
LOC112449100	112449100	NA	uncharacterized LOC112449100	NA	-0.917122	1.34328	13.714	0.00190057	0.0234235
SHTN1	532603	ENSBTAG00000007578	shootin 1	NA	-0.918845	4.97773	14.5409	0.001532	0.0209845
ZNF618	528603	ENSBTAG00000025659	zinc finger protein 618	NA	-0.920112	3.40708	14.9359	0.00135187	0.0194034
DOCK4	534227	ENSBTAG00000021182	dedicator of cytokinesis 4	NA	-0.921231	2.55429	17.261	0.000731536	0.0136042
ACVR1	338068	ENSBTAG00000011909	activin A receptor type 1	A2VDM5	-0.923321	2.05853	13.2905	0.00214777	0.0250874
CHI3L1	286869	ENSBTAG00000018223	chitinase 3 like 1	P30922	-0.929192	6.74252	22.7152	0.000211018	0.00719713
LRMDA	615835	NA	leucine rich melanocyte differentiation associated	NA	-0.931507	1.81723	15.0271	0.00131636	0.0191098
S100A5	509251	ENSBTAG00000000644	S100 calcium binding protein A5	E1B8S0	-0.937896	-0.565691	10.034	0.00591042	0.0449924
CTNND1	515187	ENSBTAG00000002411	catenin delta 1	E1BQ11	-0.938424	4.52581	20.6488	0.000330967	0.00885261
IL10RA	513478	ENSBTAG00000005215	interleukin 10 receptor subunit alpha	V6F9B3	-0.942156	7.63482	32.2723	3.39341e-05	0.00325371
TNFRSF8	614780	NA	TNF receptor superfamily member 8	NA	-0.944353	4.10732	10.1701	0.00571367	0.0441345
ZCCHC14	528171	ENSBTAG00000014267	zinc finger CCHC-type containing 14	NA	-0.948287	3.2373	13.4164	0.00207422	0.0245799
LRRC25	282599	ENSBTAG00000017273	leucine rich repeat containing 25	A2VE93	-0.948366	4.82662	10.7067	0.0047984	0.039886
TMBIM1	404134	ENSBTAG00000003935	transmembrane BAX inhibitor motif containing 1	Q6QRN7	-0.948683	5.66376	21.994	0.000246637	0.00786142
PLCD1	281986	ENSBTAG00000037726	phospholipase C delta 1	P10895	-0.949769	3.50645	27.4047	7.91141e-05	0.00458605
RASSF4	510549	ENSBTAG00000002669	Ras association domain family member 4	Q1RMI6	-0.951862	5.24769	13.6845	0.00194854	0.0237613
NACC2	528023	ENSBTAG00000020490	NACC family member 2	E1BMR0	-0.957122	3.14938	13.4007	0.00208304	0.0245799
CKB	516210	ENSBTAG00000035998	creatine kinase B	Q5EA61	-0.960418	5.00583	27.4421	7.97143e-05	0.00458605
ACER3	615110	ENSBTAG00000017218	alkaline ceramidase 3	A7MBH7	-0.961747	2.32083	18.1144	0.00059104	0.0121269
NOL4L	785034	ENSBTAG00000008348	nucleolar protein 4 like	NA	-0.96197	5.15913	40.5108	8.94467e-06	0.00187906
ARHGEF40	527362	ENSBTAG00000013401	Rho guanine nucleotide exchange factor 40	NA	-0.963337	4.11414	19.4322	0.00043674	0.0102637
SELENON	616379	ENSBTAG00000021778	selenoprotein N	NA	-0.963843	5.15363	21.9888	0.000246913	0.00786142
CST3	281102	ENSBTAG00000000598	cystatin C	P01035	-0.964588	6.14742	19.6967	0.000414269	0.00993431
MMP19	533203	ENSBTAG00000009051	matrix metallopeptidase 19	Q08DI9	-0.966018	4.73373	16.7331	0.000854945	0.014707
SLC22A4	508155	ENSBTAG00000031209	solute carrier family 22 member 4	E1BEU0	-0.971203	2.15708	9.8447	0.00629634	0.0467088
LOC112446663	112446663	NA	uncharacterized LOC112446663	NA	-0.972254	4.49042	20.8167	0.000320343	0.0088175
ADAP2	534106	ENSBTAG00000003334	ArfGAP with dual PH domains 2	NA	-0.973093	3.25766	21.8223	0.000248913	0.00786142
PPFIBP2	104974256	ENSBTAG00000016140	PPFIA binding protein 2	NA	-0.973981	2.56443	26.6814	9.09596e-05	0.00487937
ACSS3	531552	ENSBTAG00000018694	acyl-CoA synthetase short chain family member 3	A7MB45	-0.974748	4.29978	11.9525	0.00324804	0.0317274
OAF	514557	ENSBTAG00000021338	out at first homolog	E1BLL9	-0.974837	1.17474	14.2277	0.00164276	0.0217337
YPEL1	521410	ENSBTAG00000017867	yippee like 1	A6QLE8	-0.977014	2.1623	19.2591	0.000447928	0.0104203
PLXDC2	515731	ENSBTAG00000009475	plexin domain containing 2	A0JN47	-0.977864	4.91689	14.0954	0.00173452	0.0223713
TBC1D8B	100337282	ENSBTAG00000046314	TBC1 domain family member 8B	NA	-0.983915	1.96377	18.1717	0.000582762	0.0120417
CDC42EP4	540152	ENSBTAG00000053044	CDC42 effector protein 4	Q1RMQ9	-0.987585	2.77248	10.3825	0.00527458	0.0422973
STAB1	505543	ENSBTAG00000014782	stabilin 1	E1BNJ1	-0.992038	4.77586	13.351	0.00214433	0.0250684
RGS2	513055	ENSBTAG00000020620	regulator of G-protein signaling 2, 24kDa	Q0P5H5	-0.992787	6.6755	11.1651	0.00414667	0.0364852
FCN1	497016	ENSBTAG00000048155	ficolin 1	Q5I2E5	-0.992964	8.81375	22.4219	0.000224755	0.00740198
FAM89A	616421	ENSBTAG00000023073	family with sequence similarity 89 member A	A6QQF7	-0.993296	1.10455	18.4646	0.000542409	0.0116237
MRAS	540803	ENSBTAG00000001497	muscle RAS oncogene homolog	A5D7L6	-0.998161	2.21041	12.713	0.00254569	0.0273702
LTBR	504653	ENSBTAG00000015312	lymphotoxin beta receptor	A6QQ46	-1.00177	4.56965	21.2336	0.000291721	0.00846746
LIPA	100125267	ENSBTAG00000003636	lipase A, lysosomal acid type	A6H713	-1.00291	6.44143	11.8211	0.00338131	0.0324184
CRYBG3	516526	ENSBTAG00000047147	crystallin beta-gamma domain containing 3	NA	-1.00757	1.37355	17.2477	0.000734005	0.0136042
DEFB10	100141457	ENSBTAG00000048737	beta-defensin 10	P46168	-1.00915	1.14327	9.77186	0.0064524	0.0472347
PILRA	100137734	ENSBTAG00000001066	paired immunoglobin like type 2 receptor alpha	A6QP34	-1.01022	8.16562	18.4305	0.000559938	0.0118166
SULT1A1	282485	ENSBTAG00000008635	sulfotransferase family, cytosolic, 1A, phenol-preferring, member 1	P50227	-1.0135	6.92769	20.7867	0.000322516	0.00882955
SLC16A5	531531	ENSBTAG00000001110	solute carrier family 16 member 5	NA	-1.01432	3.52441	14.1901	0.00168175	0.0220184
UNC13B	530692	ENSBTAG00000011397	unc-13 homolog B	F1MP30	-1.01509	2.88066	26.0966	0.000102006	0.00515053
MOCS1	281917	ENSBTAG00000010449	molybdenum cofactor synthesis 1	Q1JQD7	-1.01575	6.18984	22.6277	0.000215013	0.00724135
LOC112447843	112447843	NA	uncharacterized LOC112447843	NA	-1.01635	2.3624	45.2807	4.59465e-06	0.0013001
TMEM150B	515527	ENSBTAG00000022813	transmembrane protein 150B	A7MBB3	-1.01636	3.14416	20.1293	0.000365123	0.00934029
LOC510520	510520	NA	leukocyte immunoglobulin-like receptor subfamily A member 6	NA	-1.01876	2.46668	18.6609	0.000517138	0.0112384
TUBA8	768036	ENSBTAG00000018530	tubulin alpha 8	Q2HJB8	-1.02152	-0.0663732	13.7502	0.00188099	0.0232554
LOC787234	787234	NA	uncharacterized LOC787234	NA	-1.02175	5.10405	20.146	0.000373287	0.00942382
MME	536741	ENSBTAG00000002075	membrane metalloendopeptidase	E1BPL8	-1.02588	1.23635	10.9408	0.0043971	0.03782
LAPTM4B	404155	ENSBTAG00000016959	lysosomal protein transmembrane 4 beta	Q71SV0	-1.02875	2.5731	16.6951	0.000845417	0.0145974
PHLDB3	533145	ENSBTAG00000004377	pleckstrin homology like domain family B member 3	A5PJD1	-1.03075	1.37761	16.4569	0.000899243	0.0151864
NLRP1	528166	ENSBTAG00000020433	NLR family pyrin domain containing 1	NA	-1.03115	6.63319	18.0776	0.000610288	0.0123348
LOC512863	512863	ENSBTAG00000050420	sialic acid-binding Ig-like lectin 14	NA	-1.03192	5.04137	10.906	0.00450171	0.0382686
EMILIN2	514291	ENSBTAG00000003880	elastin microfibril interfacer 2	E1BIP4	-1.03201	6.36664	16.6646	0.000870104	0.0148621
CXCL16	511671	ENSBTAG00000031998	C-X-C motif chemokine ligand 16	Q29RT9	-1.03648	4.05304	19.9266	0.000390646	0.00962044
CEBPA	281677	NA	CCAAT enhancer binding protein alpha	Q6SI70	-1.03703	1.40199	12.3951	0.00279991	0.0291447
GLIS3	524909	ENSBTAG00000014467	GLIS family zinc finger 3	NA	-1.03832	0.448499	10.5996	0.00490811	0.0404103
WIPI1	528410	ENSBTAG00000039556	WD repeat domain, phosphoinositide interacting 1	A6H710	-1.04121	2.41777	16.8768	0.0008068	0.0141979
TIMP2	282093	ENSBTAG00000010899	TIMP metallopeptidase inhibitor 2	P16368	-1.04202	5.69641	16.4885	0.000910483	0.0152831
SIPA1L2	535132	ENSBTAG00000000942	signal induced proliferation associated 1 like 2	E1BET1	-1.04244	0.0444795	20.7404	0.000317284	0.0088175
SNTA1	527488	ENSBTAG00000000512	syntrophin alpha 1	Q0P5E6	-1.04262	0.517342	11.6451	0.00352194	0.0331484
SLC13A3	526291	ENSBTAG00000000873	solute carrier family 13 member 3	A1A4I3	-1.04397	4.30538	23.1072	0.000193043	0.00690891
ARHGAP5	788978	ENSBTAG00000027024	Rho GTPase activating protein 5	NA	-1.04412	3.31117	27.7364	7.42716e-05	0.00440075
SPRY4	504593	ENSBTAG00000008250	sprouty RTK signaling antagonist 4	A2VDU1	-1.04918	0.0946787	9.70667	0.00659578	0.0478927
C7H19orf38	100294941	ENSBTAG00000004224	chromosome 7 C19orf38 homolog	NA	-1.05198	4.62424	31.5168	3.76953e-05	0.00335029
ACRBP	515434	ENSBTAG00000034246	acrosin binding protein	E1B7S8	-1.05208	1.82334	17.418	0.000703085	0.0133221
LOC107133088	107133088	NA	uncharacterized LOC107133088	NA	-1.05244	0.12915	13.425	0.00206552	0.0245715
LYZ	777776	ENSBTAG00000026779	lysozyme	F2X047	-1.05372	10.8879	10.1734	0.00570754	0.0441345
NINJ1	511468	ENSBTAG00000011204	ninjurin 1	Q2TA30	-1.05442	2.89893	25.2668	0.000120369	0.00545397
C1R	511581	ENSBTAG00000008612	complement C1r	Q3SYT3	-1.0549	4.40363	17.942	0.000630988	0.0124625
EPB41L3	532616	ENSBTAG00000019251	erythrocyte membrane protein band 4.1 like 3	NA	-1.05517	4.61455	25.241	0.000125081	0.00554072
LOC104971390	104971390	NA	uncharacterized LOC104971390	NA	-1.05531	2.36528	15.7839	0.00107341	0.0170674
MITF	407219	ENSBTAG00000006679	melanocyte inducing transcription factor	Q6TGR1	-1.05598	4.73414	13.2661	0.00219764	0.0253286
CLEC14A	509367	ENSBTAG00000006130	C-type lectin domain containing 14A	Q148M5	-1.05977	0.628505	9.86383	0.00625608	0.0465343
LOC107132327	107132327	ENSBTAG00000053766	cytochrome P450 2J2-like	NA	-1.05979	2.84355	12.3377	0.00285333	0.0294795
GJB2	407154	ENSBTAG00000017425	gap junction protein beta 2	A2VE67	-1.05997	1.30372	11.2813	0.00394657	0.0354707
MCEMP1	617157	ENSBTAG00000004714	mast cell expressed membrane protein 1	NA	-1.06704	6.46736	20.5126	0.000343221	0.00902991
LOC617785	617785	NA	paired immunoglobulin-like type 2 receptor alpha	NA	-1.07009	5.3101	16.2004	0.000981171	0.015837
APBA1	515571	ENSBTAG00000008877	amyloid beta precursor protein binding family A member 1	F1MYC3	-1.07274	3.27669	21.3211	0.000278272	0.0082795
LOC508459	508459	ENSBTAG00000007901	adhesion G protein-coupled receptor E1	NA	-1.07458	6.12513	20.4166	0.000350821	0.00910887
MS4A7	767975	ENSBTAG00000038650	membrane-spanning 4-domains, subfamily A, member 7	Q58DM5	-1.0751	6.0924	11.4896	0.00374593	0.0343728
CYP27A1	511960	ENSBTAG00000013489	cytochrome P450, family 27, subfamily A, polypeptide 1	A4FV92	-1.07666	4.76555	15.5685	0.00115909	0.017717
MERTK	504429	ENSBTAG00000005828	MER proto-oncogene, tyrosine kinase	NA	-1.07808	1.92916	9.65863	0.00670377	0.0482572
CFD	505647	ENSBTAG00000048122	complement factor D	Q3T0A3	-1.07852	7.3709	15.4464	0.00119753	0.0179694
ACVR2B	282131	ENSBTAG00000018105	activin A receptor type 2B	Q95126	-1.08268	3.91282	18.9959	0.000488748	0.010904
GAS2L1	518935	ENSBTAG00000012504	growth arrest specific 2 like 1	A4IFA0	-1.08315	2.83273	14.8106	0.00139686	0.0198032
IL12B	281857	ENSBTAG00000004741	interleukin 12B	P46282	-1.08484	2.24236	13.2519	0.00217211	0.0252244
HGF	282879	ENSBTAG00000017664	hepatocyte growth factor	A0A1L3G6L5	-1.08631	2.85993	17.0621	0.000769474	0.0138735
TLR5	444870	ENSBTAG00000000477	toll like receptor 5	Q6GV18	-1.08637	0.78194	10.1343	0.00571695	0.0441345
LOC788915	788915	ENSBTAG00000021407	caspase-14	NA	-1.0869	0.763526	16.6067	0.000864957	0.0148057
GLUL	281199	ENSBTAG00000013631	glutamate-ammonia ligase	P15103	-1.08695	8.11014	21.2335	0.000291727	0.00846746
ABCC3	533151	ENSBTAG00000020070	ATP binding cassette subfamily C member 3	NA	-1.09049	3.89689	25.8021	0.000108527	0.00515319
HIP1	505919	ENSBTAG00000000781	huntingtin interacting protein 1	F1MWF0	-1.09167	5.35604	25.3461	0.000122477	0.00551347
FCGR2A	782652	ENSBTAG00000038124	Fc fragment of IgG receptor IIa	A8DC37	-1.09538	1.00109	12.8889	0.00241628	0.0266734
TPPP3	614988	ENSBTAG00000019822	tubulin polymerization promoting protein family member 3	Q3ZCC8	-1.0966	5.35086	10.4111	0.00528002	0.0423165
DMKN	618159	ENSBTAG00000015912	dermokine	A2VE23	-1.09732	0.728262	12.7893	0.00248859	0.0270995
KCNK17	282264	ENSBTAG00000010328	potassium two pore domain channel subfamily K member 17	Q8HZT2	-1.09999	3.06773	27.213	8.20759e-05	0.00460924
LOC112441835	112441835	NA	uncharacterized LOC112441835	NA	-1.10137	2.52822	12.1678	0.00300384	0.0304892
LYPD3	513150	ENSBTAG00000018077	LY6/PLAUR domain containing 3	A4FUZ7	-1.10236	2.63346	15.9499	0.00102714	0.016426
KDELR3	509687	ENSBTAG00000009886	KDEL endoplasmic reticulum protein retention receptor 3	E1BJK5	-1.1034	2.13545	24.1723	0.00015055	0.00596393
KLF4	520842	ENSBTAG00000020355	Kruppel like factor 4	A7YWE2	-1.10438	4.17122	17.098	0.000779057	0.0139454
ACVRL1	534536	ENSBTAG00000013843	activin A receptor like type 1	A4FUX2	-1.10512	5.33174	11.0195	0.00434213	0.0376215
LOC100847780	100847780	NA	uncharacterized LOC100847780	NA	-1.10759	1.94366	24.8557	0.000130825	0.00559844
NRP2	541004	ENSBTAG00000011971	neuropilin 2	E1BEL6	-1.11218	4.96218	15.557	0.00116266	0.017717
LOC112445498	112445498	NA	leukocyte immunoglobulin-like receptor subfamily B member 3	NA	-1.11222	1.93921	15.1728	0.00126511	0.0186069
XDH	280960	ENSBTAG00000012519	xanthine dehydrogenase	P80457	-1.11264	9.99218	16.4907	0.000909954	0.0152831
ABCA3	505787	ENSBTAG00000014903	ATP binding cassette subfamily A member 3	E1BCR1	-1.11511	5.82136	28.3917	6.81586e-05	0.00432314
SLAMF8	514609	ENSBTAG00000016698	SLAM family member 8	E1BM11	-1.11612	1.02423	12.7592	0.00251095	0.0272413
OPHN1	525644	ENSBTAG00000055120	oligophrenin 1	NA	-1.11683	1.28651	14.1246	0.00169117	0.0220623
MOCOS	281226	ENSBTAG00000012252	molybdenum cofactor sulfurase	Q9N0E7	-1.11853	4.809	14.5301	0.0015366	0.0209901
RETN	369020	ENSBTAG00000004716	resistin	K9MNT8	-1.12097	3.18059	11.8594	0.00334182	0.0322214
PARP3	507426	ENSBTAG00000000671	poly(ADP-ribose) polymerase family member 3	NA	-1.12214	4.42947	20.4204	0.000350516	0.00910887
PKIB	615798	ENSBTAG00000004394	cAMP-dependent protein kinase inhibitor beta	Q0VCK2	-1.12267	4.45227	32.6938	3.08006e-05	0.00307231
SLC46A2	511556	ENSBTAG00000013670	solute carrier family 46 member 2	Q58D30	-1.12359	5.36212	19.716	0.00041241	0.0099272
KHK	614868	ENSBTAG00000011325	ketohexokinase	Q0II75	-1.12422	4.22571	29.3035	5.59126e-05	0.00382327
MGST1	493719	ENSBTAG00000008541	microsomal glutathione S-transferase 1	Q64L89	-1.12954	5.74162	29.854	5.2206e-05	0.00378972
CARD9	768054	ENSBTAG00000006572	caspase recruitment domain family member 9	Q1LZ91	-1.13114	5.53285	33.9662	2.57973e-05	0.00283298
CFP	539605	ENSBTAG00000015815	complement factor properdin	Q17QC8	-1.13133	6.65158	24.5405	0.000144106	0.00585205
GCH1	286815	ENSBTAG00000040151	GTP cyclohydrolase 1	F1MZ14	-1.13162	4.767	25.9901	0.000107804	0.00515319
C3	280677	ENSBTAG00000017280	complement C3	Q2UVX4	-1.13191	6.59262	17.0034	0.000797965	0.014112
LGR6	100336662	ENSBTAG00000004789	leucine rich repeat containing G protein-coupled receptor 6	NA	-1.13216	1.48682	12.2806	0.00289845	0.029744
PLXND1	781625	ENSBTAG00000001814	plexin D1	NA	-1.13284	4.43003	20.4831	0.000345531	0.00905632
CFAP126	510399	ENSBTAG00000015856	cilia and flagella associated protein 126	Q0V8B1	-1.13584	3.90781	60.7079	7.29578e-07	0.000632225
NAPRT	399559	ENSBTAG00000014642	nicotinate phosphoribosyltransferase	A5PK51	-1.13669	3.28931	17.6648	0.000662404	0.0128992
DEPTOR	617606	ENSBTAG00000015341	DEP domain containing MTOR interacting protein	A6QQ17	-1.13895	1.16837	16.1367	0.000977778	0.0158006
PYGM	327664	ENSBTAG00000001032	glycogen phosphorylase, muscle associated	P79334	-1.13903	2.59782	21.4974	0.000267522	0.00809868
KCNT1	529468	ENSBTAG00000018975	potassium sodium-activated channel subfamily T member 1	NA	-1.13918	5.61738	10.348	0.00538984	0.0428253
SORT1	511591	ENSBTAG00000008849	sortilin 1	E1BKZ9	-1.14414	4.10555	17.5713	0.000691711	0.0132193
TNFSF13	538567	ENSBTAG00000000130	TNF superfamily member 13	Q3ZBM0	-1.14743	4.66881	30.3403	4.78698e-05	0.00363643
CTSB	281105	ENSBTAG00000012442	cathepsin B	P07688	-1.14796	8.85731	28.6176	6.53696e-05	0.00417672
TNFSF9	521748	ENSBTAG00000046266	TNF superfamily member 9	G3MZW3	-1.14975	2.83747	10.3916	0.00531369	0.0424391
SLC4A3	535049	ENSBTAG00000014975	solute carrier family 4 member 3	E1BKK3	-1.15454	0.810808	12.337	0.00284947	0.0294615
HFE	497622	ENSBTAG00000013065	homeostatic iron regulator	Q5EEZ1	-1.15721	2.347	19.9769	0.000378285	0.00944212
PDXK	514168	ENSBTAG00000018186	pyridoxal kinase	Q0II59	-1.15763	6.91884	34.3568	2.4203e-05	0.0028302
S100A7	282344	ENSBTAG00000008238	S100 calcium binding protein A7	Q28050	-1.1598	2.72012	12.0608	0.00312993	0.0310683
RHOD	512924	ENSBTAG00000020600	ras homolog family member D	F1N7C7	-1.16405	1.08882	13.2875	0.00214964	0.0250882
LOC104971307	104971307	NA	uncharacterized LOC104971307	NA	-1.16436	0.830462	23.4119	0.000176536	0.00661585
CDC42BPB	508226	ENSBTAG00000016456	CDC42 binding protein kinase beta	NA	-1.16547	2.23467	17.1491	0.000752598	0.0137481
CA2	280740	ENSBTAG00000017733	carbonic anhydrase II	P00921	-1.16786	2.26057	20.0358	0.000373138	0.00942382
SCAMP5	508510	ENSBTAG00000021318	secretory carrier membrane protein 5	Q17QF8	-1.16834	1.93463	15.1968	0.00125692	0.0186069
SH3PXD2B	518356	ENSBTAG00000009019	SH3 and PX domains 2B	NA	-1.17066	2.9855	16.7628	0.000832657	0.0144672
DUSP6	515310	ENSBTAG00000004587	dual specificity phosphatase 6	Q2KJ36	-1.17348	5.96196	24.0489	0.000159407	0.00617367
LOC101907348	101907348	NA	uncharacterized LOC101907348	NA	-1.17398	1.91249	12.1429	0.00302212	0.0306523
MTHFD2L	536269	ENSBTAG00000043960	methylenetetrahydrofolate dehydrogenase (NADP+ dependent) 2 like	E1BNJ2	-1.17617	0.724258	17.532	0.000683209	0.0131565
GDA	525937	ENSBTAG00000011545	guanine deaminase	NA	-1.17794	7.3807	12.1037	0.003102	0.0309197
HMOX1	513221	ENSBTAG00000015582	heme oxygenase 1	Q5E9F2	-1.17909	5.63112	28.7169	6.41836e-05	0.0041391
SLC11A1	282470	ENSBTAG00000015520	solute carrier family 11 member 1	Q27981	-1.18024	7.69641	38.1545	1.33501e-05	0.0022301
AIF1	280989	ENSBTAG00000020554	allograft inflammatory factor 1	Q9BDK2	-1.18622	7.37233	13.9561	0.00180396	0.0228628
B3GNT6	540848	ENSBTAG00000047129	UDP-GlcNAc:betaGal beta-1,3-N-acetylglucosaminyltransferase 6	A5D7B6	-1.19078	0.352872	13.6489	0.00193642	0.0237596
ZNF697	540379	ENSBTAG00000032187	zinc finger protein 697	E1B8V4	-1.19404	0.578256	13.9045	0.00179996	0.022833
GGT5	787326	ENSBTAG00000006608	gamma-glutamyltransferase 5	F1MYJ3	-1.19668	3.78029	48.5513	2.9984e-06	0.00107755
TSPAN33	539284	ENSBTAG00000007253	tetraspanin 33	Q3SYV5	-1.19785	3.02874	11.123	0.00420209	0.036866
EPHX1	535293	ENSBTAG00000000140	epoxide hydrolase 1	Q3ZCJ6	-1.20099	4.51317	17.2037	0.000758518	0.0138016
CCL3	282170	ENSBTAG00000025250	chemokine (C-C motif) ligand 3	Q8SQA6	-1.2031	1.51827	10.0866	0.00580809	0.0444912
DISC1	613555	ENSBTAG00000050839	DISC1 scaffold protein	NA	-1.20844	3.04929	34.2905	2.33871e-05	0.0028302
TSPAN9	540132	ENSBTAG00000049163	tetraspanin 9	NA	-1.20956	-0.156157	18.8468	0.00049442	0.0109858
JAM3	513412	ENSBTAG00000003176	junctional adhesion molecule 3	A7YW22	-1.21248	3.18174	13.2462	0.00221039	0.0254107
JUN	280831	ENSBTAG00000004037	Jun proto-oncogene, AP-1 transcription factor subunit	Q08DH1	-1.21254	6.36296	73.5174	2.06583e-07	0.000277479
LOC100139766	100139766	NA	leukocyte immunoglobulin-like receptor subfamily B member 5	NA	-1.21482	1.15852	15.7587	0.00108064	0.017104
KCNK13	787307	ENSBTAG00000045849	potassium two pore domain channel subfamily K member 13	NA	-1.22097	1.40606	25.3227	0.000119021	0.00542837
MAFB	532376	ENSBTAG00000003396	MAF bZIP transcription factor B	F1N054	-1.22503	5.97519	17.4782	0.000707981	0.0133735
CNTLN	532280	ENSBTAG00000001847	centlein	NA	-1.22885	0.360858	27.1076	8.37565e-05	0.00466379
LOC104971180	104971180	NA	uncharacterized LOC104971180	NA	-1.23089	0.858275	13.5113	0.00201465	0.0242051
ANXA3	518050	ENSBTAG00000010153	annexin A3	Q3SWX7	-1.23186	6.80951	21.9737	0.000247734	0.00786142
LOC100196897	100196897	ENSBTAG00000046121	uncharacterized LOC100196897	B6VAE0	-1.23224	-0.191937	10.0012	0.00597534	0.045198
SLC12A7	100337431	ENSBTAG00000006775	solute carrier family 12 member 7	NA	-1.23239	7.06154	24.1048	0.000157579	0.00613836
CEBPD	281678	ENSBTAG00000046307	CCAAT enhancer binding protein delta	O02756	-1.24942	6.56698	35.8286	1.9117e-05	0.00262432
DEFB1	100297617	ENSBTAG00000052312	beta-defensin 1	A0A0A0MPA6	-1.25158	2.56813	13.0375	0.00233968	0.026161
LOC101905354	101905354	NA	uncharacterized LOC101905354	NA	-1.254	0.505009	13.8296	0.00183879	0.0229476
TTYH2	533184	ENSBTAG00000011007	tweety family member 2	A7YWH0	-1.26343	3.96762	48.2461	3.11727e-06	0.00107755
CEP295NL	100125412	NA	CEP295 N-terminal like	NA	-1.27102	-0.554745	13.1547	0.00223463	0.0255006
LRP1	533894	ENSBTAG00000010830	LDL receptor related protein 1	NA	-1.27346	7.8784	25.8142	0.000111605	0.00522103
GPBAR1	317756	ENSBTAG00000003923	G protein-coupled bile acid receptor 1	Q862A9	-1.27876	2.99975	19.7731	0.000397808	0.0097449
DLC1	511433	ENSBTAG00000015541	DLC1 Rho GTPase activating protein	A7E300	-1.28001	3.0823	21.5669	0.000264196	0.00806847
PRDM16	100137803	ENSBTAG00000018965	PR/SET domain 16	NA	-1.28428	2.55696	10.2765	0.00551752	0.0433922
ACE	509484	ENSBTAG00000024950	angiotensin I converting enzyme	NA	-1.28553	4.10887	9.87445	0.00630191	0.0467251
GADD45G	504939	ENSBTAG00000003033	growth arrest and DNA damage inducible gamma	Q2KIX1	-1.28631	1.18967	12.9132	0.002399	0.0265248
SFN	528453	ENSBTAG00000009223	stratifin	Q0VC36	-1.28658	0.148156	37.2216	1.46569e-05	0.00236735
TUBB6	534206	ENSBTAG00000046337	tubulin beta 6 class V	Q2HJ81	-1.28903	3.21884	14.671	0.001478	0.0205336
MAP3K6	614598	ENSBTAG00000010254	mitogen-activated protein kinase kinase kinase 6	NA	-1.29217	3.26636	24.3204	0.000146501	0.00587062
TRIM47	618638	ENSBTAG00000018920	tripartite motif containing 47	NA	-1.29645	3.59017	17.1585	0.000767214	0.0138508
CLEC4E	514797	ENSBTAG00000012185	C-type lectin domain family 4 member E	NA	-1.29745	2.88012	16.4481	0.000914308	0.015301
UPB1	504557	ENSBTAG00000001325	beta-ureidopropionase 1	A7MBE8	-1.2995	2.38619	15.1912	0.00126133	0.0186069
IER5L	782019	ENSBTAG00000030521	immediate early response 5 like	E1B8J9	-1.30311	3.0696	12.3462	0.00288298	0.0296752
LOC101904579	101904579	NA	uncharacterized LOC101904579	NA	-1.31327	3.96857	36.8341	1.56485e-05	0.00240231
ADAMTS2	282401	ENSBTAG00000014665	ADAM metallopeptidase with thrombospondin type 1 motif 2	P79331	-1.31619	4.52871	20.8142	0.000320521	0.0088175
CSF1R	509418	ENSBTAG00000012771	colony stimulating factor 1 receptor	A7Z067	-1.31885	8.18327	38.669	1.23574e-05	0.00211525
SLC2A6	510658	ENSBTAG00000001824	solute carrier family 2 member 6	A1L502	-1.32481	4.88967	20.5636	0.000339256	0.00898703
MSR1	281311	ENSBTAG00000002885	macrophage scavenger receptor 1	P21758	-1.32539	2.57782	16.8861	0.000806704	0.0141979
LOC112447417	112447417	NA	uncharacterized LOC112447417	NA	-1.33455	-0.094869	13.4983	0.00202224	0.0242547
CCDC9B	513496	ENSBTAG00000013774	coiled-coil domain containing 9B	NA	-1.33744	3.95885	33.2761	2.8532e-05	0.00294886
LOC101903853	101903853	NA	uncharacterized LOC101903853	NA	-1.34232	3.20428	17.523	0.00070009	0.0132969
BMP1	510360	ENSBTAG00000000917	bone morphogenetic protein 1	NA	-1.34367	1.19301	10.7449	0.00468261	0.039389
HOMER3	508124	ENSBTAG00000000813	homer scaffold protein 3	NA	-1.34729	3.56649	29.1829	5.71595e-05	0.00384324
USHBP1	768083	ENSBTAG00000015108	USH1 protein network component harmonin binding protein 1	Q08DY7	-1.35084	0.588335	10.8352	0.00454849	0.0385247
NR1H3	507176	ENSBTAG00000010681	nuclear receptor subfamily 1 group H member 3	Q5E9B6	-1.35116	5.47562	16.7486	0.00085154	0.0146666
KCTD19	523858	ENSBTAG00000032396	potassium channel tetramerization domain containing 19	A7YWH3	-1.35456	0.729467	13.1778	0.00221958	0.0254124
LOC112442686	112442686	NA	uncharacterized LOC112442686	NA	-1.35629	-0.116122	11.9027	0.00325256	0.0317359
LOC107133180	107133180	NA	uncharacterized LOC107133180	NA	-1.3607	2.02877	18.1491	0.000586007	0.0120907
LOC614141	614141	ENSBTAG00000050726	CMRF35-like molecule 2	NA	-1.36747	3.69555	13.4795	0.00206638	0.0245715
LOC104973100	104973100	NA	uncharacterized LOC104973100	NA	-1.36883	0.284117	11.411	0.00378884	0.0346977
LOC618416	618416	NA	leukocyte immunoglobulin-like receptor subfamily A member 6	NA	-1.3742	4.18055	12.5025	0.00275112	0.0288316
MPV17L	617491	ENSBTAG00000047520	MPV17 mitochondrial inner membrane protein like	Q2KIK2	-1.37449	1.45886	11.3379	0.00387979	0.035172
TSKU	529661	ENSBTAG00000001537	tsukushi, small leucine rich proteoglycan	A7E318	-1.37613	0.923061	11.8257	0.00333048	0.0322016
CMBL	516405	ENSBTAG00000010801	carboxymethylenebutenolidase homolog	F1N2I5	-1.38559	3.80377	51.2057	2.15456e-06	0.00100048
PDK4	507367	ENSBTAG00000014069	pyruvate dehydrogenase kinase 4	A6QR49	-1.40244	4.82567	17.2717	0.000745617	0.0137143
TMEM51	514936	ENSBTAG00000005300	transmembrane protein 51	A5PKD5	-1.40684	3.34177	22.9438	0.000199863	0.00703603
THRB	788329	ENSBTAG00000017802	thyroid hormone receptor beta	NA	-1.42036	1.5065	35.0555	2.0647e-05	0.00272639
IFT27	617147	ENSBTAG00000026657	intraflagellar transport 27	Q0VCN3	-1.43323	3.31959	10.2304	0.00560158	0.0436816
PLEKHH3	541100	ENSBTAG00000019090	pleckstrin homology, MyTH4 and FERM domain containing H3	E1B7G7	-1.48176	1.32966	16.3547	0.000923514	0.0154061
LOC104974444	104974444	NA	uncharacterized LOC104974444	NA	-1.48338	-0.0467647	20.6558	0.000323462	0.00882955
LOC112449264	112449264	NA	uncharacterized LOC112449264	NA	-1.51227	0.235823	28.1093	6.92202e-05	0.00432314
LRRC36	512403	ENSBTAG00000001838	leucine rich repeat containing 36	E1B7U8	-1.51898	0.528017	16.3013	0.000936486	0.0154176
LOC112446745	112446745	NA	uncharacterized LOC112446745	NA	-1.52668	1.45943	26.0103	0.000103761	0.00515053
PPARG	281993	ENSBTAG00000001333	peroxisome proliferator activated receptor gamma	O18971	-1.53351	0.0481264	16.3464	0.000925496	0.0154061
CLEC4D	616646	ENSBTAG00000039347	C-type lectin domain family 4 member D	F1N4H1	-1.54388	4.37408	19.0508	0.000482401	0.0108403
CDKN1A	513497	ENSBTAG00000008353	cyclin dependent kinase inhibitor 1A	A5PKM2	-1.55283	4.17516	21.8503	0.000254515	0.00791618
LOC783134	783134	NA	leukocyte immunoglobulin-like receptor subfamily A member 6	NA	-1.55334	1.3718	14.0338	0.00173724	0.0223855
LOC107132994	107132994	NA	translation initiation factor IF-2-like	NA	-1.5606	0.707429	25.2764	0.000120137	0.00545397
LOC107132532	107132532	NA	uncharacterized LOC107132532	NA	-1.57847	-0.185165	15.9829	0.00101823	0.0163589
RNASE13	539741	ENSBTAG00000046189	ribonuclease A family member 13 (inactive)	A7YWM6	-1.5798	0.923618	13.6948	0.00191105	0.02349
ARVCF	517045	ENSBTAG00000001473	ARVCF delta catenin family member	A7YY26	-1.58123	0.49233	20.1555	0.000362908	0.00930078
LOC112442651	112442651	NA	uncharacterized LOC112442651	NA	-1.60294	0.550134	21.5066	0.000266974	0.00809868
SLC16A9	539514	ENSBTAG00000019792	solute carrier family 16 member 9	NA	-1.60788	0.301857	28.1293	6.89612e-05	0.00432314
VNN1	526704	ENSBTAG00000015094	vanin 1	A0A140T891	-1.65532	3.99457	24.3514	0.000149786	0.00596393
SPTBN5	531014	ENSBTAG00000006790	spectrin beta, non-erythrocytic 5	NA	-1.75196	1.0433	16.4991	0.000889421	0.0150572
DUSP1	539175	ENSBTAG00000013863	dual specificity phosphatase 1	Q2KJE3	-1.78767	7.36131	56.2954	1.26995e-06	0.000704316
LOC514978	514978	ENSBTAG00000047302	lipopolysaccharide-binding protein	NA	-1.79875	3.84535	11.3294	0.00393801	0.0354544
MOBP	508625	ENSBTAG00000009774	myelin associated oligodendrocyte basic protein	Q3ZC17	-1.81045	-0.336942	21.7795	0.00025128	0.00790022
RHOB	515118	NA	ras homolog family member B	Q3ZBW5	-1.84388	6.26833	87.8479	6.77588e-08	0.000277479
FCRL6	524565	ENSBTAG00000017786	Fc receptor like 6	NA	-1.85031	-0.00905937	33.8342	2.5215e-05	0.0028302
LOC101904370	101904370	NA	uncharacterized LOC101904370	NA	-1.89172	-0.00239316	12.6322	0.00261186	0.0278137
LOC101907117	101907117	NA	uncharacterized LOC101907117	NA	-1.91789	0.542338	22.636	0.000208381	0.00713382
TMTC2	100337258	ENSBTAG00000002888	transmembrane O-mannosyltransferase targeting cadherins 2	NA	-1.96425	0.975621	28.853	6.02598e-05	0.00400509
FOSB	540819	ENSBTAG00000008182	FosB proto-oncogene, AP-1 transcription factor subunit	A6QLQ3	-2.00172	5.20122	42.8325	6.78799e-06	0.00165115
ADAMTS7	504694	ENSBTAG00000001396	ADAM metallopeptidase with thrombospondin type 1 motif 7	NA	-2.00697	0.724056	34.4506	2.27813e-05	0.0028302
MGC137036	768024	ENSBTAG00000012822	uncharacterized protein MGC137036	Q2NKT6	-2.09614	0.0465036	21.2142	0.000285028	0.00840833
FOS	280795	ENSBTAG00000004322	Fos proto-oncogene, AP-1 transcription factor subunit	O77628	-2.69905	6.76102	63.4581	5.90322e-07	0.000545655
GRO1	281212	ENSBTAG00000037558	chemokine (C-X-C motif) ligand 1 (melanoma growth stimulating activity, alpha)	O46676	-3.42709	1.05488	41.9728	7.2955e-06	0.00171444
