# Supplementary material for: Transcriptional changes in the peripheral blood leukocytes from Brangus cattle before and after tick challenge with Rhipicephalus australis
Source: BMC Genomics. 2022 Jun 20;23:454. doi: 10.1186/s12864-022-08686-3 (PMC9208207; doi:10.1186/s12864-022-08686-3)
Supplement: Supplementary file 9 — Additional file 9. [file 12864_2022_8686_MOESM9_ESM.xlsx]

## Sheet: DEG_LR-vs-HR_T0
Additional File 9: Significant DEGs from the comparison between low and high host resistance steers at week 0, 3, and 12 post-initial infestation. List of significant DEGs (FDR < 0.05) detected in the comparison between low and high host resistance steers also abbreviated as LR-vs-HR at T0, T3 and T12. Table includes Gene symbol and associated Entrez ID, Ensembl ID, Gene name, together with the c…
Timepoint comparison	Gene symbol	Entrez ID	Ensembl ID	Name	logFC	logCPM	LR	PValue	FDR
T0	BOLA-DQA2	282535	ENSBTAG00000009656	major histocompatibility complex, class II, DQ alpha 2	6.65852	7.08016	48.5903	3.15418e-12	2.25934e-08
T0	BOLA-DQA5	282494	ENSBTAG00000038128	major histocompatibility complex, class II, DQ alpha 5	2.78093	6.2148	15.7421	7.25907e-05	0.0241632
T0	LOC101902385	101902385	NA	uncharacterized LOC101902385	2.22169	-1.0459	28.5255	9.24723e-08	0.000110396
T0	LOC510904	510904	ENSBTAG00000013345	uncharacterized LOC510904	1.68843	-1.32654	13.9943	0.000183362	0.0423684
T0	DNAH9	790891	ENSBTAG00000022509	dynein axonemal heavy chain 9	1.57861	2.4337	13.5714	0.000229662	0.0483844
T0	KLK1	493738	ENSBTAG00000018539	kallikrein 1	1.31704	1.55305	19.8216	8.50168e-06	0.00529544
T0	LOC783893	783893	NA	ankyrin repeat domain-containing protein 26-like	1.2606	3.34596	13.5921	0.000227135	0.0483844
T0	LOC100848077	100848077	NA	zinc finger protein 665-like	1.14097	2.12534	18.3195	1.86788e-05	0.00922732
T0	LOC101908204	101908204	NA	uncharacterized LOC101908204	1.09169	-0.977165	14.2386	0.000161034	0.0397753
T0	FGD5	539766	ENSBTAG00000006789	FYVE, RhoGEF and PH domain containing 5	1.07972	-0.334108	15.843	6.88203e-05	0.0236843
T0	LOC524576	524576	NA	apolipoprotein L3	0.927962	6.78955	24.5049	7.41212e-07	0.000663662
T0	LOC618463	618463	ENSBTAG00000037537	sialic acid-binding Ig-like lectin 13	0.921088	4.00248	18.3535	1.8348e-05	0.00922732
T0	LOC100138951	100138951	ENSBTAG00000004608	CD33 antigen-like	0.872785	4.83755	28.3425	1.01638e-07	0.000112005
T0	ABO	515340	ENSBTAG00000012525	ABO, alpha 1-3-N-acetylgalactosaminyltransferase and alpha 1-3-galactosyltransferase	0.842365	2.94077	14.353	0.00015154	0.038206
T0	LOC112441499	112441499	NA	immunoglobulin lambda-1 light chain-like	0.775827	6.48473	40.3797	2.091e-10	7.48892e-07
T0	RHOT1	511257	ENSBTAG00000010001	ras homolog family member T1	0.687391	6.14248	57.1401	4.05838e-14	5.81404e-10
T0	LOC524810	524810	NA	IgM	0.666791	8.2587	18.9864	1.31655e-05	0.00698553
T0	SPDEF	497620	ENSBTAG00000021993	SAM pointed domain containing ETS transcription factor	0.632148	5.82349	13.696	0.000214913	0.0481069
T0	LOC100847119	100847119	ENSBTAG00000047121	immunoglobulin lambda-1 light chain-like	0.604481	6.52619	27.4815	1.58605e-07	0.000162299
T0	PRSS53	511877	ENSBTAG00000031551	serine protease 53	0.543852	4.13855	27.1168	1.91527e-07	0.000182921
T0	PPP1R15A	514688	ENSBTAG00000001294	protein phosphatase 1 regulatory subunit 15A	0.519547	6.05324	15.5588	7.9977e-05	0.0250436
T0	LOC788634	788634	NA	BOLA class I histocompatibility antigen, alpha chain BL3-7-like	0.508955	7.15512	16.2898	5.4355e-05	0.0210457
T0	LOC112441663	112441663	NA	uncharacterized LOC112441663	0.495723	3.36428	13.5077	0.000237587	0.0493285
T0	ARHGEF10L	529043	ENSBTAG00000000684	Rho guanine nucleotide exchange factor 10 like	0.437979	7.3222	17.8543	2.38481e-05	0.0110209
T0	LOC112444653	112444653	ENSBTAG00000048608	5.8S ribosomal RNA	0.391004	7.99629	17.1955	3.37235e-05	0.0146401
T0	PHGDH	505103	ENSBTAG00000039719	phosphoglycerate dehydrogenase	0.371312	8.75977	14.9009	0.000113306	0.0312158
T0	IL2RB	104968644	ENSBTAG00000016345	interleukin 2 receptor subunit beta	0.317976	6.9294	15.003	0.000107341	0.0307554
T0	CDCA7	614893	ENSBTAG00000003458	cell division cycle associated 7	-0.282046	6.68029	15.8262	6.94359e-05	0.0236843
T0	EHD3	510183	ENSBTAG00000001662	EH domain containing 3	-0.325978	7.10772	16.6403	4.51797e-05	0.017979
T0	FCMR	511564	ENSBTAG00000019796	Fc fragment of IgM receptor	-0.385238	7.95939	21.7308	3.13707e-06	0.00236535
T0	ITGB3	282642	ENSBTAG00000009987	integrin subunit beta 3	-0.404846	4.88012	16.0274	6.24329e-05	0.0229337
T0	CXCR5	497021	ENSBTAG00000046320	C-X-C motif chemokine receptor 5	-0.433862	3.42547	14.9064	0.00011298	0.0312158
T0	GPR82	101904496	ENSBTAG00000045934	G protein-coupled receptor 82	-0.460404	3.4543	16.1927	5.72138e-05	0.0215696
T0	MYO5C	532574	ENSBTAG00000003763	myosin VC	-0.46643	5.07653	17.7677	2.49578e-05	0.0111733
T0	CLGN	504256	ENSBTAG00000001580	calmegin	-0.468472	3.40144	14.5272	0.000138147	0.0359836
T0	RND2	510699	ENSBTAG00000007393	Rho family GTPase 2	-0.49239	3.32376	15.9467	6.51513e-05	0.023334
T0	MET	280855	ENSBTAG00000006161	MET proto-oncogene, receptor tyrosine kinase	-0.509725	2.98952	14.3471	0.000152013	0.038206
T0	LOC509513	509513	NA	uncharacterized LOC509513	-0.523205	4.32037	20.7869	5.13326e-06	0.00350186
T0	C18H19orf18	100296459	NA	chromosome 18 C19orf18 homolog	-0.554401	2.63311	15.5485	8.04135e-05	0.0250436
T0	IFI47	521987	ENSBTAG00000015727	interferon gamma inducible protein 47	-0.618458	4.18487	13.5859	0.000227892	0.0483844
T0	IL9R	618294	ENSBTAG00000007558	interleukin 9 receptor	-0.63838	3.08298	18.0458	2.15652e-05	0.0102981
T0	SOX13	788459	ENSBTAG00000008132	SRY-box transcription factor 13	-0.649988	5.24456	15.2122	9.60828e-05	0.0286767
T0	FAM124A	539638	ENSBTAG00000046408	family with sequence similarity 124 member A	-0.663791	1.20969	14.0053	0.000182297	0.0423684
T0	SCRN1	534933	ENSBTAG00000016223	secernin 1	-0.677978	2.87702	33.0944	8.77899e-09	1.5721e-05
T0	SEMA3G	100299041	ENSBTAG00000046924	semaphorin 3G	-0.683927	0.844817	19.3766	1.07315e-05	0.00591303
T0	PTGR1	513177	ENSBTAG00000011027	prostaglandin reductase 1	-0.716875	4.51958	19.4963	1.00793e-05	0.00577586
T0	NCMAP	614724	ENSBTAG00000012604	non-compact myelin associated protein	-0.769438	2.80969	13.8758	0.000195294	0.0444092
T0	CD84	510910	ENSBTAG00000019033	CD84 molecule	-0.77283	4.62807	14.6434	0.000129887	0.0348872
T0	LTBP1	510559	ENSBTAG00000019839	latent transforming growth factor beta binding protein 1	-0.773974	1.05465	14.0998	0.000173365	0.0413938
T0	CXCL12	613811	ENSBTAG00000005077	C-X-C motif chemokine ligand 12	-0.788468	3.00027	15.0151	0.000106655	0.0307554
T0	TRIM17	618634	ENSBTAG00000018673	tripartite motif containing 17	-0.81071	-0.328196	13.624	0.000223311	0.0483844
T0	PER3	614154	NA	period circadian regulator 3	-0.850251	4.54172	37.5032	9.12627e-10	2.61486e-06
T0	LOC104970830	104970830	NA	uncharacterized LOC104970830	-0.850663	1.77941	23.2041	1.45687e-06	0.00115951
T0	FBN1	281154	ENSBTAG00000002278	fibrillin 1	-0.912151	3.00271	21.1466	4.25449e-06	0.00304749
T0	RAB27B	282858	ENSBTAG00000002788	RAB27B, member RAS oncogene family	-0.914391	1.27545	29.9003	4.54849e-08	5.92379e-05
T0	SULT1C4	537919	ENSBTAG00000026672	sulfotransferase family, cytosolic, 1C, member 4	-0.920497	2.0182	19.644	9.3297e-06	0.00556905
T0	PTPN13	282333	ENSBTAG00000014947	protein tyrosine phosphatase non-receptor type 13	-0.943543	-0.260261	14.1422	0.000169499	0.0411567
T0	C26H6orf52	112444525	NA	chromosome 26 C6orf52 homolog	-0.964085	1.21361	30.7625	2.91623e-08	4.64199e-05
T0	ARHGAP23	523030	ENSBTAG00000016911	Rho GTPase activating protein 23	-1.01255	2.27674	43.5206	4.19528e-11	2.00339e-07
T0	WC1.3	514534	ENSBTAG00000050603	WC1.3 molecule	-1.0128	4.85274	15.4817	8.33062e-05	0.0253925
T0	LOC100139325	100139325	NA	zinc finger protein 585A	-1.02384	-0.493301	23.7118	1.11894e-06	0.000942939
T0	DNAH14	516576	ENSBTAG00000008449	dynein axonemal heavy chain 14	-1.02451	0.148698	17.0596	3.62254e-05	0.0149356
T0	LAMA4	529670	ENSBTAG00000008817	laminin subunit alpha 4	-1.03763	3.04025	14.6201	0.000131503	0.0348872
T0	DCLK1	613449	ENSBTAG00000038495	doublecortin like kinase 1	-1.11592	-0.959873	17.0458	3.64892e-05	0.0149356
T0	KANK1	534869	ENSBTAG00000010976	KN motif and ankyrin repeat domains 1	-1.15618	2.68458	36.1782	1.80069e-09	4.29946e-06
T0	SMAD9	540806	ENSBTAG00000007589	SMAD family member 9	-1.16435	2.12147	34.3939	4.50138e-09	9.21239e-06
T0	LOC101906508	101906508	NA	uncharacterized LOC101906508	-1.16936	-0.820711	15.7003	7.42133e-05	0.0241632
T0	TMIGD3	104564307	ENSBTAG00000039738	transmembrane and immunoglobulin domain containing 3	-1.2117	0.110468	30.409	3.49898e-08	5.01264e-05
T0	COL26A1	617340	ENSBTAG00000011818	collagen type XXVI alpha 1 chain	-1.86442	-0.464269	20.3849	6.33289e-06	0.00412386
T3	TTLL1	539530	ENSBTAG00000012030	tubulin tyrosine ligase like 1	1.16268	4.98147	20.2158	6.91807e-06	0.0190344
T3	OSBP2	510311	ENSBTAG00000019146	oxysterol binding protein 2	1.10573	2.0002	18.5145	1.68621e-05	0.0289965
T3	LOC524810	524810	NA	IgM	0.900146	7.77462	21.7855	3.04891e-06	0.010486
T3	RRM2	508167	ENSBTAG00000008216	ribonucleotide reductase regulatory subunit M2	0.409525	5.59359	18.5212	1.68027e-05	0.0289965
T3	BLA-DQB	539241	ENSBTAG00000019588	MHC class II antigen	-0.671899	9.59982	23.5782	1.19937e-06	0.00549989
T3	LOC506989	506989	ENSBTAG00000049294	mitochondrial ribosomal protein L17-like	-0.823986	2.94569	19.2145	1.16823e-05	0.0267855
T3	FBN1	281154	ENSBTAG00000002278	fibrillin 1	-1.36423	3.68453	45.0014	1.96898e-11	2.70873e-07
T3	C26H6orf52	112444525	NA	chromosome 26 C6orf52 homolog	-1.56027	1.42866	41.9664	9.28546e-11	6.38701e-07
T12	LOC112446120	112446120	ENSBTAG00000042358	small nucleolar RNA U2-19	2.59598	0.0546068	19.5424	9.83921e-06	0.0345848
T12	BOLA-DRB2	538700	ENSBTAG00000038397	histocompatibility complex, class II, DR beta 2	-1.14528	5.54333	23.191	1.46686e-06	0.00937773
T12	LRRC32	615467	ENSBTAG00000001301	leucine rich repeat containing 32	-1.48898	3.94385	22.5941	2.00094e-06	0.00937773
T12	LOC104974401	104974401	NA	uncharacterized LOC104974401	-1.54665	5.78234	50.4328	1.23314e-12	1.73379e-08

## Sheet: DEG_LR-vs-HR_T3
Additional File 8, Table 2: Significant differentially expressed genes in low (LR) compared to high (HR) host resistance steers at 3 weeks post-intial infestation (T3)
Gene symbol	Entrez ID	Ensembl ID	Name	logFC	logCPM	LR	PValue	FDR
TTLL1	539530	ENSBTAG00000012030	tubulin tyrosine ligase like 1	1.16268	4.98147	20.2158	6.91807e-06	0.0190344
OSBP2	510311	ENSBTAG00000019146	oxysterol binding protein 2	1.10573	2.0002	18.5145	1.68621e-05	0.0289965
LOC524810	524810	NA	IgM	0.900146	7.77462	21.7855	3.04891e-06	0.010486
RRM2	508167	ENSBTAG00000008216	ribonucleotide reductase regulatory subunit M2	0.409525	5.59359	18.5212	1.68027e-05	0.0289965
BLA-DQB	539241	ENSBTAG00000019588	MHC class II antigen	-0.671899	9.59982	23.5782	1.19937e-06	0.00549989
LOC506989	506989	ENSBTAG00000049294	mitochondrial ribosomal protein L17-like	-0.823986	2.94569	19.2145	1.16823e-05	0.0267855
FBN1	281154	ENSBTAG00000002278	fibrillin 1	-1.36423	3.68453	45.0014	1.96898e-11	2.70873e-07
C26H6orf52	112444525	NA	chromosome 26 C6orf52 homolog	-1.56027	1.42866	41.9664	9.28546e-11	6.38701e-07

## Sheet: DEG_LR-vs-HR_T12
Additional File 8, Table 3: Significant differentially expressed genes in low (LR) compared to high (HR) host resistance steers at 12 weeks post-intial infestation (T12)
Gene symbol	Entrez ID	Ensembl ID	Name	logFC	logCPM	LR	PValue	FDR
LOC112446120	112446120	ENSBTAG00000042358	small nucleolar RNA U2-19	2.59598	0.0546068	19.5424	9.83921e-06	0.0345848
BOLA-DRB2	538700	ENSBTAG00000038397	histocompatibility complex, class II, DR beta 2	-1.14528	5.54333	23.191	1.46686e-06	0.00937773
LRRC32	615467	ENSBTAG00000001301	leucine rich repeat containing 32	-1.48898	3.94385	22.5941	2.00094e-06	0.00937773
LOC104974401	104974401	NA	uncharacterized LOC104974401	-1.54665	5.78234	50.4328	1.23314e-12	1.73379e-08
