# Supplementary material for: Transcriptional changes in the peripheral blood leukocytes from Brangus cattle before and after tick challenge with Rhipicephalus australis
Source: BMC Genomics. 2022 Jun 20;23:454. doi: 10.1186/s12864-022-08686-3 (PMC9208207; doi:10.1186/s12864-022-08686-3)
Supplement: Supplementary file 10 — Additional file 10. [file 12864_2022_8686_MOESM10_ESM.xlsx]

## Sheet: Sheet 1 - experiment_design_WBC
Additiional File 10: Experimental design data used for modelling of gene expression. Table with sample IDs and their corresponding values for group (abbreviated), host resistance phenotype, infestation week timepoint, timepoint tick score, mean tick score, RIN value, and Bos indicus content.
Sample ID	group	phenotype	Infestation week	TPS	MTS	RIN	BIC
B12_0	HR	High	0	-	1	8.4	0.49
B22_0	HR	High	0	-	1.6	9	0.4
B29_0	HR	High	0	-	1.9	8.5	0.43
B4_0	LR	Low	0	-	3.6	8.9	0.35
B7_0	LR	Low	0	-	4	8.6	0.41
B17_0	LR	Low	0	-	4.1	8.8	0.47
B20_0	LR	Low	0	-	4.1	9	0.41
B25_0	LR	Low	0	-	4.5	9.4	0.36
B5_3	HR	High	3	2	1	9.2	0.43
B11_3	HR	High	3	2	1.3	9	0.36
B12_3	HR	High	3	3	1	9.1	0.49
B22_3	HR	High	3	2	1.6	9.5	0.4
B29_3	HR	High	3	1	1.9	9.2	0.43
B4_3	LR	Low	3	1	3.6	9.3	0.35
B7_3	LR	Low	3	1	4	9.7	0.41
B17_3	LR	Low	3	3	4.1	9.5	0.47
B20_3	LR	Low	3	4	4.1	9	0.41
B25_3	LR	Low	3	5	4.5	8.9	0.36
B5_12	HR	High	12	1	1	9.3	0.43
B11_12	HR	High	12	1	1.3	9	0.36
B12_12	HR	High	12	1	1	9	0.49
B22_12	HR	High	12	1	1.6	9.2	0.4
B29_12	HR	High	12	1	1.9	8.7	0.43
B4_12	LR	Low	12	3	3.6	9	0.35
B7_12	LR	Low	12	5	4	8.8	0.41
B17_12	LR	Low	12	5	4.1	8.5	0.47
B20_12	LR	Low	12	4	4.1	9.1	0.41
B25_12	LR	Low	12	5	4.5	8.6	0.36
Group & Phenotype: High host resistance (HR) / Low host resistance (LR)
Infestation week : 0 = pre-infestation/week 0/T0 ; 3 = week 3 post-initial infestation / T3; 12 = week 12 post-intial infestation/ T0
TPS: Timepoint tick score measured by tick scoring method
MTS: Mean Tick Score calculated from scores collected between timepoints from week 8 to week 15 post-intial infestation
RIN: RNA Integrity Number determined from analysis with the 2100 Bioanalyser Instrument (Agilent Technologies, USA)
BIC: Bos indicus content. Values represent percentage (%) written as decimal
